# Supplementary material for: Genome wide identification and characterization of microsatellite markers in black pepper (Piper nigrum): A valuable resource for boosting genomics applications
Source: PLoS One. 2019 Dec 13;14(12):e0226002. doi: 10.1371/journal.pone.0226002 (PMC6910694; doi:10.1371/journal.pone.0226002)
Supplement: S1 Table — (XLSX) [file pone.0226002.s001.xlsx]

## Sheet: final1
S1-Table: List and sequences of primers of Black pepper SSR
Improved_id	ID	SSR no.	SSR type	SSR	size	start	end	Primer 1	# Start Len Tm GC% Sequence	# Start Len Tm GC% Sequence	Primer2	# Start Len Tm GC% Sequence	# Start Len Tm GC% Sequence	Primer3	# Start Len Tm GC% Sequence	# Start Len Tm GC% Sequence	Primer4	# Start Len Tm GC% Sequence	# Start Len Tm GC% Sequence	Primer5	# Start Len Tm GC% Sequence	# Start Len Tm GC% Sequence
>BPScaffold_1	>BPScaffold_1	1	p3	(TTA)7	21	23626	23646	1 PRODUCT SIZE: 251	FORWARD PRIMER 2 21 58.29 42.86 ACTGCTTTGTGTGTCTTGACA	REVERSE PRIMER 233 20 57.78 45.00 TGGGCACGGATTTAAATGGT	2 PRODUCT SIZE: 252	FORWARD PRIMER 2 21 58.29 42.86 ACTGCTTTGTGTGTCTTGACA	REVERSE PRIMER 233 21 58.47 42.86 TTGGGCACGGATTTAAATGGT	3 PRODUCT SIZE: 251	FORWARD PRIMER 2 22 58.92 40.91 ACTGCTTTGTGTGTCTTGACAA	REVERSE PRIMER 233 20 57.78 45.00 TGGGCACGGATTTAAATGGT	4 PRODUCT SIZE: 252	FORWARD PRIMER 2 22 58.92 40.91 ACTGCTTTGTGTGTCTTGACAA	REVERSE PRIMER 233 21 58.47 42.86 TTGGGCACGGATTTAAATGGT	5 PRODUCT SIZE: 251	FORWARD PRIMER 2 21 58.29 42.86 ACTGCTTTGTGTGTCTTGACA	REVERSE PRIMER 231 22 58.98 45.46 TGGGCACGGATTTAAATGGTAC
>BPScaffold_2	>BPScaffold_1	2	p2	(TA)7	14	39071	39084	1 PRODUCT SIZE: 214	FORWARD PRIMER 103 20 58.86 50.00 AGAACTTGAACTTCCGGGGT	REVERSE PRIMER 294 23 59.57 43.48 ACGTTCCACTTGAATTCATCGAC	2 PRODUCT SIZE: 188	FORWARD PRIMER 103 20 58.86 50.00 AGAACTTGAACTTCCGGGGT	REVERSE PRIMER 270 21 57.38 38.10 AAAAATTCATCATGCGGGCTT	3 PRODUCT SIZE: 213	FORWARD PRIMER 103 20 58.86 50.00 AGAACTTGAACTTCCGGGGT	REVERSE PRIMER 293 23 59.32 43.48 CGTTCCACTTGAATTCATCGACT	4 PRODUCT SIZE: 214	FORWARD PRIMER 103 20 58.86 50.00 AGAACTTGAACTTCCGGGGT	REVERSE PRIMER 295 22 58.34 40.91 ACGTTCCACTTGAATTCATCGA	5 PRODUCT SIZE: 213	FORWARD PRIMER 103 20 58.86 50.00 AGAACTTGAACTTCCGGGGT	REVERSE PRIMER 294 22 58.01 45.46 CGTTCCACTTGAATTCATCGAC
>BPScaffold_3	>BPScaffold_1	3	c	(TA)8t(TA)17	51	62316	62366	1 PRODUCT SIZE: 207	FORWARD PRIMER 32 20 57.93 50.00 TTGAACCCACAACCTTGAGG	REVERSE PRIMER 219 20 60.46 60.00 GTGGTGACAGATAGGGCTGC	2 PRODUCT SIZE: 206	FORWARD PRIMER 32 20 57.93 50.00 TTGAACCCACAACCTTGAGG	REVERSE PRIMER 218 20 60.62 55.00 TGGTGACAGATAGGGCTGCT	3 PRODUCT SIZE: 210	FORWARD PRIMER 32 20 57.93 50.00 TTGAACCCACAACCTTGAGG	REVERSE PRIMER 222 20 59.53 60.00 GGAGTGGTGACAGATAGGGC	4 PRODUCT SIZE: 208	FORWARD PRIMER 31 21 58.62 47.62 TTTGAACCCACAACCTTGAGG	REVERSE PRIMER 219 20 60.46 60.00 GTGGTGACAGATAGGGCTGC	5 PRODUCT SIZE: 216	FORWARD PRIMER 23 20 57.99 45.00 TGGCATGATTTGAACCCACA	REVERSE PRIMER 219 20 60.46 60.00 GTGGTGACAGATAGGGCTGC
>BPScaffold_4	>BPScaffold_1	4	p2	(TA)13	26	65995	66020	1 PRODUCT SIZE: 196	FORWARD PRIMER 152 23 57.50 34.78 TTTTCGTTCTCATGCTTCAAACT	REVERSE PRIMER 322 26 58.26 34.62 TCGAATATATTGGATTGTACCTTGGT	2 PRODUCT SIZE: 195	FORWARD PRIMER 152 23 57.50 34.78 TTTTCGTTCTCATGCTTCAAACT	REVERSE PRIMER 322 25 57.02 36.00 CGAATATATTGGATTGTACCTTGGT	3 PRODUCT SIZE: 197	FORWARD PRIMER 151 24 58.11 33.33 TTTTTCGTTCTCATGCTTCAAACT	REVERSE PRIMER 322 26 58.26 34.62 TCGAATATATTGGATTGTACCTTGGT	4 PRODUCT SIZE: 197	FORWARD PRIMER 152 23 57.50 34.78 TTTTCGTTCTCATGCTTCAAACT	REVERSE PRIMER 322 27 58.62 33.33 ATCGAATATATTGGATTGTACCTTGGT	5 PRODUCT SIZE: 196	FORWARD PRIMER 151 24 58.11 33.33 TTTTTCGTTCTCATGCTTCAAACT	REVERSE PRIMER 322 25 57.02 36.00 CGAATATATTGGATTGTACCTTGGT
>BPScaffold_5	>BPScaffold_1	5	p2	(TA)10	20	68873	68892	1 PRODUCT SIZE: 221	FORWARD PRIMER 50 21 57.38 42.86 AGCATGTGCATCTTGTCTAGT	REVERSE PRIMER 251 20 60.18 55.00 GACATAGGCGTGGATGCACT	2 PRODUCT SIZE: 220	FORWARD PRIMER 50 21 57.38 42.86 AGCATGTGCATCTTGTCTAGT	REVERSE PRIMER 250 20 59.75 50.00 ACATAGGCGTGGATGCACTT	3 PRODUCT SIZE: 224	FORWARD PRIMER 47 21 57.43 42.86 CAAAGCATGTGCATCTTGTCT	REVERSE PRIMER 251 20 60.18 55.00 GACATAGGCGTGGATGCACT	4 PRODUCT SIZE: 223	FORWARD PRIMER 47 21 57.43 42.86 CAAAGCATGTGCATCTTGTCT	REVERSE PRIMER 250 20 59.75 50.00 ACATAGGCGTGGATGCACTT	5 PRODUCT SIZE: 218	FORWARD PRIMER 50 21 57.38 42.86 AGCATGTGCATCTTGTCTAGT	REVERSE PRIMER 248 20 60.46 55.00 ATAGGCGTGGATGCACTTGG
>BPScaffold_6	>BPScaffold_1	6	p2	(TG)9	18	78294	78311	1 PRODUCT SIZE: 205	FORWARD PRIMER 121 20 60.25 55.00 GGGGCACGGGTTTTTCTAGT	REVERSE PRIMER 302 24 60.08 41.67 AGCAATAGAATCAACTCCCCATGT	2 PRODUCT SIZE: 204	FORWARD PRIMER 121 20 60.25 55.00 GGGGCACGGGTTTTTCTAGT	REVERSE PRIMER 302 23 58.79 43.48 GCAATAGAATCAACTCCCCATGT	3 PRODUCT SIZE: 205	FORWARD PRIMER 121 20 60.25 55.00 GGGGCACGGGTTTTTCTAGT	REVERSE PRIMER 303 23 58.53 43.48 AGCAATAGAATCAACTCCCCATG	4 PRODUCT SIZE: 130	FORWARD PRIMER 67 21 59.57 47.62 TCTGGCTTTTCCATCCCTTGT	REVERSE PRIMER 177 20 59.83 50.00 ACACACACACACACAAAGCG	5 PRODUCT SIZE: 204	FORWARD PRIMER 121 20 60.25 55.00 GGGGCACGGGTTTTTCTAGT	REVERSE PRIMER 301 24 59.35 41.67 GCAATAGAATCAACTCCCCATGTT
>BPScaffold_7	>BPScaffold_1	7	p2	(TA)20	40	101744	101783	1 PRODUCT SIZE: 107	FORWARD PRIMER 291 22 59.83 45.46 TGCAAATACATGGGATCCTCGT	REVERSE PRIMER 377 21 57.07 42.86 GTTTCAATTAAACTCGGGCCA	2 PRODUCT SIZE: 104	FORWARD PRIMER 291 22 59.83 45.46 TGCAAATACATGGGATCCTCGT	REVERSE PRIMER 373 22 58.04 40.91 TCAATTAAACTCGGGCCAATCT	3 PRODUCT SIZE: 107	FORWARD PRIMER 291 22 59.83 45.46 TGCAAATACATGGGATCCTCGT	REVERSE PRIMER 376 22 57.75 40.91 GTTTCAATTAAACTCGGGCCAA	4 PRODUCT SIZE: 105	FORWARD PRIMER 291 22 59.83 45.46 TGCAAATACATGGGATCCTCGT	REVERSE PRIMER 373 23 58.66 39.13 TTCAATTAAACTCGGGCCAATCT	5 PRODUCT SIZE: 104	FORWARD PRIMER 291 22 59.83 45.46 TGCAAATACATGGGATCCTCGT	REVERSE PRIMER 372 23 58.66 39.13 TCAATTAAACTCGGGCCAATCTT
>BPScaffold_8	>BPScaffold_1	8	p3	(TTA)8	24	108330	108353	1 PRODUCT SIZE: 186	FORWARD PRIMER 147 20 59.47 55.00 TCTCACGTTCGATCCCACTG	REVERSE PRIMER 313 20 59.24 60.00 CCACTACCCCTCTCTGCATC	2 PRODUCT SIZE: 197	FORWARD PRIMER 147 20 59.47 55.00 TCTCACGTTCGATCCCACTG	REVERSE PRIMER 324 20 58.69 55.00 GCAGATCAATGCCACTACCC	3 PRODUCT SIZE: 198	FORWARD PRIMER 147 20 59.47 55.00 TCTCACGTTCGATCCCACTG	REVERSE PRIMER 324 21 60.41 52.38 TGCAGATCAATGCCACTACCC	4 PRODUCT SIZE: 191	FORWARD PRIMER 147 20 59.47 55.00 TCTCACGTTCGATCCCACTG	REVERSE PRIMER 317 21 60.13 57.14 CAATGCCACTACCCCTCTCTG	5 PRODUCT SIZE: 192	FORWARD PRIMER 147 20 59.47 55.00 TCTCACGTTCGATCCCACTG	REVERSE PRIMER 319 20 58.80 55.00 TCAATGCCACTACCCCTCTC
>BPScaffold_9	>BPScaffold_1	9	p2	(TA)9	18	135808	135825	1 PRODUCT SIZE: 180	FORWARD PRIMER 46 20 60.39 55.00 CCAAGCTTAGCAAGGCCGTA	REVERSE PRIMER 206 20 59.34 55.00 TACATGCTCGAGCTCGACTC	2 PRODUCT SIZE: 185	FORWARD PRIMER 41 20 60.67 55.00 ACGAGCCAAGCTTAGCAAGG	REVERSE PRIMER 206 20 59.34 55.00 TACATGCTCGAGCTCGACTC	3 PRODUCT SIZE: 172	FORWARD PRIMER 54 20 60.18 55.00 AGCAAGGCCGTATTCGACTC	REVERSE PRIMER 206 20 59.34 55.00 TACATGCTCGAGCTCGACTC	4 PRODUCT SIZE: 170	FORWARD PRIMER 56 20 59.90 55.00 CAAGGCCGTATTCGACTCGA	REVERSE PRIMER 206 20 59.34 55.00 TACATGCTCGAGCTCGACTC	5 PRODUCT SIZE: 182	FORWARD PRIMER 46 20 60.39 55.00 CCAAGCTTAGCAAGGCCGTA	REVERSE PRIMER 207 21 60.00 52.38 CATACATGCTCGAGCTCGACT
>BPScaffold_10	>BPScaffold_1	10	p2	(AT)12	24	136240	136263	1 PRODUCT SIZE: 198	FORWARD PRIMER 78 21 59.79 52.38 CTCGTTTAGCACCACCTAGCT	REVERSE PRIMER 256 20 60.39 55.00 GTGGCGGGAATTTTCTGTGC	2 PRODUCT SIZE: 196	FORWARD PRIMER 78 21 59.79 52.38 CTCGTTTAGCACCACCTAGCT	REVERSE PRIMER 254 20 60.39 55.00 GGCGGGAATTTTCTGTGCAC	3 PRODUCT SIZE: 197	FORWARD PRIMER 79 20 58.74 50.00 TCGTTTAGCACCACCTAGCT	REVERSE PRIMER 256 20 60.39 55.00 GTGGCGGGAATTTTCTGTGC	4 PRODUCT SIZE: 195	FORWARD PRIMER 79 20 58.74 50.00 TCGTTTAGCACCACCTAGCT	REVERSE PRIMER 254 20 60.39 55.00 GGCGGGAATTTTCTGTGCAC	5 PRODUCT SIZE: 193	FORWARD PRIMER 78 21 59.79 52.38 CTCGTTTAGCACCACCTAGCT	REVERSE PRIMER 251 20 60.39 55.00 GGGAATTTTCTGTGCACGCC
>BPScaffold_11	>BPScaffold_1	11	p6	(ATCGGA)6	36	144779	144814	1 PRODUCT SIZE: 201	FORWARD PRIMER 4 20 59.06 55.00 CGGTCGCATCAAACCTATGG	REVERSE PRIMER 185 20 60.18 55.00 TGGCTTCCGATTCCGATTCC	2 PRODUCT SIZE: 199	FORWARD PRIMER 4 20 59.06 55.00 CGGTCGCATCAAACCTATGG	REVERSE PRIMER 183 20 60.25 55.00 GCTTCCGATTCCGATTCCGA	3 PRODUCT SIZE: 203	FORWARD PRIMER 4 20 59.06 55.00 CGGTCGCATCAAACCTATGG	REVERSE PRIMER 187 20 60.46 55.00 GGTGGCTTCCGATTCCGATT	4 PRODUCT SIZE: 200	FORWARD PRIMER 3 21 60.47 52.38 TCGGTCGCATCAAACCTATGG	REVERSE PRIMER 183 20 60.25 55.00 GCTTCCGATTCCGATTCCGA	5 PRODUCT SIZE: 202	FORWARD PRIMER 3 21 60.47 52.38 TCGGTCGCATCAAACCTATGG	REVERSE PRIMER 185 20 60.18 55.00 TGGCTTCCGATTCCGATTCC
>BPScaffold_12	>BPScaffold_1	12	p3	(CCG)5	15	145045	145059	1 PRODUCT SIZE: 228	FORWARD PRIMER 147 20 60.32 55.00 ACGAAAATGCCACCCCTCTC	REVERSE PRIMER 354 21 59.38 47.62 TGACAATGACCAAAATGCCCC	2 PRODUCT SIZE: 227	FORWARD PRIMER 147 20 60.32 55.00 ACGAAAATGCCACCCCTCTC	REVERSE PRIMER 353 21 59.10 47.62 GACAATGACCAAAATGCCCCT	3 PRODUCT SIZE: 226	FORWARD PRIMER 149 20 60.68 60.00 GAAAATGCCACCCCTCTCCC	REVERSE PRIMER 354 21 59.38 47.62 TGACAATGACCAAAATGCCCC	4 PRODUCT SIZE: 226	FORWARD PRIMER 147 20 60.32 55.00 ACGAAAATGCCACCCCTCTC	REVERSE PRIMER 353 20 57.97 45.00 ACAATGACCAAAATGCCCCT	5 PRODUCT SIZE: 229	FORWARD PRIMER 147 20 60.32 55.00 ACGAAAATGCCACCCCTCTC	REVERSE PRIMER 354 22 59.96 45.46 TTGACAATGACCAAAATGCCCC
>BPScaffold_13	>BPScaffold_1	13	p2	(AC)9	18	145901	145918	1 PRODUCT SIZE: 199	FORWARD PRIMER 1 21 59.29 47.62 TGAGCCCCACCCAAATAAAGA	REVERSE PRIMER 180 20 59.90 55.00 GTGTGTGTGTGTGTGTGTCG	2 PRODUCT SIZE: 199	FORWARD PRIMER 1 22 59.89 45.46 TGAGCCCCACCCAAATAAAGAA	REVERSE PRIMER 180 20 59.90 55.00 GTGTGTGTGTGTGTGTGTCG	3 PRODUCT SIZE: 199	FORWARD PRIMER 1 20 57.77 50.00 TGAGCCCCACCCAAATAAAG	REVERSE PRIMER 180 20 59.90 55.00 GTGTGTGTGTGTGTGTGTCG	4 PRODUCT SIZE: 193	FORWARD PRIMER 1 21 59.29 47.62 TGAGCCCCACCCAAATAAAGA	REVERSE PRIMER 174 20 60.52 55.00 GTGTGTGTGTGTCGGCAAAC	5 PRODUCT SIZE: 198	FORWARD PRIMER 2 20 57.47 50.00 GAGCCCCACCCAAATAAAGA	REVERSE PRIMER 180 20 59.90 55.00 GTGTGTGTGTGTGTGTGTCG
>BPScaffold_14	>BPScaffold_1	14	c	(ATAG)6(AT)17a(AT)27	113	149557	149669	1 PRODUCT SIZE: 186	FORWARD PRIMER 38 20 59.14 50.00 TTCTCATTCACACGTGCACG	REVERSE PRIMER 204 20 59.76 50.00 CTTGCAAGTCATGGCATGCA	2 PRODUCT SIZE: 184	FORWARD PRIMER 38 20 59.14 50.00 TTCTCATTCACACGTGCACG	REVERSE PRIMER 202 20 59.83 50.00 TGCAAGTCATGGCATGCATG	3 PRODUCT SIZE: 183	FORWARD PRIMER 38 20 59.14 50.00 TTCTCATTCACACGTGCACG	REVERSE PRIMER 201 20 59.83 50.00 GCAAGTCATGGCATGCATGT	4 PRODUCT SIZE: 187	FORWARD PRIMER 38 20 59.14 50.00 TTCTCATTCACACGTGCACG	REVERSE PRIMER 205 20 59.47 50.00 TCTTGCAAGTCATGGCATGC	5 PRODUCT SIZE: 187	FORWARD PRIMER 37 21 59.74 47.62 TTTCTCATTCACACGTGCACG	REVERSE PRIMER 204 20 59.76 50.00 CTTGCAAGTCATGGCATGCA
>BPScaffold_15	>BPScaffold_1	15	p2	(TA)23	46	166410	166455	1 PRODUCT SIZE: 201	FORWARD PRIMER 39 20 60.90 60.00 TGTGTAGGCCCAGACTGAGG	REVERSE PRIMER 220 20 59.54 55.00 CCCCCATCGAATTGCTTTGG	2 PRODUCT SIZE: 202	FORWARD PRIMER 38 20 59.02 55.00 TTGTGTAGGCCCAGACTGAG	REVERSE PRIMER 220 20 59.54 55.00 CCCCCATCGAATTGCTTTGG	3 PRODUCT SIZE: 213	FORWARD PRIMER 39 20 60.90 60.00 TGTGTAGGCCCAGACTGAGG	REVERSE PRIMER 232 20 59.60 60.00 CTCGAGGTCATTCCCCCATC	4 PRODUCT SIZE: 218	FORWARD PRIMER 39 20 60.90 60.00 TGTGTAGGCCCAGACTGAGG	REVERSE PRIMER 237 20 60.18 60.00 GAAGCCTCGAGGTCATTCCC	5 PRODUCT SIZE: 200	FORWARD PRIMER 39 20 60.90 60.00 TGTGTAGGCCCAGACTGAGG	REVERSE PRIMER 218 21 59.87 52.38 CCCCATCGAATTGCTTTGGAC
>BPScaffold_16	>BPScaffold_1	16	p3	(TAA)9	27	203352	203378	1 PRODUCT SIZE: 217	FORWARD PRIMER 107 21 60.20 47.62 TGTAACCAACCGGCAAAAAGC	REVERSE PRIMER 304 20 60.03 55.00 AGATGACGCCCTCCTCTTCT	2 PRODUCT SIZE: 216	FORWARD PRIMER 108 20 58.51 50.00 GTAACCAACCGGCAAAAAGC	REVERSE PRIMER 304 20 60.03 55.00 AGATGACGCCCTCCTCTTCT	3 PRODUCT SIZE: 212	FORWARD PRIMER 107 21 60.20 47.62 TGTAACCAACCGGCAAAAAGC	REVERSE PRIMER 299 20 60.55 55.00 ACGCCCTCCTCTTCTCCTTT	4 PRODUCT SIZE: 211	FORWARD PRIMER 107 21 60.20 47.62 TGTAACCAACCGGCAAAAAGC	REVERSE PRIMER 298 20 59.38 55.00 CGCCCTCCTCTTCTCCTTTT	5 PRODUCT SIZE: 216	FORWARD PRIMER 107 21 60.20 47.62 TGTAACCAACCGGCAAAAAGC	REVERSE PRIMER 303 20 59.61 60.00 GATGACGCCCTCCTCTTCTC
>BPScaffold_17	>BPScaffold_1	17	p2	(AT)21	42	239188	239229	1 PRODUCT SIZE: 154	FORWARD PRIMER 84 21 58.28 47.62 ACCCATCCTGTATATTGCCCT	REVERSE PRIMER 216 22 57.13 40.91 TTCTCATGGGAATCTGGAATGT	2 PRODUCT SIZE: 172	FORWARD PRIMER 66 23 59.34 43.48 AGGGTCACAATTTCTTCTACCCA	REVERSE PRIMER 216 22 57.13 40.91 TTCTCATGGGAATCTGGAATGT	3 PRODUCT SIZE: 153	FORWARD PRIMER 84 21 58.28 47.62 ACCCATCCTGTATATTGCCCT	REVERSE PRIMER 215 22 57.13 40.91 TCTCATGGGAATCTGGAATGTT	4 PRODUCT SIZE: 171	FORWARD PRIMER 66 23 59.34 43.48 AGGGTCACAATTTCTTCTACCCA	REVERSE PRIMER 215 22 57.13 40.91 TCTCATGGGAATCTGGAATGTT	5 PRODUCT SIZE: 139	FORWARD PRIMER 99 22 60.22 45.46 TGCCCTTTTCATTCTGTGTTGC	REVERSE PRIMER 216 22 57.13 40.91 TTCTCATGGGAATCTGGAATGT
>BPScaffold_18	>BPScaffold_1	18	p2	(AT)7	14	244415	244428	1 PRODUCT SIZE: 183	FORWARD PRIMER 209 21 59.45 52.38 ACCGTGGTGGATCTCTCTTTC	REVERSE PRIMER 372 20 60.11 50.00 TGTGTTTCGGGGCACTCTTT	2 PRODUCT SIZE: 182	FORWARD PRIMER 210 21 59.45 52.38 CCGTGGTGGATCTCTCTTTCA	REVERSE PRIMER 372 20 60.11 50.00 TGTGTTTCGGGGCACTCTTT	3 PRODUCT SIZE: 186	FORWARD PRIMER 209 21 59.45 52.38 ACCGTGGTGGATCTCTCTTTC	REVERSE PRIMER 375 20 60.32 55.00 ATCTGTGTTTCGGGGCACTC	4 PRODUCT SIZE: 183	FORWARD PRIMER 209 20 58.35 50.00 ACCGTGGTGGATCTCTCTTT	REVERSE PRIMER 372 20 60.11 50.00 TGTGTTTCGGGGCACTCTTT	5 PRODUCT SIZE: 185	FORWARD PRIMER 210 21 59.45 52.38 CCGTGGTGGATCTCTCTTTCA	REVERSE PRIMER 375 20 60.32 55.00 ATCTGTGTTTCGGGGCACTC
>BPScaffold_19	>BPScaffold_1	19	p3	(ATA)6	18	250158	250175	1 PRODUCT SIZE: 237	FORWARD PRIMER 45 20 60.11 55.00 CTGCGCTACATCCCTTTCCA	REVERSE PRIMER 262 20 60.04 50.00 CGCATTGCAAAAGCCTCCTT	2 PRODUCT SIZE: 240	FORWARD PRIMER 42 20 60.03 50.00 AAGCTGCGCTACATCCCTTT	REVERSE PRIMER 262 20 60.04 50.00 CGCATTGCAAAAGCCTCCTT	3 PRODUCT SIZE: 243	FORWARD PRIMER 39 20 60.18 55.00 TACAAGCTGCGCTACATCCC	REVERSE PRIMER 262 20 60.04 50.00 CGCATTGCAAAAGCCTCCTT	4 PRODUCT SIZE: 236	FORWARD PRIMER 46 20 59.45 50.00 TGCGCTACATCCCTTTCCAT	REVERSE PRIMER 262 20 60.04 50.00 CGCATTGCAAAAGCCTCCTT	5 PRODUCT SIZE: 239	FORWARD PRIMER 43 20 60.46 55.00 AGCTGCGCTACATCCCTTTC	REVERSE PRIMER 262 20 60.04 50.00 CGCATTGCAAAAGCCTCCTT
>BPScaffold_20	>BPScaffold_1	20	p3	(ATA)5	15	250413	250427	1 PRODUCT SIZE: 253	FORWARD PRIMER 38 20 60.18 60.00 GGGTGGATCTCGTTTACCGG	REVERSE PRIMER 271 20 60.32 55.00 CTTCGCTGGGGTTCAATCCA	2 PRODUCT SIZE: 250	FORWARD PRIMER 38 20 60.18 60.00 GGGTGGATCTCGTTTACCGG	REVERSE PRIMER 268 20 60.61 55.00 CGCTGGGGTTCAATCCACTT	3 PRODUCT SIZE: 252	FORWARD PRIMER 38 20 60.18 60.00 GGGTGGATCTCGTTTACCGG	REVERSE PRIMER 270 20 60.61 55.00 TTCGCTGGGGTTCAATCCAC	4 PRODUCT SIZE: 254	FORWARD PRIMER 37 20 60.53 60.00 CGGGTGGATCTCGTTTACCG	REVERSE PRIMER 271 20 60.32 55.00 CTTCGCTGGGGTTCAATCCA	5 PRODUCT SIZE: 255	FORWARD PRIMER 38 20 60.18 60.00 GGGTGGATCTCGTTTACCGG	REVERSE PRIMER 273 20 60.68 55.00 AGCTTCGCTGGGGTTCAATC
>BPScaffold_21	>BPScaffold_1	21	c	(AT)6agatagatatatata(AT)8	43	251263	251305	1 PRODUCT SIZE: 277	FORWARD PRIMER 101 21 60.06 47.62 TCCGTGTTGTGTCCCTTTTGA	REVERSE PRIMER 358 20 59.54 55.00 GCCGGCAGTTTTAGGGATTG	2 PRODUCT SIZE: 283	FORWARD PRIMER 101 21 60.06 47.62 TCCGTGTTGTGTCCCTTTTGA	REVERSE PRIMER 364 20 59.75 55.00 ACTAGGGCCGGCAGTTTTAG	3 PRODUCT SIZE: 282	FORWARD PRIMER 101 21 60.06 47.62 TCCGTGTTGTGTCCCTTTTGA	REVERSE PRIMER 363 20 60.46 60.00 CTAGGGCCGGCAGTTTTAGG	4 PRODUCT SIZE: 276	FORWARD PRIMER 102 20 58.62 50.00 CCGTGTTGTGTCCCTTTTGA	REVERSE PRIMER 358 20 59.54 55.00 GCCGGCAGTTTTAGGGATTG	5 PRODUCT SIZE: 278	FORWARD PRIMER 101 21 60.06 47.62 TCCGTGTTGTGTCCCTTTTGA	REVERSE PRIMER 359 20 60.68 55.00 GGCCGGCAGTTTTAGGGATT
>BPScaffold_22	>BPScaffold_1	22	p2	(TG)6	12	260891	260902	1 PRODUCT SIZE: 205	FORWARD PRIMER 4 20 60.18 60.00 CCGGGGTTAATGAGTCCGAC	REVERSE PRIMER 189 20 60.18 55.00 CAACCACAGCACACACACAC	2 PRODUCT SIZE: 203	FORWARD PRIMER 4 20 60.18 60.00 CCGGGGTTAATGAGTCCGAC	REVERSE PRIMER 187 20 60.39 50.00 ACCACAGCACACACACACAT	3 PRODUCT SIZE: 207	FORWARD PRIMER 2 20 59.75 55.00 AACCGGGGTTAATGAGTCCG	REVERSE PRIMER 189 20 60.18 55.00 CAACCACAGCACACACACAC	4 PRODUCT SIZE: 193	FORWARD PRIMER 2 20 59.75 55.00 AACCGGGGTTAATGAGTCCG	REVERSE PRIMER 175 20 59.75 55.00 ACACACATACTACGTGGCCC	5 PRODUCT SIZE: 191	FORWARD PRIMER 4 20 60.18 60.00 CCGGGGTTAATGAGTCCGAC	REVERSE PRIMER 175 20 59.75 55.00 ACACACATACTACGTGGCCC
>BPScaffold_23	>BPScaffold_1	23	p2	(TA)22	44	273157	273200	1 PRODUCT SIZE: 246	FORWARD PRIMER 52 20 58.65 50.00 TGAACAATGGAGTCCCGACT	REVERSE PRIMER 278 20 60.67 55.00 CCGCTCAACACGTGGGTAAT	2 PRODUCT SIZE: 235	FORWARD PRIMER 63 21 58.91 52.38 GTCCCGACTCAGCTTAGAAGA	REVERSE PRIMER 278 20 60.67 55.00 CCGCTCAACACGTGGGTAAT	3 PRODUCT SIZE: 249	FORWARD PRIMER 49 21 59.58 47.62 TGTTGAACAATGGAGTCCCGA	REVERSE PRIMER 278 20 60.67 55.00 CCGCTCAACACGTGGGTAAT	4 PRODUCT SIZE: 236	FORWARD PRIMER 62 21 58.90 52.38 AGTCCCGACTCAGCTTAGAAG	REVERSE PRIMER 278 20 60.67 55.00 CCGCTCAACACGTGGGTAAT	5 PRODUCT SIZE: 236	FORWARD PRIMER 62 20 57.78 50.00 AGTCCCGACTCAGCTTAGAA	REVERSE PRIMER 278 20 60.67 55.00 CCGCTCAACACGTGGGTAAT
>BPScaffold_24	>BPScaffold_1	24	p2	(AT)26	52	275793	275844	1 PRODUCT SIZE: 196	FORWARD PRIMER 201 20 58.01 50.00 ACGCCGAGGTTATATCCAGA	REVERSE PRIMER 377 20 59.74 55.00 TGGTGCTAATTGAGGGGCTC	2 PRODUCT SIZE: 195	FORWARD PRIMER 201 20 58.01 50.00 ACGCCGAGGTTATATCCAGA	REVERSE PRIMER 376 20 59.74 55.00 GGTGCTAATTGAGGGGCTCA	3 PRODUCT SIZE: 196	FORWARD PRIMER 201 21 58.47 47.62 ACGCCGAGGTTATATCCAGAT	REVERSE PRIMER 377 20 59.74 55.00 TGGTGCTAATTGAGGGGCTC	4 PRODUCT SIZE: 195	FORWARD PRIMER 201 21 58.47 47.62 ACGCCGAGGTTATATCCAGAT	REVERSE PRIMER 376 20 59.74 55.00 GGTGCTAATTGAGGGGCTCA	5 PRODUCT SIZE: 197	FORWARD PRIMER 201 20 58.01 50.00 ACGCCGAGGTTATATCCAGA	REVERSE PRIMER 378 20 59.07 50.00 ATGGTGCTAATTGAGGGGCT
>BPScaffold_25	>BPScaffold_1	25	p3	(TCT)5	15	290005	290019	1 PRODUCT SIZE: 192	FORWARD PRIMER 191 20 60.39 55.00 TCTTCTTCTTCCGTCGCTGC	REVERSE PRIMER 363 20 60.40 55.00 CGGATTTGCAAGGGGGATGA	2 PRODUCT SIZE: 202	FORWARD PRIMER 199 20 60.68 50.00 TTCCGTCGCTGCCATGAATT	REVERSE PRIMER 381 20 59.54 50.00 ATTGCAGCTGTTATTGGGCG	3 PRODUCT SIZE: 213	FORWARD PRIMER 150 20 59.40 55.00 CGGTGTCGAGTCAACCCTTA	REVERSE PRIMER 343 20 59.96 55.00 AGGTGGTGACGATCCTCTGA	4 PRODUCT SIZE: 187	FORWARD PRIMER 191 20 60.39 55.00 TCTTCTTCTTCCGTCGCTGC	REVERSE PRIMER 358 20 60.25 55.00 TTGCAAGGGGGATGAAGGTG	5 PRODUCT SIZE: 184	FORWARD PRIMER 217 20 60.03 55.00 TTCCGGCAAGAAGGTCATCC	REVERSE PRIMER 381 20 59.54 50.00 ATTGCAGCTGTTATTGGGCG
>BPScaffold_26	>BPScaffold_1	26	p2	(AT)17	34	291060	291093	1 PRODUCT SIZE: 247	FORWARD PRIMER 144 20 59.83 55.00 ACGTCTGATCTGACTGCGTC	REVERSE PRIMER 371 20 59.61 50.00 AGTCTCGTTGGCGTACACAA	2 PRODUCT SIZE: 248	FORWARD PRIMER 144 20 59.83 55.00 ACGTCTGATCTGACTGCGTC	REVERSE PRIMER 372 20 59.61 50.00 AAGTCTCGTTGGCGTACACA	3 PRODUCT SIZE: 250	FORWARD PRIMER 144 20 59.83 55.00 ACGTCTGATCTGACTGCGTC	REVERSE PRIMER 374 20 59.61 50.00 ACAAGTCTCGTTGGCGTACA	4 PRODUCT SIZE: 245	FORWARD PRIMER 146 20 59.55 55.00 GTCTGATCTGACTGCGTCGA	REVERSE PRIMER 371 20 59.61 50.00 AGTCTCGTTGGCGTACACAA	5 PRODUCT SIZE: 246	FORWARD PRIMER 146 20 59.55 55.00 GTCTGATCTGACTGCGTCGA	REVERSE PRIMER 372 20 59.61 50.00 AAGTCTCGTTGGCGTACACA
>BPScaffold_27	>BPScaffold_1	27	p2	(AT)12	24	295440	295463	1 PRODUCT SIZE: 200	FORWARD PRIMER 153 20 59.47 50.00 AACGTCCGATCTTACTGCGT	REVERSE PRIMER 329 24 59.84 41.67 TGGTTGTGTCTTCTCTTTTCTCCT	2 PRODUCT SIZE: 189	FORWARD PRIMER 153 20 59.47 50.00 AACGTCCGATCTTACTGCGT	REVERSE PRIMER 319 23 59.37 43.48 TCTCTTTTCTCCTTTGTGTGTGC	3 PRODUCT SIZE: 199	FORWARD PRIMER 154 20 59.47 50.00 ACGTCCGATCTTACTGCGTT	REVERSE PRIMER 329 24 59.84 41.67 TGGTTGTGTCTTCTCTTTTCTCCT	4 PRODUCT SIZE: 188	FORWARD PRIMER 154 20 59.47 50.00 ACGTCCGATCTTACTGCGTT	REVERSE PRIMER 319 23 59.37 43.48 TCTCTTTTCTCCTTTGTGTGTGC	5 PRODUCT SIZE: 188	FORWARD PRIMER 153 20 59.47 50.00 AACGTCCGATCTTACTGCGT	REVERSE PRIMER 318 23 59.37 43.48 CTCTTTTCTCCTTTGTGTGTGCT
>BPScaffold_28	>BPScaffold_1	28	p2	(TG)6	12	319995	320006	1 PRODUCT SIZE: 201	FORWARD PRIMER 181 20 59.97 55.00 CAGCCATTGTGTGTGTGTGG	REVERSE PRIMER 362 20 59.96 55.00 CTTGAGCTGGCAAGACCTGA	2 PRODUCT SIZE: 202	FORWARD PRIMER 181 20 59.97 55.00 CAGCCATTGTGTGTGTGTGG	REVERSE PRIMER 363 20 59.96 55.00 TCTTGAGCTGGCAAGACCTG	3 PRODUCT SIZE: 202	FORWARD PRIMER 180 20 59.97 55.00 CCAGCCATTGTGTGTGTGTG	REVERSE PRIMER 362 20 59.96 55.00 CTTGAGCTGGCAAGACCTGA	4 PRODUCT SIZE: 203	FORWARD PRIMER 180 20 59.97 55.00 CCAGCCATTGTGTGTGTGTG	REVERSE PRIMER 363 20 59.96 55.00 TCTTGAGCTGGCAAGACCTG	5 PRODUCT SIZE: 193	FORWARD PRIMER 190 20 59.89 55.00 TGTGTGTGTGGCCTAACTCC	REVERSE PRIMER 363 20 59.96 55.00 TCTTGAGCTGGCAAGACCTG
>BPScaffold_29	>BPScaffold_1	29	p4	(AATA)6	24	330112	330135	1 PRODUCT SIZE: 156	FORWARD PRIMER 21 20 59.74 55.00 ACTCTGGAGCCTACATCGGA	REVERSE PRIMER 157 20 58.98 45.00 TGCACATGTCTCGTTTTGCA	2 PRODUCT SIZE: 157	FORWARD PRIMER 21 20 59.74 55.00 ACTCTGGAGCCTACATCGGA	REVERSE PRIMER 157 21 59.60 42.86 TTGCACATGTCTCGTTTTGCA	3 PRODUCT SIZE: 167	FORWARD PRIMER 10 21 59.73 52.38 GGCAAGTTTGAACTCTGGAGC	REVERSE PRIMER 157 20 58.98 45.00 TGCACATGTCTCGTTTTGCA	4 PRODUCT SIZE: 166	FORWARD PRIMER 11 21 59.73 52.38 GCAAGTTTGAACTCTGGAGCC	REVERSE PRIMER 157 20 58.98 45.00 TGCACATGTCTCGTTTTGCA	5 PRODUCT SIZE: 156	FORWARD PRIMER 21 20 59.74 55.00 ACTCTGGAGCCTACATCGGA	REVERSE PRIMER 156 21 59.39 42.86 TGCACATGTCTCGTTTTGCAT
>BPScaffold_30	>BPScaffold_1	30	p4	(TAAG)5	20	330465	330484	1 PRODUCT SIZE: 206	FORWARD PRIMER 186 27 57.13 29.63 AGTAAGTAAGTAAGCATAATCGACAAA	REVERSE PRIMER 372 20 59.40 50.00 GCAGTCATTTTCAGCCCGTT	2 PRODUCT SIZE: 207	FORWARD PRIMER 185 27 57.13 29.63 AAGTAAGTAAGTAAGCATAATCGACAA	REVERSE PRIMER 372 20 59.40 50.00 GCAGTCATTTTCAGCCCGTT	3 PRODUCT SIZE: 206	FORWARD PRIMER 186 27 57.13 29.63 AGTAAGTAAGTAAGCATAATCGACAAA	REVERSE PRIMER 371 21 60.00 47.62 GCAGTCATTTTCAGCCCGTTT	4 PRODUCT SIZE: 207	FORWARD PRIMER 185 27 57.13 29.63 AAGTAAGTAAGTAAGCATAATCGACAA	REVERSE PRIMER 371 21 60.00 47.62 GCAGTCATTTTCAGCCCGTTT	5 PRODUCT SIZE: 209	FORWARD PRIMER 186 27 57.13 29.63 AGTAAGTAAGTAAGCATAATCGACAAA	REVERSE PRIMER 375 20 59.03 50.00 TTGGCAGTCATTTTCAGCCC
>BPScaffold_31	>BPScaffold_1	31	p2	(TA)9	18	333692	333709	1 PRODUCT SIZE: 220	FORWARD PRIMER 22 20 59.45 50.00 AGTGTTGAGCTTGGGTGGAA	REVERSE PRIMER 222 20 60.11 50.00 TGCGGCGTTTAGTATCCGTT	2 PRODUCT SIZE: 221	FORWARD PRIMER 22 20 59.45 50.00 AGTGTTGAGCTTGGGTGGAA	REVERSE PRIMER 223 20 60.11 50.00 TTGCGGCGTTTAGTATCCGT	3 PRODUCT SIZE: 221	FORWARD PRIMER 21 20 59.45 50.00 AAGTGTTGAGCTTGGGTGGA	REVERSE PRIMER 222 20 60.11 50.00 TGCGGCGTTTAGTATCCGTT	4 PRODUCT SIZE: 229	FORWARD PRIMER 13 20 60.18 50.00 ACGGCAAGAAGTGTTGAGCT	REVERSE PRIMER 222 20 60.11 50.00 TGCGGCGTTTAGTATCCGTT	5 PRODUCT SIZE: 222	FORWARD PRIMER 21 20 59.45 50.00 AAGTGTTGAGCTTGGGTGGA	REVERSE PRIMER 223 20 60.11 50.00 TTGCGGCGTTTAGTATCCGT
>BPScaffold_32	>BPScaffold_1	32	p2	(TA)27	54	340630	340683	1 PRODUCT SIZE: 201	FORWARD PRIMER 33 22 58.88 45.46 TCAACAGGATGAGCTAATGGGA	REVERSE PRIMER 214 20 60.04 55.00 GACTGAATCGTTGGCCTGGA	2 PRODUCT SIZE: 200	FORWARD PRIMER 34 21 57.43 47.62 CAACAGGATGAGCTAATGGGA	REVERSE PRIMER 214 20 60.04 55.00 GACTGAATCGTTGGCCTGGA	3 PRODUCT SIZE: 201	FORWARD PRIMER 33 21 57.43 47.62 TCAACAGGATGAGCTAATGGG	REVERSE PRIMER 214 20 60.04 55.00 GACTGAATCGTTGGCCTGGA	4 PRODUCT SIZE: 202	FORWARD PRIMER 32 23 59.48 43.48 TTCAACAGGATGAGCTAATGGGA	REVERSE PRIMER 214 20 60.04 55.00 GACTGAATCGTTGGCCTGGA	5 PRODUCT SIZE: 200	FORWARD PRIMER 33 22 58.88 45.46 TCAACAGGATGAGCTAATGGGA	REVERSE PRIMER 213 20 59.38 50.00 ACTGAATCGTTGGCCTGGAT
>BPScaffold_33	>BPScaffold_1	33	p2	(TA)27	54	366717	366770	1 PRODUCT SIZE: 197	FORWARD PRIMER 28 20 60.11 55.00 ACAGCGTCTTCTGGCTCATC	REVERSE PRIMER 205 20 59.89 50.00 ATCAAACAGGCAGGTGAGCA	2 PRODUCT SIZE: 196	FORWARD PRIMER 28 20 60.11 55.00 ACAGCGTCTTCTGGCTCATC	REVERSE PRIMER 204 20 60.11 50.00 TCAAACAGGCAGGTGAGCAA	3 PRODUCT SIZE: 196	FORWARD PRIMER 29 20 60.11 55.00 CAGCGTCTTCTGGCTCATCA	REVERSE PRIMER 205 20 59.89 50.00 ATCAAACAGGCAGGTGAGCA	4 PRODUCT SIZE: 195	FORWARD PRIMER 29 20 60.11 55.00 CAGCGTCTTCTGGCTCATCA	REVERSE PRIMER 204 20 60.11 50.00 TCAAACAGGCAGGTGAGCAA	5 PRODUCT SIZE: 198	FORWARD PRIMER 27 20 59.68 50.00 AACAGCGTCTTCTGGCTCAT	REVERSE PRIMER 205 20 59.89 50.00 ATCAAACAGGCAGGTGAGCA
>BPScaffold_34	>BPScaffold_1	34	p2	(AT)33	66	369171	369236	1 PRODUCT SIZE: 190	FORWARD PRIMER 194 20 59.67 55.00 ATATATTCCACCGCCCCAGC	REVERSE PRIMER 366 18 62.40 72.22 CTGCCCGACCACCCTCAC	2 PRODUCT SIZE: 191	FORWARD PRIMER 193 21 59.44 52.38 TATATATTCCACCGCCCCAGC	REVERSE PRIMER 366 18 62.40 72.22 CTGCCCGACCACCCTCAC	3 PRODUCT SIZE: 189	FORWARD PRIMER 195 19 59.24 57.90 TATATTCCACCGCCCCAGC	REVERSE PRIMER 366 18 62.40 72.22 CTGCCCGACCACCCTCAC	4 PRODUCT SIZE: 189	FORWARD PRIMER 195 20 61.78 60.00 TATATTCCACCGCCCCAGCC	REVERSE PRIMER 366 18 62.40 72.22 CTGCCCGACCACCCTCAC	5 PRODUCT SIZE: 197	FORWARD PRIMER 112 20 57.12 45.00 ACTGTGTTACTCTTGACGCA	REVERSE PRIMER 291 18 61.81 72.22 CCACCCATCCTCCTGCCC
>BPScaffold_35	>BPScaffold_1	35	p2	(TA)10	20	369738	369757	1 PRODUCT SIZE: 206	FORWARD PRIMER 117 20 60.11 60.00 GGGGGTCTGGATTTAGCACC	REVERSE PRIMER 301 22 57.86 40.91 TCCAACGTTTTTCTACCACTCA	2 PRODUCT SIZE: 197	FORWARD PRIMER 140 20 60.61 55.00 TGGTGCACTGCCAATAGTGG	REVERSE PRIMER 315 22 57.93 40.91 ACTTACAGTGTGAATCCAACGT	3 PRODUCT SIZE: 205	FORWARD PRIMER 118 20 60.46 60.00 GGGGTCTGGATTTAGCACCG	REVERSE PRIMER 301 22 57.86 40.91 TCCAACGTTTTTCTACCACTCA	4 PRODUCT SIZE: 186	FORWARD PRIMER 151 20 60.11 55.00 CAATAGTGGGCAGCGTACCA	REVERSE PRIMER 315 22 57.93 40.91 ACTTACAGTGTGAATCCAACGT	5 PRODUCT SIZE: 206	FORWARD PRIMER 117 20 60.11 60.00 GGGGGTCTGGATTTAGCACC	REVERSE PRIMER 300 23 58.49 39.13 TCCAACGTTTTTCTACCACTCAA
>BPScaffold_36	>BPScaffold_1	36	p2	(TA)17	34	372992	373025	1 PRODUCT SIZE: 228	FORWARD PRIMER 145 20 59.01 55.00 GCCCCCGGCTAAGATAATCT	REVERSE PRIMER 353 20 59.10 50.00 CCACCTCCAAATGCTTGCAT	2 PRODUCT SIZE: 229	FORWARD PRIMER 145 20 59.01 55.00 GCCCCCGGCTAAGATAATCT	REVERSE PRIMER 354 20 61.19 55.00 CCCACCTCCAAATGCTTGCA	3 PRODUCT SIZE: 228	FORWARD PRIMER 145 21 59.65 52.38 GCCCCCGGCTAAGATAATCTT	REVERSE PRIMER 353 20 59.10 50.00 CCACCTCCAAATGCTTGCAT	4 PRODUCT SIZE: 230	FORWARD PRIMER 145 20 59.01 55.00 GCCCCCGGCTAAGATAATCT	REVERSE PRIMER 355 20 61.19 55.00 ACCCACCTCCAAATGCTTGC	5 PRODUCT SIZE: 234	FORWARD PRIMER 145 20 59.01 55.00 GCCCCCGGCTAAGATAATCT	REVERSE PRIMER 359 20 58.95 50.00 ACAAACCCACCTCCAAATGC
>BPScaffold_37	>BPScaffold_1	37	p3	(AGG)5	15	384953	384967	1 PRODUCT SIZE: 198	FORWARD PRIMER 8 20 59.81 55.00 TGGTTCCCAGGAGTGTCTCT	REVERSE PRIMER 186 20 59.74 60.00 TGTCATCCTCCTCCTCCTCC	2 PRODUCT SIZE: 197	FORWARD PRIMER 8 20 59.81 55.00 TGGTTCCCAGGAGTGTCTCT	REVERSE PRIMER 185 20 59.44 60.00 GTCATCCTCCTCCTCCTCCT	3 PRODUCT SIZE: 192	FORWARD PRIMER 8 20 59.81 55.00 TGGTTCCCAGGAGTGTCTCT	REVERSE PRIMER 180 20 60.47 65.00 CCTCCTCCTCCTCCTACTGC	4 PRODUCT SIZE: 191	FORWARD PRIMER 8 20 59.81 55.00 TGGTTCCCAGGAGTGTCTCT	REVERSE PRIMER 179 20 59.44 60.00 CTCCTCCTCCTCCTACTGCT	5 PRODUCT SIZE: 197	FORWARD PRIMER 9 20 59.10 60.00 GGTTCCCAGGAGTGTCTCTC	REVERSE PRIMER 186 20 59.74 60.00 TGTCATCCTCCTCCTCCTCC
>BPScaffold_38	>BPScaffold_1	38	p2	(AT)11	22	390451	390472	1 PRODUCT SIZE: 259	FORWARD PRIMER 92 20 59.31 50.00 TGCTTCGGTAGAAACAGCCT	REVERSE PRIMER 330 21 59.80 52.38 GCCTTCAACGAATCCTTGTGG	2 PRODUCT SIZE: 263	FORWARD PRIMER 92 20 59.31 50.00 TGCTTCGGTAGAAACAGCCT	REVERSE PRIMER 335 20 61.02 55.00 CGCTGCCTTCAACGAATCCT	3 PRODUCT SIZE: 262	FORWARD PRIMER 92 20 59.31 50.00 TGCTTCGGTAGAAACAGCCT	REVERSE PRIMER 333 21 60.14 52.38 GCTGCCTTCAACGAATCCTTG	4 PRODUCT SIZE: 262	FORWARD PRIMER 92 20 59.31 50.00 TGCTTCGGTAGAAACAGCCT	REVERSE PRIMER 334 20 58.83 50.00 GCTGCCTTCAACGAATCCTT	5 PRODUCT SIZE: 243	FORWARD PRIMER 92 20 59.31 50.00 TGCTTCGGTAGAAACAGCCT	REVERSE PRIMER 313 22 60.16 45.46 TGTGGAAAACTATTGGCCAGGT
>BPScaffold_39	>BPScaffold_1	39	p2	(TA)6	12	391839	391850	1 PRODUCT SIZE: 232	FORWARD PRIMER 96 20 57.71 45.00 TTGGCCTGCTTGATCTTTGA	REVERSE PRIMER 308 20 60.03 55.00 CTGGGCAGTGCACCATAGAA	2 PRODUCT SIZE: 231	FORWARD PRIMER 97 20 57.48 45.00 TGGCCTGCTTGATCTTTGAT	REVERSE PRIMER 308 20 60.03 55.00 CTGGGCAGTGCACCATAGAA	3 PRODUCT SIZE: 231	FORWARD PRIMER 96 20 57.71 45.00 TTGGCCTGCTTGATCTTTGA	REVERSE PRIMER 307 20 59.60 50.00 TGGGCAGTGCACCATAGAAA	4 PRODUCT SIZE: 230	FORWARD PRIMER 98 22 59.12 50.00 GGCCTGCTTGATCTTTGATAGG	REVERSE PRIMER 308 20 60.03 55.00 CTGGGCAGTGCACCATAGAA	5 PRODUCT SIZE: 230	FORWARD PRIMER 97 20 57.48 45.00 TGGCCTGCTTGATCTTTGAT	REVERSE PRIMER 307 20 59.60 50.00 TGGGCAGTGCACCATAGAAA
>BPScaffold_40	>BPScaffold_1	40	p2	(AT)9	18	392139	392156	1 PRODUCT SIZE: 258	FORWARD PRIMER 143 22 58.58 40.91 TGTTTCCACTGTGTTTCACTGT	REVERSE PRIMER 382 19 59.48 63.16 CTACCTGAGACCTGCCAGC	2 PRODUCT SIZE: 243	FORWARD PRIMER 158 22 57.67 40.91 TCACTGTGTTACTCTTGATGCA	REVERSE PRIMER 382 19 59.48 63.16 CTACCTGAGACCTGCCAGC	3 PRODUCT SIZE: 208	FORWARD PRIMER 143 22 58.58 40.91 TGTTTCCACTGTGTTTCACTGT	REVERSE PRIMER 333 18 62.40 72.22 CTGCCCGACCACCCTCAC	4 PRODUCT SIZE: 257	FORWARD PRIMER 143 22 58.58 40.91 TGTTTCCACTGTGTTTCACTGT	REVERSE PRIMER 381 19 60.99 63.16 TACCTGAGACCTGCCAGCC	5 PRODUCT SIZE: 258	FORWARD PRIMER 143 22 58.58 40.91 TGTTTCCACTGTGTTTCACTGT	REVERSE PRIMER 381 20 61.97 65.00 CTACCTGAGACCTGCCAGCC
>BPScaffold_41	>BPScaffold_1	41	p2	(TA)12	24	392625	392648	1 PRODUCT SIZE: 210	FORWARD PRIMER 103 20 60.11 65.00 GGTAGGTCTAGGGGGTCTGG	REVERSE PRIMER 294 19 60.23 57.90 CGAGTGGAATCGGCCGATT	2 PRODUCT SIZE: 204	FORWARD PRIMER 109 21 59.92 52.38 TCTAGGGGGTCTGGATTTGGT	REVERSE PRIMER 294 19 60.23 57.90 CGAGTGGAATCGGCCGATT	3 PRODUCT SIZE: 203	FORWARD PRIMER 110 21 59.79 57.14 CTAGGGGGTCTGGATTTGGTG	REVERSE PRIMER 294 19 60.23 57.90 CGAGTGGAATCGGCCGATT	4 PRODUCT SIZE: 221	FORWARD PRIMER 92 20 60.33 60.00 GGCAGGTCTCAGGTAGGTCT	REVERSE PRIMER 294 19 60.23 57.90 CGAGTGGAATCGGCCGATT	5 PRODUCT SIZE: 207	FORWARD PRIMER 106 20 58.97 55.00 AGGTCTAGGGGGTCTGGATT	REVERSE PRIMER 294 19 60.23 57.90 CGAGTGGAATCGGCCGATT
>BPScaffold_42	>BPScaffold_1	42	p2	(TA)25	50	407787	407836	1 PRODUCT SIZE: 197	FORWARD PRIMER 58 22 59.29 45.46 TGAATCCACAACCTCCAAGTCT	REVERSE PRIMER 235 20 58.34 50.00 AGCCCAACTCTACATCCACA	2 PRODUCT SIZE: 198	FORWARD PRIMER 58 22 59.29 45.46 TGAATCCACAACCTCCAAGTCT	REVERSE PRIMER 235 21 59.01 47.62 AAGCCCAACTCTACATCCACA	3 PRODUCT SIZE: 197	FORWARD PRIMER 58 22 59.29 45.46 TGAATCCACAACCTCCAAGTCT	REVERSE PRIMER 234 21 59.01 47.62 AGCCCAACTCTACATCCACAA	4 PRODUCT SIZE: 198	FORWARD PRIMER 57 23 59.86 43.48 TTGAATCCACAACCTCCAAGTCT	REVERSE PRIMER 235 20 58.34 50.00 AGCCCAACTCTACATCCACA	5 PRODUCT SIZE: 197	FORWARD PRIMER 58 23 59.86 43.48 TGAATCCACAACCTCCAAGTCTT	REVERSE PRIMER 235 20 58.34 50.00 AGCCCAACTCTACATCCACA
>BPScaffold_43	>BPScaffold_1	43	c	(TA)15g(AT)14	59	408396	408454	1 PRODUCT SIZE: 136	FORWARD PRIMER 265 20 60.40 60.00 CTCCCCACCTTGCAGGATTC	REVERSE PRIMER 382 19 60.84 57.90 TTTGCTCCCCTTGGTTGGC	2 PRODUCT SIZE: 135	FORWARD PRIMER 265 20 60.40 60.00 CTCCCCACCTTGCAGGATTC	REVERSE PRIMER 382 18 60.20 61.11 TTGCTCCCCTTGGTTGGC	3 PRODUCT SIZE: 132	FORWARD PRIMER 265 20 60.40 60.00 CTCCCCACCTTGCAGGATTC	REVERSE PRIMER 379 18 60.28 66.67 CTCCCCTTGGTTGGCACC	4 PRODUCT SIZE: 156	FORWARD PRIMER 245 18 59.89 61.11 CCTCTGCCCATTCGCGAT	REVERSE PRIMER 382 19 60.84 57.90 TTTGCTCCCCTTGGTTGGC	5 PRODUCT SIZE: 136	FORWARD PRIMER 265 20 60.40 60.00 CTCCCCACCTTGCAGGATTC	REVERSE PRIMER 381 20 62.60 55.00 TTTGCTCCCCTTGGTTGGCA
>BPScaffold_44	>BPScaffold_1	44	c	(TA)8gatatagatatagatagagatatatatc(TA)21	86	409169	409254	1 PRODUCT SIZE: 103	FORWARD PRIMER 13 21 60.06 52.38 TGTGGGAGATGATTTGAGGCC	REVERSE PRIMER 96 20 59.40 50.00 TACCCAAATGTTGCAGTGCG	2 PRODUCT SIZE: 102	FORWARD PRIMER 14 21 59.79 52.38 GTGGGAGATGATTTGAGGCCT	REVERSE PRIMER 96 20 59.40 50.00 TACCCAAATGTTGCAGTGCG	3 PRODUCT SIZE: 104	FORWARD PRIMER 13 21 60.06 52.38 TGTGGGAGATGATTTGAGGCC	REVERSE PRIMER 96 21 59.80 47.62 ATACCCAAATGTTGCAGTGCG	4 PRODUCT SIZE: 100	FORWARD PRIMER 13 21 60.06 52.38 TGTGGGAGATGATTTGAGGCC	REVERSE PRIMER 94 19 60.01 52.63 CCAAATGTTGCAGTGCGCT	5 PRODUCT SIZE: 101	FORWARD PRIMER 15 20 58.40 50.00 TGGGAGATGATTTGAGGCCT	REVERSE PRIMER 96 20 59.40 50.00 TACCCAAATGTTGCAGTGCG
>BPScaffold_45	>BPScaffold_1	45	p2	(TA)12	24	409543	409566	1 PRODUCT SIZE: 121	FORWARD PRIMER 261 20 59.53 55.00 ATAGATGGCCTTCAACCCGG	REVERSE PRIMER 362 20 60.32 50.00 TGTTGGTGCTTGGTTGTGGA	2 PRODUCT SIZE: 118	FORWARD PRIMER 261 20 59.53 55.00 ATAGATGGCCTTCAACCCGG	REVERSE PRIMER 359 20 59.81 50.00 TGGTGCTTGGTTGTGGATCA	3 PRODUCT SIZE: 122	FORWARD PRIMER 261 20 59.53 55.00 ATAGATGGCCTTCAACCCGG	REVERSE PRIMER 363 20 59.25 50.00 ATGTTGGTGCTTGGTTGTGG	4 PRODUCT SIZE: 113	FORWARD PRIMER 269 20 59.53 55.00 CCTTCAACCCGGCATATCCT	REVERSE PRIMER 362 20 60.32 50.00 TGTTGGTGCTTGGTTGTGGA	5 PRODUCT SIZE: 110	FORWARD PRIMER 269 20 59.53 55.00 CCTTCAACCCGGCATATCCT	REVERSE PRIMER 359 20 59.81 50.00 TGGTGCTTGGTTGTGGATCA
>BPScaffold_46	>BPScaffold_1	46	p3	(TGG)5	15	410538	410552	1 PRODUCT SIZE: 167	FORWARD PRIMER 174 20 59.89 55.00 TTGGTCATGTCTGGTGGTGG	REVERSE PRIMER 321 20 60.11 60.00 CTCCTCCAAATCCGAACCCC	2 PRODUCT SIZE: 165	FORWARD PRIMER 174 20 59.89 55.00 TTGGTCATGTCTGGTGGTGG	REVERSE PRIMER 319 20 60.11 60.00 CCTCCAAATCCGAACCCCTC	3 PRODUCT SIZE: 233	FORWARD PRIMER 106 20 59.67 55.00 CCAAAAGGGAGCAGGATCCA	REVERSE PRIMER 319 20 60.11 60.00 CCTCCAAATCCGAACCCCTC	4 PRODUCT SIZE: 235	FORWARD PRIMER 106 20 59.67 55.00 CCAAAAGGGAGCAGGATCCA	REVERSE PRIMER 321 20 60.11 60.00 CTCCTCCAAATCCGAACCCC	5 PRODUCT SIZE: 235	FORWARD PRIMER 104 20 59.67 55.00 ACCCAAAAGGGAGCAGGATC	REVERSE PRIMER 319 20 60.11 60.00 CCTCCAAATCCGAACCCCTC
>BPScaffold_47	>BPScaffold_1	47	p2	(AG)8	16	419326	419341	1 PRODUCT SIZE: 182	FORWARD PRIMER 9 20 59.35 55.00 CGACAATGAGGATGTTCGGC	REVERSE PRIMER 171 20 59.89 55.00 TCTCTCTGCACACCCTGGTA	2 PRODUCT SIZE: 187	FORWARD PRIMER 4 20 59.10 50.00 TGGCTCGACAATGAGGATGT	REVERSE PRIMER 171 20 59.89 55.00 TCTCTCTGCACACCCTGGTA	3 PRODUCT SIZE: 186	FORWARD PRIMER 9 20 59.35 55.00 CGACAATGAGGATGTTCGGC	REVERSE PRIMER 175 20 59.59 55.00 TCTCTCTCTCTGCACACCCT	4 PRODUCT SIZE: 191	FORWARD PRIMER 4 20 59.10 50.00 TGGCTCGACAATGAGGATGT	REVERSE PRIMER 175 20 59.59 55.00 TCTCTCTCTCTGCACACCCT	5 PRODUCT SIZE: 180	FORWARD PRIMER 9 20 59.35 55.00 CGACAATGAGGATGTTCGGC	REVERSE PRIMER 169 20 59.89 55.00 TCTCTGCACACCCTGGTAGA
>BPScaffold_48	>BPScaffold_1	48	p6	(TCGGAA)5	30	433717	433746	1 PRODUCT SIZE: 161	FORWARD PRIMER 27 20 60.03 50.00 ATACAAGCCATGCAGGTGCT	REVERSE PRIMER 168 20 59.90 55.00 TTCCGATTCCGATTCCGACC	2 PRODUCT SIZE: 158	FORWARD PRIMER 27 20 60.03 50.00 ATACAAGCCATGCAGGTGCT	REVERSE PRIMER 165 20 60.04 55.00 CGATTCCGATTCCGACCGAT	3 PRODUCT SIZE: 172	FORWARD PRIMER 27 20 60.03 50.00 ATACAAGCCATGCAGGTGCT	REVERSE PRIMER 178 21 60.00 52.38 TCCGATTCCGATTCCGATTCC	4 PRODUCT SIZE: 154	FORWARD PRIMER 34 20 60.04 55.00 CCATGCAGGTGCTCAAAACC	REVERSE PRIMER 168 20 59.90 55.00 TTCCGATTCCGATTCCGACC	5 PRODUCT SIZE: 151	FORWARD PRIMER 34 20 60.04 55.00 CCATGCAGGTGCTCAAAACC	REVERSE PRIMER 165 20 60.04 55.00 CGATTCCGATTCCGACCGAT
>BPScaffold_49	>BPScaffold_1	49	p3	(ATT)5	15	438222	438236
>BPScaffold_50	>BPScaffold_1	50	p3	(GGC)5	15	446147	446161	1 PRODUCT SIZE: 195	FORWARD PRIMER 162 20 60.25 50.00 AAGAAGCCGGCGAAGAAGTT	REVERSE PRIMER 337 20 59.96 50.00 TTCGGCCAAAATCCAGCTCT	2 PRODUCT SIZE: 194	FORWARD PRIMER 162 20 60.25 50.00 AAGAAGCCGGCGAAGAAGTT	REVERSE PRIMER 336 20 59.96 50.00 TCGGCCAAAATCCAGCTCTT	3 PRODUCT SIZE: 202	FORWARD PRIMER 36 20 60.39 50.00 GCTGCAATTGCTGGCAATGA	REVERSE PRIMER 218 20 59.83 55.00 AGTGTCTCCTCGAAATCCGC	4 PRODUCT SIZE: 199	FORWARD PRIMER 162 20 60.25 50.00 AAGAAGCCGGCGAAGAAGTT	REVERSE PRIMER 341 20 59.55 55.00 GAGCTTCGGCCAAAATCCAG	5 PRODUCT SIZE: 196	FORWARD PRIMER 162 20 60.25 50.00 AAGAAGCCGGCGAAGAAGTT	REVERSE PRIMER 338 20 59.55 55.00 CTTCGGCCAAAATCCAGCTC
>BPScaffold_51	>BPScaffold_1	51	p3	(GCG)5	15	455346	455360	1 PRODUCT SIZE: 191	FORWARD PRIMER 195 20 59.83 50.00 CGGCGACCAAATGAAATGCT	REVERSE PRIMER 365 21 60.07 57.14 CCCGAGTATGAGATGACGACG	2 PRODUCT SIZE: 195	FORWARD PRIMER 78 19 60.08 63.16 CTTCCTTGCGTCCTGGAGG	REVERSE PRIMER 253 20 60.46 55.00 AGGCCATTTACCGCGTTAGG	3 PRODUCT SIZE: 203	FORWARD PRIMER 195 20 59.83 50.00 CGGCGACCAAATGAAATGCT	REVERSE PRIMER 378 20 58.52 55.00 GGGTCATGTGTACCCGAGTA	4 PRODUCT SIZE: 194	FORWARD PRIMER 78 19 60.08 63.16 CTTCCTTGCGTCCTGGAGG	REVERSE PRIMER 252 20 60.46 55.00 GGCCATTTACCGCGTTAGGA	5 PRODUCT SIZE: 189	FORWARD PRIMER 78 19 60.08 63.16 CTTCCTTGCGTCCTGGAGG	REVERSE PRIMER 247 20 59.69 50.00 TTTACCGCGTTAGGACACGT
>BPScaffold_52	>BPScaffold_1	52	p3	(TTA)24	72	462780	462851	1 PRODUCT SIZE: 227	FORWARD PRIMER 51 22 57.03 40.91 TGGTTTGTGGTAGATTCAGACT	REVERSE PRIMER 258 20 58.62 50.00 ATGAGTCGAGGCAAATGCTG	2 PRODUCT SIZE: 226	FORWARD PRIMER 52 25 59.82 44.00 GGTTTGTGGTAGATTCAGACTTCAC	REVERSE PRIMER 258 20 58.62 50.00 ATGAGTCGAGGCAAATGCTG	3 PRODUCT SIZE: 230	FORWARD PRIMER 48 25 59.99 40.00 TCATGGTTTGTGGTAGATTCAGACT	REVERSE PRIMER 258 20 58.62 50.00 ATGAGTCGAGGCAAATGCTG	4 PRODUCT SIZE: 227	FORWARD PRIMER 51 25 60.16 40.00 TGGTTTGTGGTAGATTCAGACTTCA	REVERSE PRIMER 258 20 58.62 50.00 ATGAGTCGAGGCAAATGCTG	5 PRODUCT SIZE: 226	FORWARD PRIMER 52 24 58.69 41.67 GGTTTGTGGTAGATTCAGACTTCA	REVERSE PRIMER 258 20 58.62 50.00 ATGAGTCGAGGCAAATGCTG
>BPScaffold_53	>BPScaffold_1	53	c	(TAA)16ataataaagaataataata(AAT)5(ATA)7(TAA)6tataataataataagaataataat(ATA)15(TAA)5t(ATA)9gaataataat(ATA)5taataataataatataataataataaataataataataagaataa(AAT)17aaataataa(AAT)30a(AAT)5at(ATA)9aa(AAT)5ataataataataa(AAT)9aaataat(ATA)7	583	467583	468165	1 PRODUCT SIZE: 109	FORWARD PRIMER 204 27 58.68 33.33 ACAGCTACAATATTAACTGTTACTGGT	REVERSE PRIMER 293 20 60.25 60.00 GCATATAGCAGGTGGGGGTG	2 PRODUCT SIZE: 112	FORWARD PRIMER 201 27 58.46 33.33 TCCACAGCTACAATATTAACTGTTACT	REVERSE PRIMER 293 20 60.25 60.00 GCATATAGCAGGTGGGGGTG	3 PRODUCT SIZE: 111	FORWARD PRIMER 202 27 58.40 37.04 CCACAGCTACAATATTAACTGTTACTG	REVERSE PRIMER 293 20 60.25 60.00 GCATATAGCAGGTGGGGGTG	4 PRODUCT SIZE: 108	FORWARD PRIMER 204 27 58.68 33.33 ACAGCTACAATATTAACTGTTACTGGT	REVERSE PRIMER 292 20 59.60 60.00 CATATAGCAGGTGGGGGTGG	5 PRODUCT SIZE: 110	FORWARD PRIMER 203 27 58.40 37.04 CACAGCTACAATATTAACTGTTACTGG	REVERSE PRIMER 293 20 60.25 60.00 GCATATAGCAGGTGGGGGTG
>BPScaffold_54	>BPScaffold_1	54	p3	(GGA)5	15	469083	469097	1 PRODUCT SIZE: 210	FORWARD PRIMER 184 20 59.51 60.00 GGGAGGAGGAGGAGGATCAT	REVERSE PRIMER 374 20 60.04 55.00 CAACCAATTCCAGCCCTTGC	2 PRODUCT SIZE: 197	FORWARD PRIMER 184 20 59.51 60.00 GGGAGGAGGAGGAGGATCAT	REVERSE PRIMER 361 20 59.60 55.00 CCCTTGCAGTCCAGTCTTCA	3 PRODUCT SIZE: 206	FORWARD PRIMER 184 20 59.51 60.00 GGGAGGAGGAGGAGGATCAT	REVERSE PRIMER 370 20 59.47 55.00 CAATTCCAGCCCTTGCAGTC	4 PRODUCT SIZE: 205	FORWARD PRIMER 184 20 59.51 60.00 GGGAGGAGGAGGAGGATCAT	REVERSE PRIMER 369 20 60.61 55.00 AATTCCAGCCCTTGCAGTCC	5 PRODUCT SIZE: 209	FORWARD PRIMER 184 20 59.51 60.00 GGGAGGAGGAGGAGGATCAT	REVERSE PRIMER 373 20 60.47 50.00 AACCAATTCCAGCCCTTGCA
>BPScaffold_55	>BPScaffold_1	55	c	(AT)6acatatac(AT)22	64	490337	490400	1 PRODUCT SIZE: 100	FORWARD PRIMER 215 20 59.22 50.00 TTAAAACACGCGTACCGAGC	REVERSE PRIMER 295 20 60.46 60.00 CTGCTCCTGTCTTACTGGCG	2 PRODUCT SIZE: 101	FORWARD PRIMER 214 21 59.81 47.62 TTTAAAACACGCGTACCGAGC	REVERSE PRIMER 295 20 60.46 60.00 CTGCTCCTGTCTTACTGGCG	3 PRODUCT SIZE: 101	FORWARD PRIMER 215 20 59.22 50.00 TTAAAACACGCGTACCGAGC	REVERSE PRIMER 296 20 59.10 55.00 TCTGCTCCTGTCTTACTGGC	4 PRODUCT SIZE: 100	FORWARD PRIMER 216 20 61.01 55.00 TAAAACACGCGTACCGAGCC	REVERSE PRIMER 296 20 59.10 55.00 TCTGCTCCTGTCTTACTGGC	5 PRODUCT SIZE: 102	FORWARD PRIMER 215 20 59.22 50.00 TTAAAACACGCGTACCGAGC	REVERSE PRIMER 296 21 59.72 52.38 TTCTGCTCCTGTCTTACTGGC
>BPScaffold_56	>BPScaffold_1	56	p2	(TA)42	84	493269	493352	1 PRODUCT SIZE: 207	FORWARD PRIMER 30 20 59.97 60.00 GATGAGGTCCCTCGAGCATG	REVERSE PRIMER 217 20 59.68 50.00 TCAAGCATGCACCTTCGGTA	2 PRODUCT SIZE: 204	FORWARD PRIMER 33 20 59.75 55.00 GAGGTCCCTCGAGCATGTTT	REVERSE PRIMER 217 20 59.68 50.00 TCAAGCATGCACCTTCGGTA	3 PRODUCT SIZE: 206	FORWARD PRIMER 30 20 59.97 60.00 GATGAGGTCCCTCGAGCATG	REVERSE PRIMER 216 20 59.55 55.00 CAAGCATGCACCTTCGGTAC	4 PRODUCT SIZE: 203	FORWARD PRIMER 33 20 59.75 55.00 GAGGTCCCTCGAGCATGTTT	REVERSE PRIMER 216 20 59.55 55.00 CAAGCATGCACCTTCGGTAC	5 PRODUCT SIZE: 203	FORWARD PRIMER 30 20 59.97 60.00 GATGAGGTCCCTCGAGCATG	REVERSE PRIMER 213 20 60.68 55.00 GCATGCACCTTCGGTACCTT
>BPScaffold_57	>BPScaffold_1	57	p2	(AT)18	36	511071	511106	1 PRODUCT SIZE: 112	FORWARD PRIMER 265 21 59.47 52.38 GGTGTAAAAACCCGTGACTCG	REVERSE PRIMER 357 20 59.82 50.00 AGTCATAAATCGCCGCTGGT	2 PRODUCT SIZE: 113	FORWARD PRIMER 265 21 59.47 52.38 GGTGTAAAAACCCGTGACTCG	REVERSE PRIMER 358 20 59.42 55.00 CAGTCATAAATCGCCGCTGG	3 PRODUCT SIZE: 110	FORWARD PRIMER 265 21 59.47 52.38 GGTGTAAAAACCCGTGACTCG	REVERSE PRIMER 355 20 59.54 50.00 TCATAAATCGCCGCTGGTCT	4 PRODUCT SIZE: 111	FORWARD PRIMER 265 21 59.47 52.38 GGTGTAAAAACCCGTGACTCG	REVERSE PRIMER 356 20 59.42 55.00 GTCATAAATCGCCGCTGGTC	5 PRODUCT SIZE: 108	FORWARD PRIMER 265 21 59.47 52.38 GGTGTAAAAACCCGTGACTCG	REVERSE PRIMER 353 20 60.60 55.00 ATAAATCGCCGCTGGTCTCG
>BPScaffold_58	>BPScaffold_1	58	c	(AT)18a(AT)12	61	515121	515181	1 PRODUCT SIZE: 183	FORWARD PRIMER 84 20 58.80 50.00 AAATGCAATTAGGGGCCACC	REVERSE PRIMER 247 20 59.62 60.00 CTAGACGGAGGAGCAACGAG	2 PRODUCT SIZE: 177	FORWARD PRIMER 84 20 58.80 50.00 AAATGCAATTAGGGGCCACC	REVERSE PRIMER 241 20 59.68 55.00 GGAGGAGCAACGAGGTCTTT	3 PRODUCT SIZE: 184	FORWARD PRIMER 83 21 59.44 47.62 AAAATGCAATTAGGGGCCACC	REVERSE PRIMER 247 20 59.62 60.00 CTAGACGGAGGAGCAACGAG	4 PRODUCT SIZE: 208	FORWARD PRIMER 84 20 58.80 50.00 AAATGCAATTAGGGGCCACC	REVERSE PRIMER 271 21 59.86 52.38 ACCATGATGAGATGGAGGTGC	5 PRODUCT SIZE: 186	FORWARD PRIMER 84 20 58.80 50.00 AAATGCAATTAGGGGCCACC	REVERSE PRIMER 251 19 60.00 57.90 AGCCTAGACGGAGGAGCAA
>BPScaffold_59	>BPScaffold_1	59	p2	(AT)38	76	537917	537992	1 PRODUCT SIZE: 174	FORWARD PRIMER 209 22 57.16 45.46 GGTAGTCACCTTCATTACCCTT	REVERSE PRIMER 363 20 60.25 55.00 TACACAGGTCGTAGTGGGCT	2 PRODUCT SIZE: 174	FORWARD PRIMER 209 24 59.06 45.83 GGTAGTCACCTTCATTACCCTTTG	REVERSE PRIMER 363 20 60.25 55.00 TACACAGGTCGTAGTGGGCT	3 PRODUCT SIZE: 183	FORWARD PRIMER 209 22 57.16 45.46 GGTAGTCACCTTCATTACCCTT	REVERSE PRIMER 372 20 59.00 55.00 GCAAGCTCATACACAGGTCG	4 PRODUCT SIZE: 171	FORWARD PRIMER 212 22 57.01 40.91 AGTCACCTTCATTACCCTTTGA	REVERSE PRIMER 363 20 60.25 55.00 TACACAGGTCGTAGTGGGCT	5 PRODUCT SIZE: 107	FORWARD PRIMER 285 21 59.93 52.38 CTCTTTGGGTGTGAGGAAGCT	REVERSE PRIMER 372 20 59.00 55.00 GCAAGCTCATACACAGGTCG
>BPScaffold_60	>BPScaffold_1	60	c	(TC)13(TA)31	88	540248	540335	1 PRODUCT SIZE: 196	FORWARD PRIMER 51 20 60.11 55.00 TGGACGGCCTAGATTTGCTG	REVERSE PRIMER 225 22 58.79 40.91 AGGTCGTTGCAACATTTAGTGT	2 PRODUCT SIZE: 196	FORWARD PRIMER 51 20 60.11 55.00 TGGACGGCCTAGATTTGCTG	REVERSE PRIMER 224 23 59.75 43.48 AGGTCGTTGCAACATTTAGTGTC	3 PRODUCT SIZE: 200	FORWARD PRIMER 45 20 60.40 55.00 TCCACATGGACGGCCTAGAT	REVERSE PRIMER 222 23 59.75 43.48 GTCGTTGCAACATTTAGTGTCCT	4 PRODUCT SIZE: 194	FORWARD PRIMER 51 20 60.11 55.00 TGGACGGCCTAGATTTGCTG	REVERSE PRIMER 222 23 59.75 43.48 GTCGTTGCAACATTTAGTGTCCT	5 PRODUCT SIZE: 202	FORWARD PRIMER 45 20 60.40 55.00 TCCACATGGACGGCCTAGAT	REVERSE PRIMER 225 22 58.79 40.91 AGGTCGTTGCAACATTTAGTGT
>BPScaffold_61	>BPScaffold_1	61	p3	(TAA)6	18	541875	541892	1 PRODUCT SIZE: 189	FORWARD PRIMER 201 20 59.89 55.00 GGTCAGTCCCTGTTTCTGCA	REVERSE PRIMER 369 21 58.04 42.86 ACACAAACACCATCATTCCCA	2 PRODUCT SIZE: 190	FORWARD PRIMER 200 20 59.60 55.00 AGGTCAGTCCCTGTTTCTGC	REVERSE PRIMER 369 21 58.04 42.86 ACACAAACACCATCATTCCCA	3 PRODUCT SIZE: 127	FORWARD PRIMER 201 20 59.89 55.00 GGTCAGTCCCTGTTTCTGCA	REVERSE PRIMER 308 20 59.82 50.00 TAAACACACGCACACCCAGA	4 PRODUCT SIZE: 189	FORWARD PRIMER 201 20 59.89 55.00 GGTCAGTCCCTGTTTCTGCA	REVERSE PRIMER 368 22 58.70 40.91 ACACAAACACCATCATTCCCAA	5 PRODUCT SIZE: 128	FORWARD PRIMER 200 20 59.60 55.00 AGGTCAGTCCCTGTTTCTGC	REVERSE PRIMER 308 20 59.82 50.00 TAAACACACGCACACCCAGA
>BPScaffold_62	>BPScaffold_1	62	c	(CT)11a(TC)6tttttctctcttgtttgctctctctcacttctctc(TAT)9	97	548754	548850	1 PRODUCT SIZE: 195	FORWARD PRIMER 80 20 59.89 50.00 TGACTTCATGCAGGTTGCCT	REVERSE PRIMER 255 20 60.04 55.00 AGACATTGGCAGCTCTGTCC	2 PRODUCT SIZE: 194	FORWARD PRIMER 80 20 59.89 50.00 TGACTTCATGCAGGTTGCCT	REVERSE PRIMER 254 20 60.04 55.00 GACATTGGCAGCTCTGTCCT	3 PRODUCT SIZE: 191	FORWARD PRIMER 84 20 59.97 50.00 TTCATGCAGGTTGCCTTTGC	REVERSE PRIMER 255 20 60.04 55.00 AGACATTGGCAGCTCTGTCC	4 PRODUCT SIZE: 190	FORWARD PRIMER 84 20 59.97 50.00 TTCATGCAGGTTGCCTTTGC	REVERSE PRIMER 254 20 60.04 55.00 GACATTGGCAGCTCTGTCCT	5 PRODUCT SIZE: 191	FORWARD PRIMER 80 20 59.89 50.00 TGACTTCATGCAGGTTGCCT	REVERSE PRIMER 251 20 60.04 55.00 ATTGGCAGCTCTGTCCTGTC
>BPScaffold_63	>BPScaffold_1	63	p2	(AC)8	16	553585	553600	1 PRODUCT SIZE: 188	FORWARD PRIMER 1 20 57.06 50.00 GTCTTGGGGTATAGCTGCAT	REVERSE PRIMER 169 20 59.17 50.00 TGTGTAAGTGTGTGGAGGCA	2 PRODUCT SIZE: 188	FORWARD PRIMER 1 21 57.78 47.62 GTCTTGGGGTATAGCTGCATT	REVERSE PRIMER 169 20 59.17 50.00 TGTGTAAGTGTGTGGAGGCA	3 PRODUCT SIZE: 189	FORWARD PRIMER 1 20 57.06 50.00 GTCTTGGGGTATAGCTGCAT	REVERSE PRIMER 170 20 58.77 55.00 GTGTGTAAGTGTGTGGAGGC	4 PRODUCT SIZE: 190	FORWARD PRIMER 1 20 57.06 50.00 GTCTTGGGGTATAGCTGCAT	REVERSE PRIMER 170 21 60.47 52.38 TGTGTGTAAGTGTGTGGAGGC	5 PRODUCT SIZE: 188	FORWARD PRIMER 1 20 57.06 50.00 GTCTTGGGGTATAGCTGCAT	REVERSE PRIMER 168 21 59.58 47.62 TGTGTAAGTGTGTGGAGGCAT
>BPScaffold_64	>BPScaffold_1	64	c	(TA)6ttatata(AT)29	77	553964	554040	1 PRODUCT SIZE: 160	FORWARD PRIMER 235 21 59.59 52.38 CCATTGGCACTCCTATCTCGT	REVERSE PRIMER 375 20 57.65 45.00 TCCAGCAGCAAAAGTTGAGA	2 PRODUCT SIZE: 169	FORWARD PRIMER 226 22 60.03 50.00 TCTCTCTTTCCATTGGCACTCC	REVERSE PRIMER 375 20 57.65 45.00 TCCAGCAGCAAAAGTTGAGA	3 PRODUCT SIZE: 173	FORWARD PRIMER 222 22 59.76 45.46 ACGATCTCTCTTTCCATTGGCA	REVERSE PRIMER 375 20 57.65 45.00 TCCAGCAGCAAAAGTTGAGA	4 PRODUCT SIZE: 168	FORWARD PRIMER 227 22 60.03 50.00 CTCTCTTTCCATTGGCACTCCT	REVERSE PRIMER 375 20 57.65 45.00 TCCAGCAGCAAAAGTTGAGA	5 PRODUCT SIZE: 167	FORWARD PRIMER 228 21 59.01 47.62 TCTCTTTCCATTGGCACTCCT	REVERSE PRIMER 375 20 57.65 45.00 TCCAGCAGCAAAAGTTGAGA
>BPScaffold_65	>BPScaffold_1	65	p3	(TTA)7	21	555473	555493	1 PRODUCT SIZE: 149	FORWARD PRIMER 213 20 59.58 55.00 TGGGGGATAGTGAACTGGGA	REVERSE PRIMER 342 20 59.96 55.00 AGGAACCAATCGTCCCCCTA	2 PRODUCT SIZE: 232	FORWARD PRIMER 1 20 58.99 55.00 GGACAGCGGCTTCATACAAG	REVERSE PRIMER 213 20 59.58 55.00 TCCCAGTTCACTATCCCCCA	3 PRODUCT SIZE: 147	FORWARD PRIMER 213 20 59.58 55.00 TGGGGGATAGTGAACTGGGA	REVERSE PRIMER 340 20 60.18 60.00 GAACCAATCGTCCCCCTAGC	4 PRODUCT SIZE: 148	FORWARD PRIMER 213 20 59.58 55.00 TGGGGGATAGTGAACTGGGA	REVERSE PRIMER 341 20 59.53 60.00 GGAACCAATCGTCCCCCTAG	5 PRODUCT SIZE: 211	FORWARD PRIMER 151 22 59.01 45.46 GGCAAATTCTACACTGCAAAGC	REVERSE PRIMER 342 20 59.96 55.00 AGGAACCAATCGTCCCCCTA
>BPScaffold_66	>BPScaffold_1	66	p2	(CA)7	14	565015	565028	1 PRODUCT SIZE: 116	FORWARD PRIMER 141 20 60.32 55.00 AAAAGGTTCGAGTCCGGTCG	REVERSE PRIMER 237 20 60.25 55.00 GGCTTGATCGAGCTCGGATT	2 PRODUCT SIZE: 112	FORWARD PRIMER 141 20 60.32 55.00 AAAAGGTTCGAGTCCGGTCG	REVERSE PRIMER 233 20 59.54 50.00 TGATCGAGCTCGGATTTGCT	3 PRODUCT SIZE: 212	FORWARD PRIMER 45 24 59.53 37.50 AGCAATTGGAAAAGATAATGGGCA	REVERSE PRIMER 237 20 60.25 55.00 GGCTTGATCGAGCTCGGATT	4 PRODUCT SIZE: 208	FORWARD PRIMER 45 24 59.53 37.50 AGCAATTGGAAAAGATAATGGGCA	REVERSE PRIMER 233 20 59.54 50.00 TGATCGAGCTCGGATTTGCT	5 PRODUCT SIZE: 211	FORWARD PRIMER 46 24 59.43 41.67 GCAATTGGAAAAGATAATGGGCAC	REVERSE PRIMER 237 20 60.25 55.00 GGCTTGATCGAGCTCGGATT
>BPScaffold_67	>BPScaffold_1	67	p3	(GCG)5	15	569084	569098	1 PRODUCT SIZE: 206	FORWARD PRIMER 7 20 60.47 55.00 ATCAAATAAGCCCAGCCCCG	REVERSE PRIMER 193 20 59.20 50.00 TACAATTGAACTTCGCCGCC	2 PRODUCT SIZE: 222	FORWARD PRIMER 22 20 60.54 55.00 CCCCGGTCCAACAACATCAA	REVERSE PRIMER 224 20 60.04 55.00 ACGAGCACAAGGATGAGGTG	3 PRODUCT SIZE: 191	FORWARD PRIMER 22 20 60.54 55.00 CCCCGGTCCAACAACATCAA	REVERSE PRIMER 193 20 59.20 50.00 TACAATTGAACTTCGCCGCC	4 PRODUCT SIZE: 207	FORWARD PRIMER 7 20 60.47 55.00 ATCAAATAAGCCCAGCCCCG	REVERSE PRIMER 193 21 60.20 52.38 CTACAATTGAACTTCGCCGCC	5 PRODUCT SIZE: 205	FORWARD PRIMER 8 19 60.08 57.90 TCAAATAAGCCCAGCCCCG	REVERSE PRIMER 193 20 59.20 50.00 TACAATTGAACTTCGCCGCC
>BPScaffold_68	>BPScaffold_1	68	p2	(AT)32	64	573035	573098	1 PRODUCT SIZE: 208	FORWARD PRIMER 93 22 60.03 45.46 AGGCCACCAGCAAATACATACA	REVERSE PRIMER 281 20 60.59 55.00 GCGCTCGCGTTTAAGGAATG	2 PRODUCT SIZE: 213	FORWARD PRIMER 93 22 60.03 45.46 AGGCCACCAGCAAATACATACA	REVERSE PRIMER 286 20 60.52 55.00 GAGTTGCGCTCGCGTTTAAG	3 PRODUCT SIZE: 207	FORWARD PRIMER 94 21 58.63 47.62 GGCCACCAGCAAATACATACA	REVERSE PRIMER 281 20 60.59 55.00 GCGCTCGCGTTTAAGGAATG	4 PRODUCT SIZE: 207	FORWARD PRIMER 93 22 60.03 45.46 AGGCCACCAGCAAATACATACA	REVERSE PRIMER 280 20 59.00 50.00 CGCTCGCGTTTAAGGAATGA	5 PRODUCT SIZE: 212	FORWARD PRIMER 94 21 58.63 47.62 GGCCACCAGCAAATACATACA	REVERSE PRIMER 286 20 60.52 55.00 GAGTTGCGCTCGCGTTTAAG
>BPScaffold_69	>BPScaffold_1	69	p2	(AG)6	12	573467	573478	1 PRODUCT SIZE: 178	FORWARD PRIMER 100 20 60.59 55.00 CATTCCTTAAACGCGAGCGC	REVERSE PRIMER 258 20 58.07 50.00 TTGGAGTAGGGACGTCATGT	2 PRODUCT SIZE: 177	FORWARD PRIMER 100 20 60.59 55.00 CATTCCTTAAACGCGAGCGC	REVERSE PRIMER 257 20 58.07 50.00 TGGAGTAGGGACGTCATGTT	3 PRODUCT SIZE: 173	FORWARD PRIMER 105 20 60.52 55.00 CTTAAACGCGAGCGCAACTC	REVERSE PRIMER 258 20 58.07 50.00 TTGGAGTAGGGACGTCATGT	4 PRODUCT SIZE: 172	FORWARD PRIMER 105 20 60.52 55.00 CTTAAACGCGAGCGCAACTC	REVERSE PRIMER 257 20 58.07 50.00 TGGAGTAGGGACGTCATGTT	5 PRODUCT SIZE: 179	FORWARD PRIMER 100 20 60.59 55.00 CATTCCTTAAACGCGAGCGC	REVERSE PRIMER 258 21 58.75 47.62 TTTGGAGTAGGGACGTCATGT
>BPScaffold_70	>BPScaffold_1	70	p2	(TA)8	16	585463	585478	1 PRODUCT SIZE: 184	FORWARD PRIMER 131 20 59.47 55.00 CAGGCAGGGTCGTAGCTAAA	REVERSE PRIMER 293 22 58.45 40.91 ACCATGTGCAAGTACAACAAGA	2 PRODUCT SIZE: 192	FORWARD PRIMER 123 20 60.96 55.00 ATTTTGAGCAGGCAGGGTCG	REVERSE PRIMER 293 22 58.45 40.91 ACCATGTGCAAGTACAACAAGA	3 PRODUCT SIZE: 183	FORWARD PRIMER 132 20 59.17 55.00 AGGCAGGGTCGTAGCTAAAG	REVERSE PRIMER 293 22 58.45 40.91 ACCATGTGCAAGTACAACAAGA	4 PRODUCT SIZE: 185	FORWARD PRIMER 131 20 59.47 55.00 CAGGCAGGGTCGTAGCTAAA	REVERSE PRIMER 293 23 59.05 39.13 AACCATGTGCAAGTACAACAAGA	5 PRODUCT SIZE: 193	FORWARD PRIMER 123 20 60.96 55.00 ATTTTGAGCAGGCAGGGTCG	REVERSE PRIMER 293 23 59.05 39.13 AACCATGTGCAAGTACAACAAGA
>BPScaffold_71	>BPScaffold_1	71	p2	(TA)6	12	593248	593259	1 PRODUCT SIZE: 219	FORWARD PRIMER 41 20 59.61 50.00 CAAGCATTTGCCAACCCTGT	REVERSE PRIMER 238 22 59.96 45.46 TCACCTCTTTGTGCATAAGGCT	2 PRODUCT SIZE: 220	FORWARD PRIMER 40 20 59.32 50.00 TCAAGCATTTGCCAACCCTG	REVERSE PRIMER 238 22 59.96 45.46 TCACCTCTTTGTGCATAAGGCT	3 PRODUCT SIZE: 218	FORWARD PRIMER 41 20 59.61 50.00 CAAGCATTTGCCAACCCTGT	REVERSE PRIMER 238 21 58.56 47.62 CACCTCTTTGTGCATAAGGCT	4 PRODUCT SIZE: 219	FORWARD PRIMER 41 20 59.61 50.00 CAAGCATTTGCCAACCCTGT	REVERSE PRIMER 239 21 58.56 47.62 TCACCTCTTTGTGCATAAGGC	5 PRODUCT SIZE: 216	FORWARD PRIMER 44 21 60.07 52.38 GCATTTGCCAACCCTGTACTG	REVERSE PRIMER 238 22 59.96 45.46 TCACCTCTTTGTGCATAAGGCT
>BPScaffold_72	>BPScaffold_1	72	c	(AC)19(AT)6	50	594470	594519	1 PRODUCT SIZE: 188	FORWARD PRIMER 150 20 59.13 50.00 ACACACACACACACACACAC	REVERSE PRIMER 318 20 59.82 55.00 AGAGGAAGGATGGCATGCTG	2 PRODUCT SIZE: 187	FORWARD PRIMER 151 20 59.13 50.00 CACACACACACACACACACA	REVERSE PRIMER 318 20 59.82 55.00 AGAGGAAGGATGGCATGCTG	3 PRODUCT SIZE: 186	FORWARD PRIMER 152 20 59.13 50.00 ACACACACACACACACACAC	REVERSE PRIMER 318 20 59.82 55.00 AGAGGAAGGATGGCATGCTG	4 PRODUCT SIZE: 185	FORWARD PRIMER 150 20 59.13 50.00 ACACACACACACACACACAC	REVERSE PRIMER 315 20 60.18 55.00 GGAAGGATGGCATGCTGGAT	5 PRODUCT SIZE: 185	FORWARD PRIMER 153 20 59.13 50.00 CACACACACACACACACACA	REVERSE PRIMER 318 20 59.82 55.00 AGAGGAAGGATGGCATGCTG
>BPScaffold_73	>BPScaffold_1	73	c	(AT)16aaatatatag(AT)7a(AT)13(TA)10tc(TA)17	139	605257	605395	1 PRODUCT SIZE: 191	FORWARD PRIMER 199 24 57.90 37.50 AGTCAGTGTAACATTCATGAGACA	REVERSE PRIMER 368 22 59.11 45.46 TGTTCACGTGGAGATCTCTTGA	2 PRODUCT SIZE: 157	FORWARD PRIMER 233 23 58.32 43.48 ACATCAAGGAAGTCACTAGGAGA	REVERSE PRIMER 368 22 59.11 45.46 TGTTCACGTGGAGATCTCTTGA	3 PRODUCT SIZE: 191	FORWARD PRIMER 199 24 57.90 37.50 AGTCAGTGTAACATTCATGAGACA	REVERSE PRIMER 369 21 57.70 47.62 TGTTCACGTGGAGATCTCTTG	4 PRODUCT SIZE: 191	FORWARD PRIMER 199 25 58.47 36.00 AGTCAGTGTAACATTCATGAGACAA	REVERSE PRIMER 368 22 59.11 45.46 TGTTCACGTGGAGATCTCTTGA	5 PRODUCT SIZE: 191	FORWARD PRIMER 199 24 57.90 37.50 AGTCAGTGTAACATTCATGAGACA	REVERSE PRIMER 367 23 59.68 43.48 TGTTCACGTGGAGATCTCTTGAA
>BPScaffold_74	>BPScaffold_1	74	p2	(TA)6	12	633737	633748	1 PRODUCT SIZE: 186	FORWARD PRIMER 156 22 57.78 40.91 ACCACAAAGTTCACTCAAGAGT	REVERSE PRIMER 315 27 58.52 33.33 TGAGTTCCTAAGTTCTTAAGTTCTTGT	2 PRODUCT SIZE: 189	FORWARD PRIMER 156 22 57.78 40.91 ACCACAAAGTTCACTCAAGAGT	REVERSE PRIMER 318 27 58.35 33.33 ACATGAGTTCCTAAGTTCTTAAGTTCT	3 PRODUCT SIZE: 189	FORWARD PRIMER 156 22 57.78 40.91 ACCACAAAGTTCACTCAAGAGT	REVERSE PRIMER 319 26 57.17 34.62 ACATGAGTTCCTAAGTTCTTAAGTTC	4 PRODUCT SIZE: 187	FORWARD PRIMER 155 23 58.41 39.13 AACCACAAAGTTCACTCAAGAGT	REVERSE PRIMER 315 27 58.52 33.33 TGAGTTCCTAAGTTCTTAAGTTCTTGT	5 PRODUCT SIZE: 190	FORWARD PRIMER 155 23 58.41 39.13 AACCACAAAGTTCACTCAAGAGT	REVERSE PRIMER 318 27 58.35 33.33 ACATGAGTTCCTAAGTTCTTAAGTTCT
>BPScaffold_75	>BPScaffold_1	75	p2	(TA)7	14	633893	633906	1 PRODUCT SIZE: 259	FORWARD PRIMER 79 21 59.45 47.62 ACTTGAGACCGTGATCATGCT	REVERSE PRIMER 318 20 59.89 55.00 GTGCAGGAACCCTTAACCCA	2 PRODUCT SIZE: 261	FORWARD PRIMER 79 21 59.45 47.62 ACTTGAGACCGTGATCATGCT	REVERSE PRIMER 320 20 59.89 55.00 TGGTGCAGGAACCCTTAACC	3 PRODUCT SIZE: 267	FORWARD PRIMER 71 21 59.74 52.38 CGGTGAAAACTTGAGACCGTG	REVERSE PRIMER 318 20 59.89 55.00 GTGCAGGAACCCTTAACCCA	4 PRODUCT SIZE: 269	FORWARD PRIMER 71 21 59.74 52.38 CGGTGAAAACTTGAGACCGTG	REVERSE PRIMER 320 20 59.89 55.00 TGGTGCAGGAACCCTTAACC	5 PRODUCT SIZE: 267	FORWARD PRIMER 71 20 58.42 50.00 CGGTGAAAACTTGAGACCGT	REVERSE PRIMER 318 20 59.89 55.00 GTGCAGGAACCCTTAACCCA
>BPScaffold_76	>BPScaffold_1	76	p2	(TA)6	12	634040	634051	1 PRODUCT SIZE: 200	FORWARD PRIMER 201 20 59.75 55.00 GGAAACCCTTACCTGCGCTA	REVERSE PRIMER 383 18 60.52 72.22 GCCTACCCCTCTCCTCCG	2 PRODUCT SIZE: 199	FORWARD PRIMER 201 20 59.75 55.00 GGAAACCCTTACCTGCGCTA	REVERSE PRIMER 382 18 60.52 72.22 CCTACCCCTCTCCTCCGC	3 PRODUCT SIZE: 198	FORWARD PRIMER 201 20 59.75 55.00 GGAAACCCTTACCTGCGCTA	REVERSE PRIMER 381 18 60.52 72.22 CTACCCCTCTCCTCCGCC	4 PRODUCT SIZE: 200	FORWARD PRIMER 199 20 60.68 55.00 ATGGAAACCCTTACCTGCGC	REVERSE PRIMER 381 18 60.52 72.22 CTACCCCTCTCCTCCGCC	5 PRODUCT SIZE: 201	FORWARD PRIMER 199 20 60.68 55.00 ATGGAAACCCTTACCTGCGC	REVERSE PRIMER 382 18 60.52 72.22 CCTACCCCTCTCCTCCGC
>BPScaffold_77	>BPScaffold_1	77	p2	(TA)12	24	635330	635353	1 PRODUCT SIZE: 176	FORWARD PRIMER 43 20 59.54 55.00 TGGACCGTCCATGTAATCGG	REVERSE PRIMER 199 20 59.39 50.00 GGTGCCATGGCTTGATTGTT	2 PRODUCT SIZE: 175	FORWARD PRIMER 44 20 59.25 55.00 GGACCGTCCATGTAATCGGA	REVERSE PRIMER 199 20 59.39 50.00 GGTGCCATGGCTTGATTGTT	3 PRODUCT SIZE: 168	FORWARD PRIMER 51 20 59.54 55.00 CCATGTAATCGGACGGTCCA	REVERSE PRIMER 199 20 59.39 50.00 GGTGCCATGGCTTGATTGTT	4 PRODUCT SIZE: 177	FORWARD PRIMER 43 20 59.54 55.00 TGGACCGTCCATGTAATCGG	REVERSE PRIMER 200 20 61.26 55.00 GGGTGCCATGGCTTGATTGT	5 PRODUCT SIZE: 169	FORWARD PRIMER 50 20 59.25 55.00 TCCATGTAATCGGACGGTCC	REVERSE PRIMER 199 20 59.39 50.00 GGTGCCATGGCTTGATTGTT
>BPScaffold_78	>BPScaffold_1	78	p3	(CAT)6	18	646851	646868	1 PRODUCT SIZE: 205	FORWARD PRIMER 8 20 59.96 60.00 CCTCCACCAACCTCAGAACC	REVERSE PRIMER 193 20 60.11 55.00 GTGGGTTGCCGAGATGATGA	2 PRODUCT SIZE: 204	FORWARD PRIMER 44 20 60.04 55.00 CCGTGTTCCACCTTCGATCA	REVERSE PRIMER 228 20 60.18 60.00 GAGAGGAAGGTGCCGATGAC	3 PRODUCT SIZE: 197	FORWARD PRIMER 51 20 60.11 60.00 CCACCTTCGATCAACCTCCC	REVERSE PRIMER 228 20 60.18 60.00 GAGAGGAAGGTGCCGATGAC	4 PRODUCT SIZE: 206	FORWARD PRIMER 7 20 59.96 60.00 CCCTCCACCAACCTCAGAAC	REVERSE PRIMER 193 20 60.11 55.00 GTGGGTTGCCGAGATGATGA	5 PRODUCT SIZE: 207	FORWARD PRIMER 6 20 60.10 55.00 TCCCTCCACCAACCTCAGAA	REVERSE PRIMER 193 20 60.11 55.00 GTGGGTTGCCGAGATGATGA
>BPScaffold_79	>BPScaffold_1	79	c	(TA)21(GA)21	84	649460	649543	1 PRODUCT SIZE: 200	FORWARD PRIMER 163 25 60.10 48.00 AGAGAGAGAGAGAGAGAGAGAGAGA	REVERSE PRIMER 339 24 58.96 37.50 CGAATTGAGAAGCAAAACAAACCT	2 PRODUCT SIZE: 200	FORWARD PRIMER 164 24 58.86 50.00 GAGAGAGAGAGAGAGAGAGAGAGA	REVERSE PRIMER 340 24 58.96 37.50 TCGAATTGAGAAGCAAAACAAACC	3 PRODUCT SIZE: 200	FORWARD PRIMER 163 23 57.86 47.83 AGAGAGAGAGAGAGAGAGAGAGA	REVERSE PRIMER 339 24 58.96 37.50 CGAATTGAGAAGCAAAACAAACCT	4 PRODUCT SIZE: 200	FORWARD PRIMER 163 24 58.86 50.00 AGAGAGAGAGAGAGAGAGAGAGAG	REVERSE PRIMER 339 24 58.96 37.50 CGAATTGAGAAGCAAAACAAACCT	5 PRODUCT SIZE: 199	FORWARD PRIMER 165 25 60.10 48.00 AGAGAGAGAGAGAGAGAGAGAGAGA	REVERSE PRIMER 340 24 58.96 37.50 TCGAATTGAGAAGCAAAACAAACC
>BPScaffold_80	>BPScaffold_1	80	p2	(TA)22	44	666631	666674	1 PRODUCT SIZE: 194	FORWARD PRIMER 29 20 59.97 60.00 CCGACGAGACCTTAGCCATC	REVERSE PRIMER 203 20 60.18 50.00 TAATGCCCGCTCATGATGCA	2 PRODUCT SIZE: 198	FORWARD PRIMER 25 20 59.75 55.00 AAACCCGACGAGACCTTAGC	REVERSE PRIMER 203 20 60.18 50.00 TAATGCCCGCTCATGATGCA	3 PRODUCT SIZE: 207	FORWARD PRIMER 55 20 60.04 50.00 TGTTGACGACGCGTGATGTA	REVERSE PRIMER 242 20 60.18 60.00 CGAGCTCCTACTCCGTACCT	4 PRODUCT SIZE: 191	FORWARD PRIMER 29 20 59.97 60.00 CCGACGAGACCTTAGCCATC	REVERSE PRIMER 200 20 60.18 50.00 TGCCCGCTCATGATGCAATA	5 PRODUCT SIZE: 195	FORWARD PRIMER 25 20 59.75 55.00 AAACCCGACGAGACCTTAGC	REVERSE PRIMER 200 20 60.18 50.00 TGCCCGCTCATGATGCAATA
>BPScaffold_81	>BPScaffold_1	81	p2	(AT)7	14	673412	673425	1 PRODUCT SIZE: 227	FORWARD PRIMER 168 20 60.88 55.00 GCTGCGATTCGGGTGATCAT	REVERSE PRIMER 375 20 59.82 50.00 TCCGGCGTATGGTTGCAATA	2 PRODUCT SIZE: 229	FORWARD PRIMER 168 20 60.88 55.00 GCTGCGATTCGGGTGATCAT	REVERSE PRIMER 377 20 59.82 50.00 TATCCGGCGTATGGTTGCAA	3 PRODUCT SIZE: 230	FORWARD PRIMER 168 20 60.88 55.00 GCTGCGATTCGGGTGATCAT	REVERSE PRIMER 378 20 59.82 50.00 TTATCCGGCGTATGGTTGCA	4 PRODUCT SIZE: 228	FORWARD PRIMER 168 20 60.88 55.00 GCTGCGATTCGGGTGATCAT	REVERSE PRIMER 376 20 60.47 50.00 ATCCGGCGTATGGTTGCAAT	5 PRODUCT SIZE: 227	FORWARD PRIMER 168 19 60.52 57.90 GCTGCGATTCGGGTGATCA	REVERSE PRIMER 375 20 59.82 50.00 TCCGGCGTATGGTTGCAATA
>BPScaffold_82	>BPScaffold_1	82	p2	(AT)6	12	684492	684503	1 PRODUCT SIZE: 122	FORWARD PRIMER 229 21 59.04 42.86 TCACCAAATTGACAGCATGCA	REVERSE PRIMER 331 20 59.75 55.00 TGAGGTGGAAGATGAGCTGC	2 PRODUCT SIZE: 120	FORWARD PRIMER 229 21 59.04 42.86 TCACCAAATTGACAGCATGCA	REVERSE PRIMER 329 20 59.75 55.00 AGGTGGAAGATGAGCTGCTG	3 PRODUCT SIZE: 121	FORWARD PRIMER 229 21 59.04 42.86 TCACCAAATTGACAGCATGCA	REVERSE PRIMER 330 20 59.46 55.00 GAGGTGGAAGATGAGCTGCT	4 PRODUCT SIZE: 122	FORWARD PRIMER 229 22 59.63 40.91 TCACCAAATTGACAGCATGCAA	REVERSE PRIMER 331 20 59.75 55.00 TGAGGTGGAAGATGAGCTGC	5 PRODUCT SIZE: 120	FORWARD PRIMER 229 22 59.63 40.91 TCACCAAATTGACAGCATGCAA	REVERSE PRIMER 329 20 59.75 55.00 AGGTGGAAGATGAGCTGCTG
>BPScaffold_83	>BPScaffold_1	83	c	(TC)9tg(TA)7	34	685043	685076	1 PRODUCT SIZE: 141	FORWARD PRIMER 11 21 59.71 52.38 TCAGGATAGTGGAAGGGTCGA	REVERSE PRIMER 132 20 59.60 50.00 AGTGTGGCTCATTGACTGCT	2 PRODUCT SIZE: 133	FORWARD PRIMER 11 21 59.71 52.38 TCAGGATAGTGGAAGGGTCGA	REVERSE PRIMER 124 20 59.96 55.00 TCATTGACTGCTCACCCACC	3 PRODUCT SIZE: 139	FORWARD PRIMER 11 21 59.71 52.38 TCAGGATAGTGGAAGGGTCGA	REVERSE PRIMER 130 20 59.60 50.00 TGTGGCTCATTGACTGCTCA	4 PRODUCT SIZE: 137	FORWARD PRIMER 11 21 59.71 52.38 TCAGGATAGTGGAAGGGTCGA	REVERSE PRIMER 128 20 60.32 55.00 TGGCTCATTGACTGCTCACC	5 PRODUCT SIZE: 135	FORWARD PRIMER 11 21 59.71 52.38 TCAGGATAGTGGAAGGGTCGA	REVERSE PRIMER 126 20 60.32 55.00 GCTCATTGACTGCTCACCCA
>BPScaffold_84	>BPScaffold_1	84	p2	(AT)23	46	686025	686070	1 PRODUCT SIZE: 195	FORWARD PRIMER 70 20 59.53 50.00 CCCCAACAAACCATTTGGCA	REVERSE PRIMER 245 20 60.61 55.00 TTTTGAGAGGAGCCAAGCCG	2 PRODUCT SIZE: 196	FORWARD PRIMER 69 20 59.24 50.00 TCCCCAACAAACCATTTGGC	REVERSE PRIMER 245 20 60.61 55.00 TTTTGAGAGGAGCCAAGCCG	3 PRODUCT SIZE: 194	FORWARD PRIMER 70 20 59.53 50.00 CCCCAACAAACCATTTGGCA	REVERSE PRIMER 245 19 60.00 57.90 TTTGAGAGGAGCCAAGCCG	4 PRODUCT SIZE: 197	FORWARD PRIMER 68 21 59.86 47.62 TTCCCCAACAAACCATTTGGC	REVERSE PRIMER 245 20 60.61 55.00 TTTTGAGAGGAGCCAAGCCG	5 PRODUCT SIZE: 195	FORWARD PRIMER 70 21 60.13 47.62 CCCCAACAAACCATTTGGCAA	REVERSE PRIMER 245 20 60.61 55.00 TTTTGAGAGGAGCCAAGCCG
>BPScaffold_85	>BPScaffold_1	85	p2	(AT)21	42	689103	689144	1 PRODUCT SIZE: 243	FORWARD PRIMER 131 20 57.16 50.00 CACACTTTGGAGTAGCTGGA	REVERSE PRIMER 352 22 60.03 45.46 TCTCAAGCATCCATGACGTTGA	2 PRODUCT SIZE: 242	FORWARD PRIMER 131 20 57.16 50.00 CACACTTTGGAGTAGCTGGA	REVERSE PRIMER 352 21 58.65 47.62 CTCAAGCATCCATGACGTTGA	3 PRODUCT SIZE: 243	FORWARD PRIMER 131 21 57.87 47.62 CACACTTTGGAGTAGCTGGAA	REVERSE PRIMER 352 22 60.03 45.46 TCTCAAGCATCCATGACGTTGA	4 PRODUCT SIZE: 243	FORWARD PRIMER 131 20 57.16 50.00 CACACTTTGGAGTAGCTGGA	REVERSE PRIMER 353 21 58.65 47.62 TCTCAAGCATCCATGACGTTG	5 PRODUCT SIZE: 241	FORWARD PRIMER 131 20 57.16 50.00 CACACTTTGGAGTAGCTGGA	REVERSE PRIMER 352 20 57.53 45.00 TCAAGCATCCATGACGTTGA
>BPScaffold_86	>BPScaffold_1	86	p2	(AC)8	16	697706	697721	1 PRODUCT SIZE: 218	FORWARD PRIMER 55 20 60.40 55.00 TCCCCCGATTCAGAATCCGA	REVERSE PRIMER 253 20 60.11 55.00 GCTGCAAGGTACACGCTCTA	2 PRODUCT SIZE: 217	FORWARD PRIMER 56 20 59.31 55.00 CCCCCGATTCAGAATCCGAT	REVERSE PRIMER 253 20 60.11 55.00 GCTGCAAGGTACACGCTCTA	3 PRODUCT SIZE: 219	FORWARD PRIMER 54 20 59.31 55.00 ATCCCCCGATTCAGAATCCG	REVERSE PRIMER 253 20 60.11 55.00 GCTGCAAGGTACACGCTCTA	4 PRODUCT SIZE: 197	FORWARD PRIMER 86 21 59.64 52.38 ACTCTTCGACCTCCTTCTCCT	REVERSE PRIMER 263 20 60.32 50.00 ATCCAATTCCGCTGCAAGGT	5 PRODUCT SIZE: 196	FORWARD PRIMER 86 21 59.64 52.38 ACTCTTCGACCTCCTTCTCCT	REVERSE PRIMER 262 20 59.67 50.00 TCCAATTCCGCTGCAAGGTA
>BPScaffold_87	>BPScaffold_1	87	p3	(ATA)5	15	701187	701201	1 PRODUCT SIZE: 216	FORWARD PRIMER 133 21 57.65 42.86 ACTCTTAATGTGGAGCATGCA	REVERSE PRIMER 329 20 60.11 55.00 GGCATGCGTTGTCTCTTGTG	2 PRODUCT SIZE: 133	FORWARD PRIMER 216 20 58.96 50.00 GACAATGTTTGGCCCAGTGT	REVERSE PRIMER 329 20 60.11 55.00 GGCATGCGTTGTCTCTTGTG	3 PRODUCT SIZE: 214	FORWARD PRIMER 133 21 57.65 42.86 ACTCTTAATGTGGAGCATGCA	REVERSE PRIMER 327 20 60.45 55.00 CATGCGTTGTCTCTTGTGCG	4 PRODUCT SIZE: 217	FORWARD PRIMER 132 22 58.31 40.91 AACTCTTAATGTGGAGCATGCA	REVERSE PRIMER 329 20 60.11 55.00 GGCATGCGTTGTCTCTTGTG	5 PRODUCT SIZE: 200	FORWARD PRIMER 133 21 57.65 42.86 ACTCTTAATGTGGAGCATGCA	REVERSE PRIMER 312 21 59.65 47.62 TGTGCGTCAATGTTCTACCCT
>BPScaffold_88	>BPScaffold_1	88	p2	(AC)10	20	703864	703883	1 PRODUCT SIZE: 199	FORWARD PRIMER 180 20 59.13 50.00 ACACACACACACACACACAC	REVERSE PRIMER 359 20 59.97 55.00 TCGTCACAGGTTCTGTCTGC	2 PRODUCT SIZE: 198	FORWARD PRIMER 180 20 59.13 50.00 ACACACACACACACACACAC	REVERSE PRIMER 358 20 59.97 55.00 CGTCACAGGTTCTGTCTGCT	3 PRODUCT SIZE: 198	FORWARD PRIMER 181 21 60.14 52.38 CACACACACACACACACACTG	REVERSE PRIMER 359 20 59.97 55.00 TCGTCACAGGTTCTGTCTGC	4 PRODUCT SIZE: 198	FORWARD PRIMER 181 20 58.84 50.00 CACACACACACACACACACT	REVERSE PRIMER 359 20 59.97 55.00 TCGTCACAGGTTCTGTCTGC	5 PRODUCT SIZE: 200	FORWARD PRIMER 179 21 59.73 47.62 AACACACACACACACACACAC	REVERSE PRIMER 359 20 59.97 55.00 TCGTCACAGGTTCTGTCTGC
>BPScaffold_89	>BPScaffold_1	89	p2	(TA)9	18	705765	705782	1 PRODUCT SIZE: 115	FORWARD PRIMER 283 20 60.95 55.00 TTTTGCATGAGACGGTCCGG	REVERSE PRIMER 378 20 60.11 55.00 CCACCGCTCTCTACATTGCA	2 PRODUCT SIZE: 117	FORWARD PRIMER 281 21 59.94 52.38 GATTTTGCATGAGACGGTCCG	REVERSE PRIMER 378 20 60.11 55.00 CCACCGCTCTCTACATTGCA	3 PRODUCT SIZE: 116	FORWARD PRIMER 282 20 58.91 50.00 ATTTTGCATGAGACGGTCCG	REVERSE PRIMER 378 20 60.11 55.00 CCACCGCTCTCTACATTGCA	4 PRODUCT SIZE: 114	FORWARD PRIMER 284 19 60.38 57.90 TTTGCATGAGACGGTCCGG	REVERSE PRIMER 378 20 60.11 55.00 CCACCGCTCTCTACATTGCA	5 PRODUCT SIZE: 117	FORWARD PRIMER 283 20 60.95 55.00 TTTTGCATGAGACGGTCCGG	REVERSE PRIMER 380 20 60.81 60.00 GGCCACCGCTCTCTACATTG
>BPScaffold_90	>BPScaffold_1	90	p2	(TA)34	68	705970	706037	1 PRODUCT SIZE: 184	FORWARD PRIMER 206 20 60.11 55.00 GCTAGCCGTGATGTCTTGGT	REVERSE PRIMER 369 21 59.58 52.38 TGGTTCAGTTGAGGGAAGTCC	2 PRODUCT SIZE: 185	FORWARD PRIMER 205 20 59.82 55.00 AGCTAGCCGTGATGTCTTGG	REVERSE PRIMER 369 21 59.58 52.38 TGGTTCAGTTGAGGGAAGTCC	3 PRODUCT SIZE: 182	FORWARD PRIMER 206 20 60.11 55.00 GCTAGCCGTGATGTCTTGGT	REVERSE PRIMER 367 21 59.66 52.38 GTTCAGTTGAGGGAAGTCCGA	4 PRODUCT SIZE: 183	FORWARD PRIMER 205 20 59.82 55.00 AGCTAGCCGTGATGTCTTGG	REVERSE PRIMER 367 21 59.66 52.38 GTTCAGTTGAGGGAAGTCCGA	5 PRODUCT SIZE: 182	FORWARD PRIMER 208 20 59.83 55.00 TAGCCGTGATGTCTTGGTCG	REVERSE PRIMER 369 21 59.58 52.38 TGGTTCAGTTGAGGGAAGTCC
>BPScaffold_91	>BPScaffold_1	91	p2	(AT)10	20	726829	726848	1 PRODUCT SIZE: 195	FORWARD PRIMER 125 20 59.51 55.00 GGGGGTTGAAAAGGGGAGAA	REVERSE PRIMER 300 20 59.96 60.00 GGAAGGAGAAACCAAGGGGG	2 PRODUCT SIZE: 190	FORWARD PRIMER 90 20 59.54 50.00 TTTGGCCGCTATCGACATCT	REVERSE PRIMER 260 20 60.04 55.00 AGACGTGAGAGCAATGGTGG	3 PRODUCT SIZE: 189	FORWARD PRIMER 91 20 59.54 50.00 TTGGCCGCTATCGACATCTT	REVERSE PRIMER 260 20 60.04 55.00 AGACGTGAGAGCAATGGTGG	4 PRODUCT SIZE: 191	FORWARD PRIMER 89 20 59.42 55.00 GTTTGGCCGCTATCGACATC	REVERSE PRIMER 260 20 60.04 55.00 AGACGTGAGAGCAATGGTGG	5 PRODUCT SIZE: 188	FORWARD PRIMER 92 20 59.54 50.00 TGGCCGCTATCGACATCTTT	REVERSE PRIMER 260 20 60.04 55.00 AGACGTGAGAGCAATGGTGG
>BPScaffold_92	>BPScaffold_1	92	p3	(CTC)8	24	727025	727048	1 PRODUCT SIZE: 197	FORWARD PRIMER 9 20 59.62 55.00 CGCTTGTCAATGGATGAGGC	REVERSE PRIMER 186 20 59.96 60.00 CAAAGGGAGGAGGAGGAGGA	2 PRODUCT SIZE: 198	FORWARD PRIMER 9 20 59.62 55.00 CGCTTGTCAATGGATGAGGC	REVERSE PRIMER 187 20 60.25 60.00 ACAAAGGGAGGAGGAGGAGG	3 PRODUCT SIZE: 205	FORWARD PRIMER 173 20 59.95 60.00 TCTCTCCTCCTCCTCCTCCT	REVERSE PRIMER 358 20 59.48 50.00 GCATAGAAAACCAGCACGCA	4 PRODUCT SIZE: 196	FORWARD PRIMER 9 20 59.62 55.00 CGCTTGTCAATGGATGAGGC	REVERSE PRIMER 185 20 59.66 60.00 AAAGGGAGGAGGAGGAGGAG	5 PRODUCT SIZE: 192	FORWARD PRIMER 186 20 59.96 60.00 TCCTCCTCCTCCTCCCTTTG	REVERSE PRIMER 358 20 59.48 50.00 GCATAGAAAACCAGCACGCA
>BPScaffold_93	>BPScaffold_1	93	p2	(TA)36	72	731717	731788	1 PRODUCT SIZE: 200	FORWARD PRIMER 64 20 60.04 55.00 CCTTCTGTCACCGGATTGCT	REVERSE PRIMER 243 21 59.80 52.38 CACTCTCTCAAGTAAGCGGCT	2 PRODUCT SIZE: 201	FORWARD PRIMER 64 20 60.04 55.00 CCTTCTGTCACCGGATTGCT	REVERSE PRIMER 244 21 59.80 52.38 TCACTCTCTCAAGTAAGCGGC	3 PRODUCT SIZE: 197	FORWARD PRIMER 68 20 60.11 55.00 CTGTCACCGGATTGCTGCTA	REVERSE PRIMER 244 21 59.80 52.38 TCACTCTCTCAAGTAAGCGGC	4 PRODUCT SIZE: 196	FORWARD PRIMER 68 20 60.11 55.00 CTGTCACCGGATTGCTGCTA	REVERSE PRIMER 243 21 59.80 52.38 CACTCTCTCAAGTAAGCGGCT	5 PRODUCT SIZE: 195	FORWARD PRIMER 70 20 60.11 55.00 GTCACCGGATTGCTGCTACT	REVERSE PRIMER 244 21 59.80 52.38 TCACTCTCTCAAGTAAGCGGC
>BPScaffold_94	>BPScaffold_1	94	c	(GT)11gc(GT)7	38	734300	734337	1 PRODUCT SIZE: 202	FORWARD PRIMER 166 20 60.45 55.00 GTGTGTGTGTGTGTGTGTGC	REVERSE PRIMER 348 20 60.32 55.00 TTCCCTTCAGTGAGCATGCC	2 PRODUCT SIZE: 200	FORWARD PRIMER 166 20 60.45 55.00 GTGTGTGTGTGTGTGTGTGC	REVERSE PRIMER 346 20 59.46 55.00 CCCTTCAGTGAGCATGCCTA	3 PRODUCT SIZE: 206	FORWARD PRIMER 166 20 60.45 55.00 GTGTGTGTGTGTGTGTGTGC	REVERSE PRIMER 352 20 59.60 55.00 CCAGTTCCCTTCAGTGAGCA	4 PRODUCT SIZE: 189	FORWARD PRIMER 183 20 60.39 50.00 TGCGTGTGTGTGTGTGTGTA	REVERSE PRIMER 352 20 59.60 55.00 CCAGTTCCCTTCAGTGAGCA	5 PRODUCT SIZE: 203	FORWARD PRIMER 165 20 59.13 50.00 TGTGTGTGTGTGTGTGTGTG	REVERSE PRIMER 348 20 60.32 55.00 TTCCCTTCAGTGAGCATGCC
>BPScaffold_95	>BPScaffold_1	95	p2	(TA)6	12	746189	746200	1 PRODUCT SIZE: 188	FORWARD PRIMER 85 20 59.46 55.00 GGTTATTGACCTGCTCCCGA	REVERSE PRIMER 253 20 60.54 60.00 GGACGGGGAGGATCGGATTA	2 PRODUCT SIZE: 193	FORWARD PRIMER 85 20 59.46 55.00 GGTTATTGACCTGCTCCCGA	REVERSE PRIMER 259 19 59.78 63.16 GTGTTGGACGGGGAGGATC	3 PRODUCT SIZE: 185	FORWARD PRIMER 85 20 59.46 55.00 GGTTATTGACCTGCTCCCGA	REVERSE PRIMER 250 20 59.17 60.00 CGGGGAGGATCGGATTATCC	4 PRODUCT SIZE: 188	FORWARD PRIMER 85 21 60.07 52.38 GGTTATTGACCTGCTCCCGAA	REVERSE PRIMER 253 20 60.54 60.00 GGACGGGGAGGATCGGATTA	5 PRODUCT SIZE: 193	FORWARD PRIMER 85 21 60.07 52.38 GGTTATTGACCTGCTCCCGAA	REVERSE PRIMER 259 19 59.78 63.16 GTGTTGGACGGGGAGGATC
>BPScaffold_96	>BPScaffold_1	96	p3	(TTC)5	15	750234	750248	1 PRODUCT SIZE: 163	FORWARD PRIMER 154 21 59.60 47.62 ACAAGACGCAAAACTGGGTTC	REVERSE PRIMER 297 20 60.25 55.00 GTCCCTTGCCATGGTCACTT	2 PRODUCT SIZE: 162	FORWARD PRIMER 155 21 59.60 47.62 CAAGACGCAAAACTGGGTTCA	REVERSE PRIMER 297 20 60.25 55.00 GTCCCTTGCCATGGTCACTT	3 PRODUCT SIZE: 163	FORWARD PRIMER 154 20 58.53 45.00 ACAAGACGCAAAACTGGGTT	REVERSE PRIMER 297 20 60.25 55.00 GTCCCTTGCCATGGTCACTT	4 PRODUCT SIZE: 168	FORWARD PRIMER 149 22 59.97 45.46 TGCTTACAAGACGCAAAACTGG	REVERSE PRIMER 297 20 60.25 55.00 GTCCCTTGCCATGGTCACTT	5 PRODUCT SIZE: 161	FORWARD PRIMER 156 20 58.24 45.00 AAGACGCAAAACTGGGTTCA	REVERSE PRIMER 297 20 60.25 55.00 GTCCCTTGCCATGGTCACTT
>BPScaffold_97	>BPScaffold_1	97	p2	(TA)6	12	774936	774947	1 PRODUCT SIZE: 143	FORWARD PRIMER 213 20 60.18 55.00 AATACGAGTAGTGGCACCGC	REVERSE PRIMER 332 24 57.47 37.50 ACGTATGTGACCAGAGGTTATTAA	2 PRODUCT SIZE: 143	FORWARD PRIMER 213 20 60.18 55.00 AATACGAGTAGTGGCACCGC	REVERSE PRIMER 331 25 57.88 36.00 ACGTATGTGACCAGAGGTTATTAAT	3 PRODUCT SIZE: 144	FORWARD PRIMER 212 21 59.93 52.38 TAATACGAGTAGTGGCACCGC	REVERSE PRIMER 332 24 57.47 37.50 ACGTATGTGACCAGAGGTTATTAA	4 PRODUCT SIZE: 143	FORWARD PRIMER 213 20 60.18 55.00 AATACGAGTAGTGGCACCGC	REVERSE PRIMER 330 26 58.44 34.62 ACGTATGTGACCAGAGGTTATTAATT	5 PRODUCT SIZE: 144	FORWARD PRIMER 102 27 59.82 37.04 ACCCCTTATTAGACTAACACATCAACT	REVERSE PRIMER 226 20 60.75 55.00 ATTACATCAAGGGGCGGTGC
>BPScaffold_98	>BPScaffold_1	98	p2	(AT)8	16	780867	780882	1 PRODUCT SIZE: 207	FORWARD PRIMER 13 20 59.97 60.00 CAGTCCACCAGTGAACTCCC	REVERSE PRIMER 200 20 59.46 55.00 CGGTGGTAGCTGAGGTCATT	2 PRODUCT SIZE: 200	FORWARD PRIMER 20 20 59.59 55.00 CCAGTGAACTCCCCACCATT	REVERSE PRIMER 200 20 59.46 55.00 CGGTGGTAGCTGAGGTCATT	3 PRODUCT SIZE: 192	FORWARD PRIMER 28 20 60.03 55.00 CTCCCCACCATTCCTGCAAT	REVERSE PRIMER 200 20 59.46 55.00 CGGTGGTAGCTGAGGTCATT	4 PRODUCT SIZE: 208	FORWARD PRIMER 12 20 59.97 60.00 CCAGTCCACCAGTGAACTCC	REVERSE PRIMER 200 20 59.46 55.00 CGGTGGTAGCTGAGGTCATT	5 PRODUCT SIZE: 198	FORWARD PRIMER 22 20 59.30 55.00 AGTGAACTCCCCACCATTCC	REVERSE PRIMER 200 20 59.46 55.00 CGGTGGTAGCTGAGGTCATT
>BPScaffold_99	>BPScaffold_1	99	p2	(TA)9	18	781236	781253	1 PRODUCT SIZE: 203	FORWARD PRIMER 28 20 59.90 60.00 GATGACCTCAGCTACCACCG	REVERSE PRIMER 211 20 61.23 55.00 CCGGCGCTGCTGCTTATATT	2 PRODUCT SIZE: 206	FORWARD PRIMER 25 20 59.96 55.00 TGGGATGACCTCAGCTACCA	REVERSE PRIMER 211 20 61.23 55.00 CCGGCGCTGCTGCTTATATT	3 PRODUCT SIZE: 202	FORWARD PRIMER 28 20 59.90 60.00 GATGACCTCAGCTACCACCG	REVERSE PRIMER 209 21 59.61 52.38 CGGCGCTGCTGCTTATATTAG	4 PRODUCT SIZE: 202	FORWARD PRIMER 28 20 59.90 60.00 GATGACCTCAGCTACCACCG	REVERSE PRIMER 210 20 58.57 50.00 CGGCGCTGCTGCTTATATTA	5 PRODUCT SIZE: 205	FORWARD PRIMER 25 20 59.96 55.00 TGGGATGACCTCAGCTACCA	REVERSE PRIMER 209 21 59.61 52.38 CGGCGCTGCTGCTTATATTAG
>BPScaffold_100	>BPScaffold_1	100	p3	(AAT)6	18	787610	787627	1 PRODUCT SIZE: 200	FORWARD PRIMER 73 20 58.96 50.00 ACGAAGACAGCCACTTCAGA	REVERSE PRIMER 252 21 59.79 52.38 AGATGAGGACAAGGACATGGC	2 PRODUCT SIZE: 199	FORWARD PRIMER 73 20 58.96 50.00 ACGAAGACAGCCACTTCAGA	REVERSE PRIMER 251 21 59.79 52.38 GATGAGGACAAGGACATGGCT	3 PRODUCT SIZE: 195	FORWARD PRIMER 73 20 58.96 50.00 ACGAAGACAGCCACTTCAGA	REVERSE PRIMER 247 21 60.06 52.38 AGGACAAGGACATGGCTAAGC	4 PRODUCT SIZE: 194	FORWARD PRIMER 73 20 58.96 50.00 ACGAAGACAGCCACTTCAGA	REVERSE PRIMER 246 21 60.06 52.38 GGACAAGGACATGGCTAAGCT	5 PRODUCT SIZE: 198	FORWARD PRIMER 73 20 58.96 50.00 ACGAAGACAGCCACTTCAGA	REVERSE PRIMER 251 20 58.71 50.00 ATGAGGACAAGGACATGGCT
>BPScaffold_101	>BPScaffold_1	101	p3	(GCG)5	15	790738	790752	1 PRODUCT SIZE: 221	FORWARD PRIMER 104 20 59.97 55.00 AGACAGAGAACTTGCCGGTG	REVERSE PRIMER 305 20 57.59 50.00 AGTCTCAGAGGTTTGGAGGT	2 PRODUCT SIZE: 189	FORWARD PRIMER 136 20 60.74 60.00 GGCCGTAGCAGTGGAAGAAG	REVERSE PRIMER 305 20 57.59 50.00 AGTCTCAGAGGTTTGGAGGT	3 PRODUCT SIZE: 195	FORWARD PRIMER 130 19 59.86 63.16 CTAGTGGGCCGTAGCAGTG	REVERSE PRIMER 305 20 57.59 50.00 AGTCTCAGAGGTTTGGAGGT	4 PRODUCT SIZE: 197	FORWARD PRIMER 128 20 61.32 60.00 GACTAGTGGGCCGTAGCAGT	REVERSE PRIMER 305 20 57.59 50.00 AGTCTCAGAGGTTTGGAGGT	5 PRODUCT SIZE: 196	FORWARD PRIMER 129 19 60.31 57.90 ACTAGTGGGCCGTAGCAGT	REVERSE PRIMER 305 20 57.59 50.00 AGTCTCAGAGGTTTGGAGGT
>BPScaffold_102	>BPScaffold_1	102	p2	(AC)8	16	793511	793526	1 PRODUCT SIZE: 212	FORWARD PRIMER 56 20 59.77 55.00 CACACGTGTAGCGACAACAC	REVERSE PRIMER 248 20 60.18 50.00 TTGTGTTGTTTGAACGGCGG	2 PRODUCT SIZE: 217	FORWARD PRIMER 51 20 59.83 55.00 ATCTCCACACGTGTAGCGAC	REVERSE PRIMER 248 20 60.18 50.00 TTGTGTTGTTTGAACGGCGG	3 PRODUCT SIZE: 199	FORWARD PRIMER 69 21 60.01 47.62 ACAACACGCGTGTAAAACTCG	REVERSE PRIMER 248 20 60.18 50.00 TTGTGTTGTTTGAACGGCGG	4 PRODUCT SIZE: 201	FORWARD PRIMER 67 21 60.01 47.62 CGACAACACGCGTGTAAAACT	REVERSE PRIMER 248 20 60.18 50.00 TTGTGTTGTTTGAACGGCGG	5 PRODUCT SIZE: 215	FORWARD PRIMER 53 20 60.32 55.00 CTCCACACGTGTAGCGACAA	REVERSE PRIMER 248 20 60.18 50.00 TTGTGTTGTTTGAACGGCGG
>BPScaffold_103	>BPScaffold_1	103	p2	(AT)18	36	796126	796161	1 PRODUCT SIZE: 240	FORWARD PRIMER 127 20 60.61 50.00 TGCAGCATTTGTATGGGCCA	REVERSE PRIMER 347 20 58.67 50.00 CGCAGCCTTTCGATGTTTTG	2 PRODUCT SIZE: 240	FORWARD PRIMER 127 20 60.61 50.00 TGCAGCATTTGTATGGGCCA	REVERSE PRIMER 346 21 60.33 47.62 CGCAGCCTTTCGATGTTTTGT	3 PRODUCT SIZE: 239	FORWARD PRIMER 128 20 59.25 50.00 GCAGCATTTGTATGGGCCAT	REVERSE PRIMER 347 20 58.67 50.00 CGCAGCCTTTCGATGTTTTG	4 PRODUCT SIZE: 239	FORWARD PRIMER 128 20 59.25 50.00 GCAGCATTTGTATGGGCCAT	REVERSE PRIMER 346 21 60.33 47.62 CGCAGCCTTTCGATGTTTTGT	5 PRODUCT SIZE: 241	FORWARD PRIMER 126 20 59.25 50.00 ATGCAGCATTTGTATGGGCC	REVERSE PRIMER 347 20 58.67 50.00 CGCAGCCTTTCGATGTTTTG
>BPScaffold_104	>BPScaffold_1	104	p2	(TA)11	22	802945	802966	1 PRODUCT SIZE: 106	FORWARD PRIMER 275 22 60.22 45.46 AGGAAAGGTGGGATGAAATGCA	REVERSE PRIMER 361 20 60.03 50.00 ATCAGCCATGTTGGGATGCA	2 PRODUCT SIZE: 105	FORWARD PRIMER 276 21 58.82 47.62 GGAAAGGTGGGATGAAATGCA	REVERSE PRIMER 361 20 60.03 50.00 ATCAGCCATGTTGGGATGCA	3 PRODUCT SIZE: 105	FORWARD PRIMER 275 22 60.22 45.46 AGGAAAGGTGGGATGAAATGCA	REVERSE PRIMER 360 20 60.03 50.00 TCAGCCATGTTGGGATGCAT	4 PRODUCT SIZE: 104	FORWARD PRIMER 276 21 58.82 47.62 GGAAAGGTGGGATGAAATGCA	REVERSE PRIMER 360 20 60.03 50.00 TCAGCCATGTTGGGATGCAT	5 PRODUCT SIZE: 107	FORWARD PRIMER 274 22 59.57 50.00 GAGGAAAGGTGGGATGAAATGC	REVERSE PRIMER 361 20 60.03 50.00 ATCAGCCATGTTGGGATGCA
>BPScaffold_105	>BPScaffold_1	105	p2	(AT)7	14	819210	819223	1 PRODUCT SIZE: 184	FORWARD PRIMER 86 21 59.03 47.62 AGGCAGCTACTAACACACACT	REVERSE PRIMER 250 20 60.25 55.00 AGGGGGCTTCTTATGGTGGA	2 PRODUCT SIZE: 190	FORWARD PRIMER 80 22 59.56 50.00 ACCCATAGGCAGCTACTAACAC	REVERSE PRIMER 250 20 60.25 55.00 AGGGGGCTTCTTATGGTGGA	3 PRODUCT SIZE: 189	FORWARD PRIMER 81 22 59.57 50.00 CCCATAGGCAGCTACTAACACA	REVERSE PRIMER 250 20 60.25 55.00 AGGGGGCTTCTTATGGTGGA	4 PRODUCT SIZE: 184	FORWARD PRIMER 86 22 59.63 45.46 AGGCAGCTACTAACACACACTT	REVERSE PRIMER 250 20 60.25 55.00 AGGGGGCTTCTTATGGTGGA	5 PRODUCT SIZE: 184	FORWARD PRIMER 86 20 57.54 50.00 AGGCAGCTACTAACACACAC	REVERSE PRIMER 250 20 60.25 55.00 AGGGGGCTTCTTATGGTGGA
>BPScaffold_106	>BPScaffold_1	106	p3	(GAT)5	15	841794	841808	1 PRODUCT SIZE: 199	FORWARD PRIMER 114 20 59.58 55.00 ACCCAGTAGGCCTTTAGGGA	REVERSE PRIMER 293 20 59.90 55.00 GCTGTGTTCGTGGCGTTATC	2 PRODUCT SIZE: 204	FORWARD PRIMER 109 20 59.60 55.00 GACCAACCCAGTAGGCCTTT	REVERSE PRIMER 293 20 59.90 55.00 GCTGTGTTCGTGGCGTTATC	3 PRODUCT SIZE: 207	FORWARD PRIMER 106 20 60.32 60.00 CTTGACCAACCCAGTAGGCC	REVERSE PRIMER 293 20 59.90 55.00 GCTGTGTTCGTGGCGTTATC	4 PRODUCT SIZE: 209	FORWARD PRIMER 104 20 59.60 55.00 TGCTTGACCAACCCAGTAGG	REVERSE PRIMER 293 20 59.90 55.00 GCTGTGTTCGTGGCGTTATC	5 PRODUCT SIZE: 200	FORWARD PRIMER 114 20 59.58 55.00 ACCCAGTAGGCCTTTAGGGA	REVERSE PRIMER 294 20 60.60 50.00 TGCTGTGTTCGTGGCGTTAT
>BPScaffold_107	>BPScaffold_1	107	p3	(TAT)17	51	842173	842223	1 PRODUCT SIZE: 191	FORWARD PRIMER 77 20 59.90 55.00 GATAACGCCACGAACACAGC	REVERSE PRIMER 248 20 60.32 55.00 ATCGGGTTTTGGACGTGGAG	2 PRODUCT SIZE: 211	FORWARD PRIMER 53 20 59.97 55.00 GTCGCGCGTACCCAAGTATA	REVERSE PRIMER 244 20 59.60 55.00 GGTTTTGGACGTGGAGGAGA	3 PRODUCT SIZE: 183	FORWARD PRIMER 53 20 59.97 55.00 GTCGCGCGTACCCAAGTATA	REVERSE PRIMER 216 20 60.18 55.00 TGGGGTGAAGAAAAGGGCAG	4 PRODUCT SIZE: 184	FORWARD PRIMER 53 20 59.97 55.00 GTCGCGCGTACCCAAGTATA	REVERSE PRIMER 217 20 59.74 50.00 TTGGGGTGAAGAAAAGGGCA	5 PRODUCT SIZE: 192	FORWARD PRIMER 77 20 59.90 55.00 GATAACGCCACGAACACAGC	REVERSE PRIMER 249 20 60.60 55.00 CATCGGGTTTTGGACGTGGA
>BPScaffold_108	>BPScaffold_1	108	p3	(TTA)10	30	849048	849077	1 PRODUCT SIZE: 163	FORWARD PRIMER 142 20 59.97 55.00 ACATTCGATCCTACCGCGTC	REVERSE PRIMER 284 21 58.94 47.62 ACCCTTTTTCCGACCTCTTCT	2 PRODUCT SIZE: 141	FORWARD PRIMER 21 21 59.93 52.38 GCCTTTTCAGAGTCCTTGGGA	REVERSE PRIMER 142 20 59.97 55.00 GACGCGGTAGGATCGAATGT	3 PRODUCT SIZE: 163	FORWARD PRIMER 142 20 59.97 55.00 ACATTCGATCCTACCGCGTC	REVERSE PRIMER 283 22 60.22 50.00 ACCCTTTTTCCGACCTCTTCTG	4 PRODUCT SIZE: 142	FORWARD PRIMER 20 21 60.20 52.38 TGCCTTTTCAGAGTCCTTGGG	REVERSE PRIMER 142 20 59.97 55.00 GACGCGGTAGGATCGAATGT	5 PRODUCT SIZE: 162	FORWARD PRIMER 142 20 59.97 55.00 ACATTCGATCCTACCGCGTC	REVERSE PRIMER 282 22 60.22 50.00 CCCTTTTTCCGACCTCTTCTGT
>BPScaffold_109	>BPScaffold_1	109	c	(TA)10t(TA)13	47	850626	850672	1 PRODUCT SIZE: 198	FORWARD PRIMER 106 20 59.75 55.00 ACCAAGCGCTTCTTAGGAGG	REVERSE PRIMER 284 20 60.18 55.00 TGGGCAGTGCATCATAGACG	2 PRODUCT SIZE: 195	FORWARD PRIMER 109 20 59.67 50.00 AAGCGCTTCTTAGGAGGCAA	REVERSE PRIMER 284 20 60.18 55.00 TGGGCAGTGCATCATAGACG	3 PRODUCT SIZE: 196	FORWARD PRIMER 108 20 60.39 55.00 CAAGCGCTTCTTAGGAGGCA	REVERSE PRIMER 284 20 60.18 55.00 TGGGCAGTGCATCATAGACG	4 PRODUCT SIZE: 194	FORWARD PRIMER 110 20 60.39 55.00 AGCGCTTCTTAGGAGGCAAC	REVERSE PRIMER 284 20 60.18 55.00 TGGGCAGTGCATCATAGACG	5 PRODUCT SIZE: 191	FORWARD PRIMER 113 20 59.67 55.00 GCTTCTTAGGAGGCAACCCA	REVERSE PRIMER 284 20 60.18 55.00 TGGGCAGTGCATCATAGACG
>BPScaffold_110	>BPScaffold_1	110	c	(AT)15ctatatc(TA)6tc(TA)7tc(TA)6	79	850874	850952	1 PRODUCT SIZE: 189	FORWARD PRIMER 195 20 60.33 60.00 ATATAGCTCCCGCCTCCCTC	REVERSE PRIMER 365 19 60.08 63.16 GAAGGCTGGCCCAGTACTG	2 PRODUCT SIZE: 176	FORWARD PRIMER 195 20 60.33 60.00 ATATAGCTCCCGCCTCCCTC	REVERSE PRIMER 351 20 59.46 60.00 GTACTGGAGGGTACTTGGGC	3 PRODUCT SIZE: 175	FORWARD PRIMER 195 20 60.33 60.00 ATATAGCTCCCGCCTCCCTC	REVERSE PRIMER 350 20 60.97 60.00 TACTGGAGGGTACTTGGGCG	4 PRODUCT SIZE: 190	FORWARD PRIMER 194 20 58.99 55.00 TATATAGCTCCCGCCTCCCT	REVERSE PRIMER 365 19 60.08 63.16 GAAGGCTGGCCCAGTACTG	5 PRODUCT SIZE: 190	FORWARD PRIMER 194 21 60.06 57.14 TATATAGCTCCCGCCTCCCTC	REVERSE PRIMER 365 19 60.08 63.16 GAAGGCTGGCCCAGTACTG
>BPScaffold_111	>BPScaffold_1	111	p2	(TG)14	28	857404	857431	1 PRODUCT SIZE: 200	FORWARD PRIMER 67 20 60.32 55.00 GGGTTTGGCAGGGCTATTGA	REVERSE PRIMER 247 20 59.03 50.00 ACAACCAGAGCCGTCATACA	2 PRODUCT SIZE: 200	FORWARD PRIMER 67 20 60.32 55.00 GGGTTTGGCAGGGCTATTGA	REVERSE PRIMER 246 21 59.65 47.62 ACAACCAGAGCCGTCATACAA	3 PRODUCT SIZE: 201	FORWARD PRIMER 67 20 60.32 55.00 GGGTTTGGCAGGGCTATTGA	REVERSE PRIMER 247 21 59.65 47.62 AACAACCAGAGCCGTCATACA	4 PRODUCT SIZE: 190	FORWARD PRIMER 84 20 60.11 55.00 TGAATCAGATCCAACGGCCC	REVERSE PRIMER 253 21 59.86 47.62 ACCTAAAACAACCAGAGCCGT	5 PRODUCT SIZE: 207	FORWARD PRIMER 67 20 60.32 55.00 GGGTTTGGCAGGGCTATTGA	REVERSE PRIMER 253 21 59.86 47.62 ACCTAAAACAACCAGAGCCGT
>BPScaffold_112	>BPScaffold_1	112	p2	(TA)7	14	858886	858899
>BPScaffold_113	>BPScaffold_1	113	p2	(TA)18	36	870117	870152	1 PRODUCT SIZE: 159	FORWARD PRIMER 124 20 59.97 50.00 AAGAGTCTCGCCATGCACAA	REVERSE PRIMER 263 20 60.47 65.00 CCACGGTCTCCCCTAGTAGG	2 PRODUCT SIZE: 163	FORWARD PRIMER 120 20 60.39 55.00 TGACAAGAGTCTCGCCATGC	REVERSE PRIMER 263 20 60.47 65.00 CCACGGTCTCCCCTAGTAGG	3 PRODUCT SIZE: 162	FORWARD PRIMER 121 20 60.39 55.00 GACAAGAGTCTCGCCATGCA	REVERSE PRIMER 263 20 60.47 65.00 CCACGGTCTCCCCTAGTAGG	4 PRODUCT SIZE: 158	FORWARD PRIMER 125 20 59.75 50.00 AGAGTCTCGCCATGCACAAT	REVERSE PRIMER 263 20 60.47 65.00 CCACGGTCTCCCCTAGTAGG	5 PRODUCT SIZE: 161	FORWARD PRIMER 122 20 60.67 55.00 ACAAGAGTCTCGCCATGCAC	REVERSE PRIMER 263 20 60.47 65.00 CCACGGTCTCCCCTAGTAGG
>BPScaffold_114	>BPScaffold_1	114	c*	(ATT)6(TA)17*	51	870699	870749	1 PRODUCT SIZE: 197	FORWARD PRIMER 131 20 59.96 50.00 TGGGCAGCACACCACATAAT	REVERSE PRIMER 305 23 57.58 39.13 TGTATTGTGCAGTAAGTGGATCT	2 PRODUCT SIZE: 197	FORWARD PRIMER 131 20 59.96 50.00 TGGGCAGCACACCACATAAT	REVERSE PRIMER 304 24 58.19 37.50 TGTATTGTGCAGTAAGTGGATCTT	3 PRODUCT SIZE: 198	FORWARD PRIMER 131 20 59.96 50.00 TGGGCAGCACACCACATAAT	REVERSE PRIMER 305 24 58.01 37.50 ATGTATTGTGCAGTAAGTGGATCT	4 PRODUCT SIZE: 198	FORWARD PRIMER 131 20 59.96 50.00 TGGGCAGCACACCACATAAT	REVERSE PRIMER 304 25 58.58 36.00 ATGTATTGTGCAGTAAGTGGATCTT	5 PRODUCT SIZE: 196	FORWARD PRIMER 132 20 58.81 50.00 GGGCAGCACACCACATAATT	REVERSE PRIMER 305 23 57.58 39.13 TGTATTGTGCAGTAAGTGGATCT
>BPScaffold_115	>BPScaffold_1	115	p3	(AAT)5	15	884713	884727	1 PRODUCT SIZE: 199	FORWARD PRIMER 29 21 60.20 52.38 ACCTTAGAACAAGGCACCACC	REVERSE PRIMER 208 20 59.81 50.00 AACTGCCAGTGCACCCTAAA	2 PRODUCT SIZE: 198	FORWARD PRIMER 30 21 60.20 52.38 CCTTAGAACAAGGCACCACCA	REVERSE PRIMER 208 20 59.81 50.00 AACTGCCAGTGCACCCTAAA	3 PRODUCT SIZE: 200	FORWARD PRIMER 30 21 60.20 52.38 CCTTAGAACAAGGCACCACCA	REVERSE PRIMER 210 20 59.68 55.00 GTAACTGCCAGTGCACCCTA	4 PRODUCT SIZE: 198	FORWARD PRIMER 29 21 60.20 52.38 ACCTTAGAACAAGGCACCACC	REVERSE PRIMER 207 20 60.25 55.00 ACTGCCAGTGCACCCTAAAG	5 PRODUCT SIZE: 201	FORWARD PRIMER 29 21 60.20 52.38 ACCTTAGAACAAGGCACCACC	REVERSE PRIMER 210 20 59.68 55.00 GTAACTGCCAGTGCACCCTA
>BPScaffold_116	>BPScaffold_1	116	p2	(GT)7	14	891809	891822	1 PRODUCT SIZE: 183	FORWARD PRIMER 55 21 59.86 57.14 CCAACTCGGAGATTCCCAGAG	REVERSE PRIMER 218 20 60.25 50.00 TTGTTTTTCAGGCAGCAGCG	2 PRODUCT SIZE: 184	FORWARD PRIMER 54 20 58.81 55.00 TCCAACTCGGAGATTCCCAG	REVERSE PRIMER 218 20 60.25 50.00 TTGTTTTTCAGGCAGCAGCG	3 PRODUCT SIZE: 183	FORWARD PRIMER 55 20 58.81 55.00 CCAACTCGGAGATTCCCAGA	REVERSE PRIMER 218 20 60.25 50.00 TTGTTTTTCAGGCAGCAGCG	4 PRODUCT SIZE: 184	FORWARD PRIMER 54 21 60.27 52.38 TCCAACTCGGAGATTCCCAGA	REVERSE PRIMER 218 20 60.25 50.00 TTGTTTTTCAGGCAGCAGCG	5 PRODUCT SIZE: 168	FORWARD PRIMER 55 21 59.86 57.14 CCAACTCGGAGATTCCCAGAG	REVERSE PRIMER 203 20 59.97 50.00 CAGCGGCAATGTGTGTTCAA
>BPScaffold_117	>BPScaffold_1	117	p3	(GGC)5	15	901224	901238	1 PRODUCT SIZE: 196	FORWARD PRIMER 191 20 61.23 55.00 GGCGGCGGCGATTATAAGTT	REVERSE PRIMER 367 20 60.04 50.00 ATCATTGTCGGGTCGCAAGT	2 PRODUCT SIZE: 195	FORWARD PRIMER 192 20 58.58 50.00 GCGGCGGCGATTATAAGTTA	REVERSE PRIMER 367 20 60.04 50.00 ATCATTGTCGGGTCGCAAGT	3 PRODUCT SIZE: 197	FORWARD PRIMER 191 20 61.23 55.00 GGCGGCGGCGATTATAAGTT	REVERSE PRIMER 368 20 59.62 55.00 CATCATTGTCGGGTCGCAAG	4 PRODUCT SIZE: 196	FORWARD PRIMER 191 19 60.67 57.90 GGCGGCGGCGATTATAAGT	REVERSE PRIMER 367 20 60.04 50.00 ATCATTGTCGGGTCGCAAGT	5 PRODUCT SIZE: 196	FORWARD PRIMER 192 20 58.58 50.00 GCGGCGGCGATTATAAGTTA	REVERSE PRIMER 368 20 59.62 55.00 CATCATTGTCGGGTCGCAAG
>BPScaffold_118	>BPScaffold_1	118	p3	(ATT)6	18	904811	904828	1 PRODUCT SIZE: 192	FORWARD PRIMER 148 20 60.18 50.00 ACTGTTTTGCCATCGTGGGA	REVERSE PRIMER 320 20 59.89 55.00 ACCTGCTGTCTTCTTGGTGG	2 PRODUCT SIZE: 190	FORWARD PRIMER 148 20 60.18 50.00 ACTGTTTTGCCATCGTGGGA	REVERSE PRIMER 318 20 60.25 55.00 CTGCTGTCTTCTTGGTGGCT	3 PRODUCT SIZE: 193	FORWARD PRIMER 147 20 59.33 50.00 AACTGTTTTGCCATCGTGGG	REVERSE PRIMER 320 20 59.89 55.00 ACCTGCTGTCTTCTTGGTGG	4 PRODUCT SIZE: 186	FORWARD PRIMER 148 20 60.18 50.00 ACTGTTTTGCCATCGTGGGA	REVERSE PRIMER 314 20 59.68 55.00 TGTCTTCTTGGTGGCTACGG	5 PRODUCT SIZE: 191	FORWARD PRIMER 147 20 59.33 50.00 AACTGTTTTGCCATCGTGGG	REVERSE PRIMER 318 20 60.25 55.00 CTGCTGTCTTCTTGGTGGCT
>BPScaffold_119	>BPScaffold_1	119	p4	(AATA)5	20	913228	913247	1 PRODUCT SIZE: 162	FORWARD PRIMER 1 21 59.53 52.38 GCTCGTACTCCGAAACCTACA	REVERSE PRIMER 142 21 58.71 42.86 TGTCTCGATTTTTGTGCCACA	2 PRODUCT SIZE: 152	FORWARD PRIMER 11 21 60.07 52.38 CGAAACCTACATCGGAACCCA	REVERSE PRIMER 142 21 58.71 42.86 TGTCTCGATTTTTGTGCCACA	3 PRODUCT SIZE: 163	FORWARD PRIMER 1 21 59.53 52.38 GCTCGTACTCCGAAACCTACA	REVERSE PRIMER 142 22 59.12 40.91 ATGTCTCGATTTTTGTGCCACA	4 PRODUCT SIZE: 162	FORWARD PRIMER 1 21 59.53 52.38 GCTCGTACTCCGAAACCTACA	REVERSE PRIMER 141 22 59.12 40.91 TGTCTCGATTTTTGTGCCACAT	5 PRODUCT SIZE: 162	FORWARD PRIMER 1 22 59.90 50.00 GCTCGTACTCCGAAACCTACAT	REVERSE PRIMER 142 21 58.71 42.86 TGTCTCGATTTTTGTGCCACA
>BPScaffold_120	>BPScaffold_1	120	p4	(AAAT)5	20	913545	913564	1 PRODUCT SIZE: 140	FORWARD PRIMER 248 20 60.25 55.00 CTGAGCCAGACCGAACCAAA	REVERSE PRIMER 368 20 59.68 50.00 TTCGGGCCATTTTTCAGCAC	2 PRODUCT SIZE: 144	FORWARD PRIMER 244 20 59.54 55.00 ATAGCTGAGCCAGACCGAAC	REVERSE PRIMER 368 20 59.68 50.00 TTCGGGCCATTTTTCAGCAC	3 PRODUCT SIZE: 138	FORWARD PRIMER 250 20 60.25 55.00 GAGCCAGACCGAACCAAACT	REVERSE PRIMER 368 20 59.68 50.00 TTCGGGCCATTTTTCAGCAC	4 PRODUCT SIZE: 136	FORWARD PRIMER 248 20 60.25 55.00 CTGAGCCAGACCGAACCAAA	REVERSE PRIMER 364 20 60.39 55.00 GGCCATTTTTCAGCACCGAC	5 PRODUCT SIZE: 129	FORWARD PRIMER 248 20 60.25 55.00 CTGAGCCAGACCGAACCAAA	REVERSE PRIMER 357 20 60.04 55.00 TTTCAGCACCGACGACTCTC
>BPScaffold_121	>BPScaffold_1	121	p2	(TA)20	40	914280	914319	1 PRODUCT SIZE: 177	FORWARD PRIMER 214 20 60.39 60.00 CTGCAACAGCCTAGGTCTGG	REVERSE PRIMER 371 20 59.53 55.00 ATCAGTACGAGGCCCACATG	2 PRODUCT SIZE: 228	FORWARD PRIMER 6 20 59.75 55.00 CGGTGGCACTATGGGTGTAA	REVERSE PRIMER 214 20 60.39 60.00 CCAGACCTAGGCTGTTGCAG	3 PRODUCT SIZE: 169	FORWARD PRIMER 214 20 60.39 60.00 CTGCAACAGCCTAGGTCTGG	REVERSE PRIMER 363 20 60.53 60.00 GAGGCCCACATGGTCGTATG	4 PRODUCT SIZE: 167	FORWARD PRIMER 214 20 60.39 60.00 CTGCAACAGCCTAGGTCTGG	REVERSE PRIMER 361 20 60.53 60.00 GGCCCACATGGTCGTATGAG	5 PRODUCT SIZE: 163	FORWARD PRIMER 71 20 60.39 60.00 GCTAGGGTTGAGTGGACAGC	REVERSE PRIMER 214 20 60.39 60.00 CCAGACCTAGGCTGTTGCAG
>BPScaffold_122	>BPScaffold_1	122	p2	(TA)11	22	916007	916028	1 PRODUCT SIZE: 149	FORWARD PRIMER 153 26 58.55 34.62 TCAAATTCCTACTCATACACACAACT	REVERSE PRIMER 278 24 59.60 37.50 AGAACTTTGGTGTGAATTTGCTGA	2 PRODUCT SIZE: 102	FORWARD PRIMER 200 25 59.81 44.00 TCTTCTCTTTTCTCCACACTATCCC	REVERSE PRIMER 278 24 59.60 37.50 AGAACTTTGGTGTGAATTTGCTGA	3 PRODUCT SIZE: 100	FORWARD PRIMER 202 24 58.91 41.67 TTCTCTTTTCTCCACACTATCCCT	REVERSE PRIMER 278 24 59.60 37.50 AGAACTTTGGTGTGAATTTGCTGA	4 PRODUCT SIZE: 101	FORWARD PRIMER 201 25 59.81 44.00 CTTCTCTTTTCTCCACACTATCCCT	REVERSE PRIMER 278 24 59.60 37.50 AGAACTTTGGTGTGAATTTGCTGA	5 PRODUCT SIZE: 149	FORWARD PRIMER 153 25 57.33 36.00 TCAAATTCCTACTCATACACACAAC	REVERSE PRIMER 278 24 59.60 37.50 AGAACTTTGGTGTGAATTTGCTGA
>BPScaffold_123	>BPScaffold_1	123	c	(TA)10g(AT)22	65	925493	925557	1 PRODUCT SIZE: 204	FORWARD PRIMER 68 20 58.98 55.00 TCTCCTAAGTGGGCTACCCT	REVERSE PRIMER 252 20 59.76 55.00 ACAGTGTTCGACTCGACTCG	2 PRODUCT SIZE: 205	FORWARD PRIMER 67 21 60.06 57.14 CTCTCCTAAGTGGGCTACCCT	REVERSE PRIMER 252 20 59.76 55.00 ACAGTGTTCGACTCGACTCG	3 PRODUCT SIZE: 201	FORWARD PRIMER 68 20 58.98 55.00 TCTCCTAAGTGGGCTACCCT	REVERSE PRIMER 249 20 59.49 55.00 GTGTTCGACTCGACTCGACT	4 PRODUCT SIZE: 202	FORWARD PRIMER 68 20 58.98 55.00 TCTCCTAAGTGGGCTACCCT	REVERSE PRIMER 250 20 59.49 55.00 AGTGTTCGACTCGACTCGAC	5 PRODUCT SIZE: 202	FORWARD PRIMER 67 21 60.06 57.14 CTCTCCTAAGTGGGCTACCCT	REVERSE PRIMER 249 20 59.49 55.00 GTGTTCGACTCGACTCGACT
>BPScaffold_124	>BPScaffold_1	124	p2	(TA)6	12	929194	929205	1 PRODUCT SIZE: 195	FORWARD PRIMER 55 20 59.22 55.00 TAAAGGAGGGTGGTTGTGGG	REVERSE PRIMER 230 20 59.82 55.00 CGCTCGGGTGGAGGAAATTA	2 PRODUCT SIZE: 196	FORWARD PRIMER 54 21 60.27 57.14 CTAAAGGAGGGTGGTTGTGGG	REVERSE PRIMER 230 20 59.82 55.00 CGCTCGGGTGGAGGAAATTA	3 PRODUCT SIZE: 197	FORWARD PRIMER 53 21 59.58 52.38 ACTAAAGGAGGGTGGTTGTGG	REVERSE PRIMER 230 20 59.82 55.00 CGCTCGGGTGGAGGAAATTA	4 PRODUCT SIZE: 187	FORWARD PRIMER 63 20 60.98 55.00 GGTGGTTGTGGGGGTGTTTT	REVERSE PRIMER 230 20 59.82 55.00 CGCTCGGGTGGAGGAAATTA	5 PRODUCT SIZE: 194	FORWARD PRIMER 56 19 59.46 57.90 AAAGGAGGGTGGTTGTGGG	REVERSE PRIMER 230 20 59.82 55.00 CGCTCGGGTGGAGGAAATTA
>BPScaffold_125	>BPScaffold_1	125	p2	(AT)25	50	932579	932628	1 PRODUCT SIZE: 208	FORWARD PRIMER 49 24 58.37 37.50 AGATTGACTGGTTTGAGATTTGGA	REVERSE PRIMER 236 21 57.56 47.62 AGAGCCCTATATACACGAGCT	2 PRODUCT SIZE: 207	FORWARD PRIMER 50 23 57.03 39.13 GATTGACTGGTTTGAGATTTGGA	REVERSE PRIMER 236 21 57.56 47.62 AGAGCCCTATATACACGAGCT	3 PRODUCT SIZE: 167	FORWARD PRIMER 90 23 58.29 39.13 ACGCCTCAAATCTAATATGTGCT	REVERSE PRIMER 236 21 57.56 47.62 AGAGCCCTATATACACGAGCT	4 PRODUCT SIZE: 208	FORWARD PRIMER 49 23 57.03 39.13 AGATTGACTGGTTTGAGATTTGG	REVERSE PRIMER 236 21 57.56 47.62 AGAGCCCTATATACACGAGCT	5 PRODUCT SIZE: 208	FORWARD PRIMER 49 25 58.93 36.00 AGATTGACTGGTTTGAGATTTGGAA	REVERSE PRIMER 236 21 57.56 47.62 AGAGCCCTATATACACGAGCT
>BPScaffold_126	>BPScaffold_1	126	p2	(AT)6	12	955473	955484	1 PRODUCT SIZE: 200	FORWARD PRIMER 60 20 59.53 55.00 ACCATGAGCTGATCCCGAAG	REVERSE PRIMER 240 20 59.01 50.00 TCCTTTCACCCAATACGGCT	2 PRODUCT SIZE: 196	FORWARD PRIMER 60 20 59.53 55.00 ACCATGAGCTGATCCCGAAG	REVERSE PRIMER 236 20 59.17 55.00 TTCACCCAATACGGCTAGGG	3 PRODUCT SIZE: 201	FORWARD PRIMER 60 20 59.53 55.00 ACCATGAGCTGATCCCGAAG	REVERSE PRIMER 241 20 58.91 55.00 GTCCTTTCACCCAATACGGC	4 PRODUCT SIZE: 199	FORWARD PRIMER 61 20 59.24 55.00 CCATGAGCTGATCCCGAAGA	REVERSE PRIMER 240 20 59.01 50.00 TCCTTTCACCCAATACGGCT	5 PRODUCT SIZE: 197	FORWARD PRIMER 60 20 59.53 55.00 ACCATGAGCTGATCCCGAAG	REVERSE PRIMER 236 21 59.79 52.38 TTTCACCCAATACGGCTAGGG
>BPScaffold_127	>BPScaffold_1	127	p3	(ATT)5	15	1018445	1018459	1 PRODUCT SIZE: 173	FORWARD PRIMER 69 22 57.66 40.91 AAGATGGGTTCATTGGGATTCA	REVERSE PRIMER 222 20 57.78 50.00 TCATCTCTCTGTGGGAACGA	2 PRODUCT SIZE: 169	FORWARD PRIMER 69 22 57.66 40.91 AAGATGGGTTCATTGGGATTCA	REVERSE PRIMER 216 22 59.97 54.54 CTCTCTGTGGGAACGATACTCG	3 PRODUCT SIZE: 168	FORWARD PRIMER 69 22 57.66 40.91 AAGATGGGTTCATTGGGATTCA	REVERSE PRIMER 216 21 58.99 52.38 TCTCTGTGGGAACGATACTCG	4 PRODUCT SIZE: 169	FORWARD PRIMER 73 24 59.77 41.67 TGGGTTCATTGGGATTCATTAGGA	REVERSE PRIMER 222 20 57.78 50.00 TCATCTCTCTGTGGGAACGA	5 PRODUCT SIZE: 167	FORWARD PRIMER 69 22 57.66 40.91 AAGATGGGTTCATTGGGATTCA	REVERSE PRIMER 215 21 58.99 52.38 CTCTGTGGGAACGATACTCGA
>BPScaffold_128	>BPScaffold_1	128	p3	(AAT)17	51	1039823	1039873	1 PRODUCT SIZE: 225	FORWARD PRIMER 92 20 59.74 50.00 ACAGCCCGGCAAATAGACAT	REVERSE PRIMER 297 20 59.53 50.00 TGGAAGCACTCTTTCACCGT	2 PRODUCT SIZE: 226	FORWARD PRIMER 91 20 60.39 55.00 GACAGCCCGGCAAATAGACA	REVERSE PRIMER 297 20 59.53 50.00 TGGAAGCACTCTTTCACCGT	3 PRODUCT SIZE: 232	FORWARD PRIMER 92 20 59.74 50.00 ACAGCCCGGCAAATAGACAT	REVERSE PRIMER 304 20 59.68 55.00 GGGTACGTGGAAGCACTCTT	4 PRODUCT SIZE: 233	FORWARD PRIMER 91 20 60.39 55.00 GACAGCCCGGCAAATAGACA	REVERSE PRIMER 304 20 59.68 55.00 GGGTACGTGGAAGCACTCTT	5 PRODUCT SIZE: 233	FORWARD PRIMER 92 20 59.74 50.00 ACAGCCCGGCAAATAGACAT	REVERSE PRIMER 305 20 60.54 55.00 AGGGTACGTGGAAGCACTCT
>BPScaffold_129	>BPScaffold_1	129	p3	(GGC)5	15	1040876	1040890	1 PRODUCT SIZE: 180	FORWARD PRIMER 33 20 59.48 55.00 GGAATCGGTGACACAAGTGC	REVERSE PRIMER 193 20 58.78 50.00 ATTTTATTACCTCGCCGCCG	2 PRODUCT SIZE: 181	FORWARD PRIMER 32 20 59.21 55.00 CGGAATCGGTGACACAAGTG	REVERSE PRIMER 193 20 58.78 50.00 ATTTTATTACCTCGCCGCCG	3 PRODUCT SIZE: 179	FORWARD PRIMER 33 20 59.48 55.00 GGAATCGGTGACACAAGTGC	REVERSE PRIMER 192 20 61.43 55.00 TTTTATTACCTCGCCGCCGC	4 PRODUCT SIZE: 182	FORWARD PRIMER 31 20 60.95 55.00 GCGGAATCGGTGACACAAGT	REVERSE PRIMER 193 20 58.78 50.00 ATTTTATTACCTCGCCGCCG	5 PRODUCT SIZE: 180	FORWARD PRIMER 32 20 59.21 55.00 CGGAATCGGTGACACAAGTG	REVERSE PRIMER 192 20 61.43 55.00 TTTTATTACCTCGCCGCCGC
>BPScaffold_130	>BPScaffold_1	130	c	(AAT)5accataa(AAT)9	49	1057472	1057520	1 PRODUCT SIZE: 205	FORWARD PRIMER 130 20 58.80 55.00 TGGGGAGATGTAAAGACCCG	REVERSE PRIMER 315 20 59.60 55.00 GGGTCCTGGAAGCACTCTTT	2 PRODUCT SIZE: 205	FORWARD PRIMER 130 21 60.27 52.38 TGGGGAGATGTAAAGACCCGA	REVERSE PRIMER 315 20 59.60 55.00 GGGTCCTGGAAGCACTCTTT	3 PRODUCT SIZE: 207	FORWARD PRIMER 130 20 58.80 55.00 TGGGGAGATGTAAAGACCCG	REVERSE PRIMER 317 20 59.59 55.00 TAGGGTCCTGGAAGCACTCT	4 PRODUCT SIZE: 206	FORWARD PRIMER 130 20 58.80 55.00 TGGGGAGATGTAAAGACCCG	REVERSE PRIMER 316 20 60.47 55.00 AGGGTCCTGGAAGCACTCTT	5 PRODUCT SIZE: 207	FORWARD PRIMER 130 21 60.27 52.38 TGGGGAGATGTAAAGACCCGA	REVERSE PRIMER 317 20 59.59 55.00 TAGGGTCCTGGAAGCACTCT
>BPScaffold_131	>BPScaffold_1	131	p2	(TA)8	16	1068928	1068943	1 PRODUCT SIZE: 213	FORWARD PRIMER 72 20 59.82 55.00 GAATCCTCCGAGCCGAGTTT	REVERSE PRIMER 265 20 59.06 50.00 CACGAGCAAACAAGCTGAGT	2 PRODUCT SIZE: 214	FORWARD PRIMER 72 20 59.82 55.00 GAATCCTCCGAGCCGAGTTT	REVERSE PRIMER 266 20 59.06 50.00 ACACGAGCAAACAAGCTGAG	3 PRODUCT SIZE: 216	FORWARD PRIMER 69 20 59.82 55.00 TTTGAATCCTCCGAGCCGAG	REVERSE PRIMER 265 20 59.06 50.00 CACGAGCAAACAAGCTGAGT	4 PRODUCT SIZE: 217	FORWARD PRIMER 69 20 59.82 55.00 TTTGAATCCTCCGAGCCGAG	REVERSE PRIMER 266 20 59.06 50.00 ACACGAGCAAACAAGCTGAG	5 PRODUCT SIZE: 213	FORWARD PRIMER 72 20 59.82 55.00 GAATCCTCCGAGCCGAGTTT	REVERSE PRIMER 264 21 59.67 47.62 CACGAGCAAACAAGCTGAGTT
>BPScaffold_132	>BPScaffold_1	132	p2	(TA)6	12	1072975	1072986	1 PRODUCT SIZE: 200	FORWARD PRIMER 89 20 60.03 60.00 AGAGAACCCTCTCCGGTCTC	REVERSE PRIMER 269 20 59.74 55.00 TGGCATAAGTTCCTTCCCGG	2 PRODUCT SIZE: 199	FORWARD PRIMER 90 20 60.03 60.00 GAGAACCCTCTCCGGTCTCT	REVERSE PRIMER 269 20 59.74 55.00 TGGCATAAGTTCCTTCCCGG	3 PRODUCT SIZE: 198	FORWARD PRIMER 91 20 60.03 60.00 AGAACCCTCTCCGGTCTCTC	REVERSE PRIMER 269 20 59.74 55.00 TGGCATAAGTTCCTTCCCGG	4 PRODUCT SIZE: 198	FORWARD PRIMER 89 20 60.03 60.00 AGAGAACCCTCTCCGGTCTC	REVERSE PRIMER 267 20 59.74 55.00 GCATAAGTTCCTTCCCGGGT	5 PRODUCT SIZE: 197	FORWARD PRIMER 90 20 60.03 60.00 GAGAACCCTCTCCGGTCTCT	REVERSE PRIMER 267 20 59.74 55.00 GCATAAGTTCCTTCCCGGGT
>BPScaffold_133	>BPScaffold_1	133	c	(ATA)8(ATT)9	51	1078333	1078383	1 PRODUCT SIZE: 139	FORWARD PRIMER 4 21 59.30 57.14 CTATGGAGAAGGTGGATGGGG	REVERSE PRIMER 123 20 60.18 55.00 AATGTAGACGGGTACAGCGC	2 PRODUCT SIZE: 137	FORWARD PRIMER 6 20 61.65 60.00 ATGGAGAAGGTGGATGGGGC	REVERSE PRIMER 123 20 60.18 55.00 AATGTAGACGGGTACAGCGC	3 PRODUCT SIZE: 138	FORWARD PRIMER 5 20 58.18 55.00 TATGGAGAAGGTGGATGGGG	REVERSE PRIMER 123 20 60.18 55.00 AATGTAGACGGGTACAGCGC	4 PRODUCT SIZE: 105	FORWARD PRIMER 38 20 60.18 60.00 GGGCCCAGTCATACCATGTC	REVERSE PRIMER 123 20 60.18 55.00 AATGTAGACGGGTACAGCGC	5 PRODUCT SIZE: 104	FORWARD PRIMER 39 20 60.18 60.00 GGCCCAGTCATACCATGTCC	REVERSE PRIMER 123 20 60.18 55.00 AATGTAGACGGGTACAGCGC
>BPScaffold_134	>BPScaffold_1	134	p2	(AT)39	78	1079475	1079552	1 PRODUCT SIZE: 211	FORWARD PRIMER 20 20 59.18 55.00 GGACGTTGGCTAGGCTCTTA	REVERSE PRIMER 211 20 60.25 55.00 GATGCTAATGGAGACGCCGT	2 PRODUCT SIZE: 206	FORWARD PRIMER 20 20 59.18 55.00 GGACGTTGGCTAGGCTCTTA	REVERSE PRIMER 206 20 60.53 55.00 TAATGGAGACGCCGTGCATC	3 PRODUCT SIZE: 207	FORWARD PRIMER 20 20 59.18 55.00 GGACGTTGGCTAGGCTCTTA	REVERSE PRIMER 207 20 60.53 55.00 CTAATGGAGACGCCGTGCAT	4 PRODUCT SIZE: 207	FORWARD PRIMER 24 21 59.79 52.38 GTTGGCTAGGCTCTTAACGGA	REVERSE PRIMER 211 20 60.25 55.00 GATGCTAATGGAGACGCCGT	5 PRODUCT SIZE: 202	FORWARD PRIMER 24 21 59.79 52.38 GTTGGCTAGGCTCTTAACGGA	REVERSE PRIMER 206 20 60.53 55.00 TAATGGAGACGCCGTGCATC
>BPScaffold_135	>BPScaffold_1	135	p2	(AT)17	34	1080211	1080244	1 PRODUCT SIZE: 254	FORWARD PRIMER 55 22 59.24 45.46 GCAGTGGATTATTTTGAGCCCA	REVERSE PRIMER 289 20 60.46 55.00 TCGCAGCTGCTTGATTAGGG	2 PRODUCT SIZE: 255	FORWARD PRIMER 54 22 59.24 45.46 TGCAGTGGATTATTTTGAGCCC	REVERSE PRIMER 289 20 60.46 55.00 TCGCAGCTGCTTGATTAGGG	3 PRODUCT SIZE: 263	FORWARD PRIMER 55 22 59.24 45.46 GCAGTGGATTATTTTGAGCCCA	REVERSE PRIMER 298 20 59.82 50.00 TAAATCCCATCGCAGCTGCT	4 PRODUCT SIZE: 264	FORWARD PRIMER 54 22 59.24 45.46 TGCAGTGGATTATTTTGAGCCC	REVERSE PRIMER 298 20 59.82 50.00 TAAATCCCATCGCAGCTGCT	5 PRODUCT SIZE: 253	FORWARD PRIMER 55 22 59.24 45.46 GCAGTGGATTATTTTGAGCCCA	REVERSE PRIMER 288 20 60.75 55.00 CGCAGCTGCTTGATTAGGGT
>BPScaffold_136	>BPScaffold_1	136	p2	(TA)38	76	1084074	1084149	1 PRODUCT SIZE: 200	FORWARD PRIMER 19 20 60.18 55.00 ACAGAAGACACAGGCCAACC	REVERSE PRIMER 199 20 59.96 55.00 AGGGAGTGGAGAGGCAAGAT	2 PRODUCT SIZE: 199	FORWARD PRIMER 28 20 60.11 50.00 ACAGGCCAACCCACATGAAA	REVERSE PRIMER 207 20 60.10 55.00 TGTTGGTGAGGGAGTGGAGA	3 PRODUCT SIZE: 204	FORWARD PRIMER 15 20 60.04 60.00 GGAGACAGAAGACACAGGCC	REVERSE PRIMER 199 20 59.96 55.00 AGGGAGTGGAGAGGCAAGAT	4 PRODUCT SIZE: 200	FORWARD PRIMER 30 20 60.11 50.00 AGGCCAACCCACATGAAACA	REVERSE PRIMER 210 20 60.25 60.00 CCTTGTTGGTGAGGGAGTGG	5 PRODUCT SIZE: 197	FORWARD PRIMER 30 20 60.11 50.00 AGGCCAACCCACATGAAACA	REVERSE PRIMER 207 20 60.10 55.00 TGTTGGTGAGGGAGTGGAGA
>BPScaffold_137	>BPScaffold_1	137	c	(AT)23agat(AG)21	92	1092327	1092418	1 PRODUCT SIZE: 206	FORWARD PRIMER 23 22 57.20 36.36 ACAGCAAAAACCTCAAAAGACA	REVERSE PRIMER 208 21 59.93 52.38 CCCCAACTCATCAACCAGACA	2 PRODUCT SIZE: 207	FORWARD PRIMER 23 22 57.20 36.36 ACAGCAAAAACCTCAAAAGACA	REVERSE PRIMER 209 21 59.65 52.38 TCCCCAACTCATCAACCAGAC	3 PRODUCT SIZE: 206	FORWARD PRIMER 23 23 57.85 34.78 ACAGCAAAAACCTCAAAAGACAA	REVERSE PRIMER 208 21 59.93 52.38 CCCCAACTCATCAACCAGACA	4 PRODUCT SIZE: 207	FORWARD PRIMER 22 23 57.85 34.78 AACAGCAAAAACCTCAAAAGACA	REVERSE PRIMER 208 21 59.93 52.38 CCCCAACTCATCAACCAGACA	5 PRODUCT SIZE: 215	FORWARD PRIMER 14 24 59.11 37.50 AGACCATAAACAGCAAAAACCTCA	REVERSE PRIMER 208 21 59.93 52.38 CCCCAACTCATCAACCAGACA
>BPScaffold_138	>BPScaffold_1	138	p2	(TA)19	38	1092687	1092724	1 PRODUCT SIZE: 101	FORWARD PRIMER 10 20 60.39 55.00 TGGGAAGATGTGATTGGGCG	REVERSE PRIMER 91 20 59.69 55.00 CAACCAGACAAAGAACCCGC	2 PRODUCT SIZE: 181	FORWARD PRIMER 47 20 60.04 50.00 GTCGGAAAAACGCGCTCTTT	REVERSE PRIMER 205 23 58.31 43.48 CGATAGTGTTATTGTACTGGGCA	3 PRODUCT SIZE: 112	FORWARD PRIMER 10 20 60.39 55.00 TGGGAAGATGTGATTGGGCG	REVERSE PRIMER 101 21 59.93 52.38 CCCCAACTCATCAACCAGACA	4 PRODUCT SIZE: 180	FORWARD PRIMER 48 20 59.77 50.00 TCGGAAAAACGCGCTCTTTC	REVERSE PRIMER 205 23 58.31 43.48 CGATAGTGTTATTGTACTGGGCA	5 PRODUCT SIZE: 108	FORWARD PRIMER 3 20 58.96 50.00 TGACACGTGGGAAGATGTGA	REVERSE PRIMER 91 20 59.69 55.00 CAACCAGACAAAGAACCCGC
>BPScaffold_139	>BPScaffold_1	139	c	(AT)6actcgtgtttgttttgagcatttcgtgagtgtgtgctt(TA)7(TG)11	86	1104090	1104175	1 PRODUCT SIZE: 170	FORWARD PRIMER 31 20 60.11 55.00 GCCTTTGCCTCCGGTTAGAT	REVERSE PRIMER 181 20 59.13 50.00 ACACACACACACACACACAC	2 PRODUCT SIZE: 169	FORWARD PRIMER 31 20 60.11 55.00 GCCTTTGCCTCCGGTTAGAT	REVERSE PRIMER 180 20 59.13 50.00 CACACACACACACACACACA	3 PRODUCT SIZE: 188	FORWARD PRIMER 13 21 60.06 52.38 AGGTGATTGAACTAGGCTGCC	REVERSE PRIMER 181 20 59.13 50.00 ACACACACACACACACACAC	4 PRODUCT SIZE: 168	FORWARD PRIMER 31 20 60.11 55.00 GCCTTTGCCTCCGGTTAGAT	REVERSE PRIMER 179 20 59.13 50.00 ACACACACACACACACACAC	5 PRODUCT SIZE: 187	FORWARD PRIMER 13 21 60.06 52.38 AGGTGATTGAACTAGGCTGCC	REVERSE PRIMER 180 20 59.13 50.00 CACACACACACACACACACA
>BPScaffold_140	>BPScaffold_1	140	c	(AT)17c(TA)14	63	1108478	1108540	1 PRODUCT SIZE: 190	FORWARD PRIMER 208 20 59.89 55.00 CACCAACACCCTACGACCAA	REVERSE PRIMER 378 20 59.96 55.00 GATGGGAGTTTGCCAGGTGA	2 PRODUCT SIZE: 192	FORWARD PRIMER 206 20 60.32 60.00 GTCACCAACACCCTACGACC	REVERSE PRIMER 378 20 59.96 55.00 GATGGGAGTTTGCCAGGTGA	3 PRODUCT SIZE: 193	FORWARD PRIMER 205 20 59.61 55.00 TGTCACCAACACCCTACGAC	REVERSE PRIMER 378 20 59.96 55.00 GATGGGAGTTTGCCAGGTGA	4 PRODUCT SIZE: 187	FORWARD PRIMER 208 20 59.89 55.00 CACCAACACCCTACGACCAA	REVERSE PRIMER 375 20 59.96 55.00 GGGAGTTTGCCAGGTGATGA	5 PRODUCT SIZE: 191	FORWARD PRIMER 208 20 59.89 55.00 CACCAACACCCTACGACCAA	REVERSE PRIMER 379 20 60.25 55.00 TGATGGGAGTTTGCCAGGTG
>BPScaffold_141	>BPScaffold_1	141	p3	(ATT)5	15	1111066	1111080	1 PRODUCT SIZE: 202	FORWARD PRIMER 100 21 59.58 47.62 TCGTTTTCCAGCCTCTCTTGT	REVERSE PRIMER 282 20 60.32 55.00 AAACTAGCCAAAGCCGGGAG	2 PRODUCT SIZE: 188	FORWARD PRIMER 100 21 59.58 47.62 TCGTTTTCCAGCCTCTCTTGT	REVERSE PRIMER 268 20 60.04 55.00 CGGGAGCTACGACACAAACT	3 PRODUCT SIZE: 201	FORWARD PRIMER 101 20 58.12 50.00 CGTTTTCCAGCCTCTCTTGT	REVERSE PRIMER 282 20 60.32 55.00 AAACTAGCCAAAGCCGGGAG	4 PRODUCT SIZE: 203	FORWARD PRIMER 99 22 59.96 45.46 ATCGTTTTCCAGCCTCTCTTGT	REVERSE PRIMER 282 20 60.32 55.00 AAACTAGCCAAAGCCGGGAG	5 PRODUCT SIZE: 203	FORWARD PRIMER 100 21 59.58 47.62 TCGTTTTCCAGCCTCTCTTGT	REVERSE PRIMER 283 20 59.01 50.00 TAAACTAGCCAAAGCCGGGA
>BPScaffold_142	>BPScaffold_1	142	c	(TA)11c(AT)28	79	1121129	1121207	1 PRODUCT SIZE: 178	FORWARD PRIMER 98 20 59.88 55.00 TCACCCCTAGGCTACCCAAA	REVERSE PRIMER 256 20 58.69 50.00 ACACAAAAGCTGGTGAGAGC	2 PRODUCT SIZE: 177	FORWARD PRIMER 98 20 59.88 55.00 TCACCCCTAGGCTACCCAAA	REVERSE PRIMER 255 20 58.69 50.00 CACAAAAGCTGGTGAGAGCA	3 PRODUCT SIZE: 178	FORWARD PRIMER 98 20 59.88 55.00 TCACCCCTAGGCTACCCAAA	REVERSE PRIMER 255 21 60.41 47.62 ACACAAAAGCTGGTGAGAGCA	4 PRODUCT SIZE: 177	FORWARD PRIMER 99 20 59.74 60.00 CACCCCTAGGCTACCCAAAC	REVERSE PRIMER 256 20 58.69 50.00 ACACAAAAGCTGGTGAGAGC	5 PRODUCT SIZE: 176	FORWARD PRIMER 99 20 59.74 60.00 CACCCCTAGGCTACCCAAAC	REVERSE PRIMER 255 20 58.69 50.00 CACAAAAGCTGGTGAGAGCA
>BPScaffold_143	>BPScaffold_1	143	c	(TA)31agcaccctcattgagcttttaaaataatataaaaatg(ATA)7	120	1124756	1124875	1 PRODUCT SIZE: 164	FORWARD PRIMER 141 20 57.70 45.00 AAGCACCCTCATTGAGCTTT	REVERSE PRIMER 285 20 59.74 60.00 GCTTCTAAGGGGGAAGTGGG	2 PRODUCT SIZE: 162	FORWARD PRIMER 141 20 57.70 45.00 AAGCACCCTCATTGAGCTTT	REVERSE PRIMER 283 20 60.18 55.00 TTCTAAGGGGGAAGTGGGCT	3 PRODUCT SIZE: 163	FORWARD PRIMER 142 20 57.70 45.00 AGCACCCTCATTGAGCTTTT	REVERSE PRIMER 285 20 59.74 60.00 GCTTCTAAGGGGGAAGTGGG	4 PRODUCT SIZE: 163	FORWARD PRIMER 141 20 57.70 45.00 AAGCACCCTCATTGAGCTTT	REVERSE PRIMER 284 20 59.74 60.00 CTTCTAAGGGGGAAGTGGGC	5 PRODUCT SIZE: 161	FORWARD PRIMER 142 20 57.70 45.00 AGCACCCTCATTGAGCTTTT	REVERSE PRIMER 283 20 60.18 55.00 TTCTAAGGGGGAAGTGGGCT
>BPScaffold_144	>BPScaffold_1	144	p2	(TA)7	14	1126921	1126934	1 PRODUCT SIZE: 206	FORWARD PRIMER 86 20 60.47 65.00 CGGAGGAGGAGGAGAAGAGG	REVERSE PRIMER 272 20 59.60 50.00 TGCAAAGGAGTCATCGGTGT	2 PRODUCT SIZE: 201	FORWARD PRIMER 86 20 60.47 65.00 CGGAGGAGGAGGAGAAGAGG	REVERSE PRIMER 267 20 59.31 50.00 AGGAGTCATCGGTGTTTGCT	3 PRODUCT SIZE: 205	FORWARD PRIMER 87 20 59.37 60.00 GGAGGAGGAGGAGAAGAGGT	REVERSE PRIMER 272 20 59.60 50.00 TGCAAAGGAGTCATCGGTGT	4 PRODUCT SIZE: 200	FORWARD PRIMER 87 20 59.37 60.00 GGAGGAGGAGGAGAAGAGGT	REVERSE PRIMER 267 20 59.31 50.00 AGGAGTCATCGGTGTTTGCT	5 PRODUCT SIZE: 202	FORWARD PRIMER 86 20 60.47 65.00 CGGAGGAGGAGGAGAAGAGG	REVERSE PRIMER 267 21 59.93 47.62 AAGGAGTCATCGGTGTTTGCT
>BPScaffold_145	>BPScaffold_1	145	c	(TTA)25(TTG)9	102	1140183	1140284	1 PRODUCT SIZE: 135	FORWARD PRIMER 66 20 60.04 55.00 TCCAACGTTCGATCCCACAG	REVERSE PRIMER 177 24 59.13 33.33 ACAACAACAACAACAACAACAACA	2 PRODUCT SIZE: 132	FORWARD PRIMER 66 20 60.04 55.00 TCCAACGTTCGATCCCACAG	REVERSE PRIMER 174 24 59.13 33.33 ACAACAACAACAACAACAACAACA	3 PRODUCT SIZE: 136	FORWARD PRIMER 65 20 59.61 50.00 TTCCAACGTTCGATCCCACA	REVERSE PRIMER 177 24 59.13 33.33 ACAACAACAACAACAACAACAACA	4 PRODUCT SIZE: 133	FORWARD PRIMER 65 20 59.61 50.00 TTCCAACGTTCGATCCCACA	REVERSE PRIMER 174 24 59.13 33.33 ACAACAACAACAACAACAACAACA	5 PRODUCT SIZE: 135	FORWARD PRIMER 66 20 60.04 55.00 TCCAACGTTCGATCCCACAG	REVERSE PRIMER 176 25 59.65 32.00 ACAACAACAACAACAACAACAACAA
>BPScaffold_146	>BPScaffold_1	146	c*	(ATAA)8(AT)14*	59	1144419	1144477	1 PRODUCT SIZE: 115	FORWARD PRIMER 12 21 57.09 38.10 AAAGCAGAAAGGGCAAAAGTT	REVERSE PRIMER 105 22 59.49 45.46 ACCCTATGCATTACATGGTGGT	2 PRODUCT SIZE: 114	FORWARD PRIMER 13 21 57.09 38.10 AAGCAGAAAGGGCAAAAGTTT	REVERSE PRIMER 105 22 59.49 45.46 ACCCTATGCATTACATGGTGGT	3 PRODUCT SIZE: 113	FORWARD PRIMER 14 21 57.09 38.10 AGCAGAAAGGGCAAAAGTTTT	REVERSE PRIMER 105 22 59.49 45.46 ACCCTATGCATTACATGGTGGT	4 PRODUCT SIZE: 119	FORWARD PRIMER 8 24 59.59 37.50 AGTTAAAGCAGAAAGGGCAAAAGT	REVERSE PRIMER 105 22 59.49 45.46 ACCCTATGCATTACATGGTGGT	5 PRODUCT SIZE: 115	FORWARD PRIMER 12 22 57.78 36.36 AAAGCAGAAAGGGCAAAAGTTT	REVERSE PRIMER 105 22 59.49 45.46 ACCCTATGCATTACATGGTGGT
>BPScaffold_147	>BPScaffold_1	147	p3	(ACC)5	15	1146630	1146644	1 PRODUCT SIZE: 180	FORWARD PRIMER 181 20 60.98 55.00 AAAAACCACCACCACCACCC	REVERSE PRIMER 341 20 60.32 60.00 CTTGTGAAGTGGGAGAGGGC	2 PRODUCT SIZE: 161	FORWARD PRIMER 200 20 60.11 60.00 CAGGGGAGTTTGAGCTCGAG	REVERSE PRIMER 341 20 60.32 60.00 CTTGTGAAGTGGGAGAGGGC	3 PRODUCT SIZE: 212	FORWARD PRIMER 8 22 59.96 45.46 AGGCTATTCACAAGGCAAGTCA	REVERSE PRIMER 200 20 60.11 60.00 CTCGAGCTCAAACTCCCCTG	4 PRODUCT SIZE: 179	FORWARD PRIMER 182 19 60.38 57.90 AAAACCACCACCACCACCC	REVERSE PRIMER 341 20 60.32 60.00 CTTGTGAAGTGGGAGAGGGC	5 PRODUCT SIZE: 160	FORWARD PRIMER 201 20 60.54 55.00 AGGGGAGTTTGAGCTCGAGT	REVERSE PRIMER 341 20 60.32 60.00 CTTGTGAAGTGGGAGAGGGC
>BPScaffold_148	>BPScaffold_1	148	p2	(TA)11	22	1147520	1147541	1 PRODUCT SIZE: 143	FORWARD PRIMER 158 21 60.06 47.62 ACCACCCTGTCAACAATGTGT	REVERSE PRIMER 281 20 59.97 55.00 ATTGAGCGCTATCGGGACTG	2 PRODUCT SIZE: 145	FORWARD PRIMER 156 20 58.75 55.00 GGACCACCCTGTCAACAATG	REVERSE PRIMER 281 20 59.97 55.00 ATTGAGCGCTATCGGGACTG	3 PRODUCT SIZE: 145	FORWARD PRIMER 158 21 60.06 47.62 ACCACCCTGTCAACAATGTGT	REVERSE PRIMER 283 20 59.68 55.00 AGATTGAGCGCTATCGGGAC	4 PRODUCT SIZE: 144	FORWARD PRIMER 158 21 60.06 47.62 ACCACCCTGTCAACAATGTGT	REVERSE PRIMER 282 20 59.68 55.00 GATTGAGCGCTATCGGGACT	5 PRODUCT SIZE: 147	FORWARD PRIMER 156 20 58.75 55.00 GGACCACCCTGTCAACAATG	REVERSE PRIMER 283 20 59.68 55.00 AGATTGAGCGCTATCGGGAC
>BPScaffold_149	>BPScaffold_1	149	p2	(AT)11	22	1157974	1157995	1 PRODUCT SIZE: 239	FORWARD PRIMER 109 20 58.48 50.00 TGGGAGGAAGACAACCAACT	REVERSE PRIMER 328 20 57.05 45.00 ACAAGTGTGCATGTCCCTTA	2 PRODUCT SIZE: 240	FORWARD PRIMER 109 20 58.48 50.00 TGGGAGGAAGACAACCAACT	REVERSE PRIMER 329 20 57.05 45.00 TACAAGTGTGCATGTCCCTT	3 PRODUCT SIZE: 164	FORWARD PRIMER 68 20 59.97 55.00 CCACAAAACATGCCCCACTG	REVERSE PRIMER 210 22 57.34 36.36 TCCGAAAATGCAAGGAAAAACT	4 PRODUCT SIZE: 165	FORWARD PRIMER 67 20 60.11 50.00 TCCACAAAACATGCCCCACT	REVERSE PRIMER 210 22 57.34 36.36 TCCGAAAATGCAAGGAAAAACT	5 PRODUCT SIZE: 239	FORWARD PRIMER 109 21 59.15 47.62 TGGGAGGAAGACAACCAACTT	REVERSE PRIMER 328 20 57.05 45.00 ACAAGTGTGCATGTCCCTTA
>BPScaffold_150	>BPScaffold_1	150	p3	(CAA)5	15	1163010	1163024	1 PRODUCT SIZE: 189	FORWARD PRIMER 142 21 60.27 52.38 TGGAAGAAGAGCACAAGAGGC	REVERSE PRIMER 311 20 59.83 55.00 GATGGCAACCACTCTTTCGC	2 PRODUCT SIZE: 188	FORWARD PRIMER 143 21 60.27 52.38 GGAAGAAGAGCACAAGAGGCA	REVERSE PRIMER 311 20 59.83 55.00 GATGGCAACCACTCTTTCGC	3 PRODUCT SIZE: 188	FORWARD PRIMER 143 20 58.55 55.00 GGAAGAAGAGCACAAGAGGC	REVERSE PRIMER 311 20 59.83 55.00 GATGGCAACCACTCTTTCGC	4 PRODUCT SIZE: 188	FORWARD PRIMER 142 21 60.27 52.38 TGGAAGAAGAGCACAAGAGGC	REVERSE PRIMER 310 20 60.54 50.00 ATGGCAACCACTCTTTCGCA	5 PRODUCT SIZE: 187	FORWARD PRIMER 143 21 60.27 52.38 GGAAGAAGAGCACAAGAGGCA	REVERSE PRIMER 310 20 60.54 50.00 ATGGCAACCACTCTTTCGCA
>BPScaffold_151	>BPScaffold_1	151	p3	(CAA)6	18	1164130	1164147	1 PRODUCT SIZE: 214	FORWARD PRIMER 34 20 59.96 50.00 TCTGCAATCAGCTGCTGTCA	REVERSE PRIMER 228 20 59.96 55.00 CTTTCCCTTGGCTTCCGAGT	2 PRODUCT SIZE: 213	FORWARD PRIMER 35 20 59.83 55.00 CTGCAATCAGCTGCTGTCAC	REVERSE PRIMER 228 20 59.96 55.00 CTTTCCCTTGGCTTCCGAGT	3 PRODUCT SIZE: 186	FORWARD PRIMER 62 20 59.82 55.00 CCACCACCACCAGTACAACA	REVERSE PRIMER 228 20 59.96 55.00 CTTTCCCTTGGCTTCCGAGT	4 PRODUCT SIZE: 189	FORWARD PRIMER 62 20 59.82 55.00 CCACCACCACCAGTACAACA	REVERSE PRIMER 231 20 59.67 55.00 TCTCTTTCCCTTGGCTTCCG	5 PRODUCT SIZE: 188	FORWARD PRIMER 62 20 59.82 55.00 CCACCACCACCAGTACAACA	REVERSE PRIMER 230 20 59.67 55.00 CTCTTTCCCTTGGCTTCCGA
>BPScaffold_152	>BPScaffold_1	152	c	(TA)15(AT)14	58	1165652	1165709	1 PRODUCT SIZE: 208	FORWARD PRIMER 67 21 57.85 47.62 TGCTTAGTTTAAGTGTGGGGG	REVERSE PRIMER 255 20 60.11 55.00 TCGCCTCGAAAGTTGCTAGG	2 PRODUCT SIZE: 191	FORWARD PRIMER 84 23 59.49 43.48 GGGGGATGTCTTAATTTTGTGCA	REVERSE PRIMER 255 20 60.11 55.00 TCGCCTCGAAAGTTGCTAGG	3 PRODUCT SIZE: 209	FORWARD PRIMER 66 22 58.30 45.46 ATGCTTAGTTTAAGTGTGGGGG	REVERSE PRIMER 255 20 60.11 55.00 TCGCCTCGAAAGTTGCTAGG	4 PRODUCT SIZE: 207	FORWARD PRIMER 67 21 57.85 47.62 TGCTTAGTTTAAGTGTGGGGG	REVERSE PRIMER 254 20 61.08 60.00 CGCCTCGAAAGTTGCTAGGG	5 PRODUCT SIZE: 136	FORWARD PRIMER 255 20 60.11 55.00 CCTAGCAACTTTCGAGGCGA	REVERSE PRIMER 371 20 58.66 45.00 AGGCCATGAAATTGTGTGCA
>BPScaffold_153	>BPScaffold_1	153	p2	(TA)8	16	1193770	1193785	1 PRODUCT SIZE: 100	FORWARD PRIMER 299 27 59.23 33.33 TTATTATGTCTCGATTTTAGTGGCACA	REVERSE PRIMER 373 26 58.44 34.62 ACTTGTAGTGTGTGCTAATATCATCA	2 PRODUCT SIZE: 100	FORWARD PRIMER 299 26 57.86 34.62 TTATTATGTCTCGATTTTAGTGGCAC	REVERSE PRIMER 373 26 58.44 34.62 ACTTGTAGTGTGTGCTAATATCATCA	3 PRODUCT SIZE: 100	FORWARD PRIMER 299 27 59.23 33.33 TTATTATGTCTCGATTTTAGTGGCACA	REVERSE PRIMER 372 27 58.96 33.33 ACTTGTAGTGTGTGCTAATATCATCAA	4 PRODUCT SIZE: 100	FORWARD PRIMER 301 25 58.89 36.00 ATTATGTCTCGATTTTAGTGGCACA	REVERSE PRIMER 374 27 57.30 33.33 ATACTTGTAGTGTGTGCTAATATCATC	5 PRODUCT SIZE: 100	FORWARD PRIMER 300 26 58.73 34.62 TATTATGTCTCGATTTTAGTGGCACA	REVERSE PRIMER 373 27 58.31 33.33 TACTTGTAGTGTGTGCTAATATCATCA
>BPScaffold_154	>BPScaffold_1	154	p3	(TTA)5	15	1194075	1194089	1 PRODUCT SIZE: 175	FORWARD PRIMER 217 20 58.95 50.00 TCTCTGCTTGACTCCTTGCA	REVERSE PRIMER 368 24 59.59 45.83 GGTTAAGGGAAGAGGCTTATACCA	2 PRODUCT SIZE: 173	FORWARD PRIMER 219 21 59.93 47.62 TCTGCTTGACTCCTTGCATGT	REVERSE PRIMER 368 24 59.59 45.83 GGTTAAGGGAAGAGGCTTATACCA	3 PRODUCT SIZE: 176	FORWARD PRIMER 217 20 58.95 50.00 TCTCTGCTTGACTCCTTGCA	REVERSE PRIMER 369 24 59.34 45.83 AGGTTAAGGGAAGAGGCTTATACC	4 PRODUCT SIZE: 176	FORWARD PRIMER 216 21 59.58 47.62 TTCTCTGCTTGACTCCTTGCA	REVERSE PRIMER 368 24 59.59 45.83 GGTTAAGGGAAGAGGCTTATACCA	5 PRODUCT SIZE: 174	FORWARD PRIMER 219 21 59.93 47.62 TCTGCTTGACTCCTTGCATGT	REVERSE PRIMER 369 24 59.34 45.83 AGGTTAAGGGAAGAGGCTTATACC
>BPScaffold_155	>BPScaffold_1	155	p3	(AAT)9	27	1195596	1195622	1 PRODUCT SIZE: 177	FORWARD PRIMER 71 20 59.89 50.00 AGCCCTTGGAGCACAAATGA	REVERSE PRIMER 228 20 60.11 55.00 CTTCGCACGTATCCCCACTT	2 PRODUCT SIZE: 188	FORWARD PRIMER 60 20 60.91 60.00 TAGTGACCAGGAGCCCTTGG	REVERSE PRIMER 228 20 60.11 55.00 CTTCGCACGTATCCCCACTT	3 PRODUCT SIZE: 179	FORWARD PRIMER 71 20 59.89 50.00 AGCCCTTGGAGCACAAATGA	REVERSE PRIMER 230 20 59.54 55.00 TACTTCGCACGTATCCCCAC	4 PRODUCT SIZE: 178	FORWARD PRIMER 70 20 59.47 55.00 GAGCCCTTGGAGCACAAATG	REVERSE PRIMER 228 20 60.11 55.00 CTTCGCACGTATCCCCACTT	5 PRODUCT SIZE: 179	FORWARD PRIMER 69 20 60.61 55.00 GGAGCCCTTGGAGCACAAAT	REVERSE PRIMER 228 20 60.11 55.00 CTTCGCACGTATCCCCACTT
>BPScaffold_156	>BPScaffold_1	156	p3	(CAA)5	15	1229199	1229213	1 PRODUCT SIZE: 186	FORWARD PRIMER 205 20 60.75 55.00 AGTTCCACCACCTGTTGCAC	REVERSE PRIMER 370 21 60.34 52.38 TGCATGAGGCTAGTTGAACCC	2 PRODUCT SIZE: 187	FORWARD PRIMER 204 20 59.16 50.00 TAGTTCCACCACCTGTTGCA	REVERSE PRIMER 370 21 60.34 52.38 TGCATGAGGCTAGTTGAACCC	3 PRODUCT SIZE: 185	FORWARD PRIMER 206 20 60.75 55.00 GTTCCACCACCTGTTGCACT	REVERSE PRIMER 370 21 60.34 52.38 TGCATGAGGCTAGTTGAACCC	4 PRODUCT SIZE: 185	FORWARD PRIMER 205 20 60.75 55.00 AGTTCCACCACCTGTTGCAC	REVERSE PRIMER 369 21 60.34 52.38 GCATGAGGCTAGTTGAACCCA	5 PRODUCT SIZE: 186	FORWARD PRIMER 204 20 59.16 50.00 TAGTTCCACCACCTGTTGCA	REVERSE PRIMER 369 21 60.34 52.38 GCATGAGGCTAGTTGAACCCA
>BPScaffold_157	>BPScaffold_1	157	p4	(AATA)5	20	1234451	1234470	1 PRODUCT SIZE: 151	FORWARD PRIMER 15 23 59.93 43.48 TGTAACCTTCATCGAAACCCACT	REVERSE PRIMER 145 21 58.24 42.86 TGTCTCGATTTGCATGACACA	2 PRODUCT SIZE: 148	FORWARD PRIMER 18 20 57.05 45.00 AACCTTCATCGAAACCCACT	REVERSE PRIMER 145 21 58.24 42.86 TGTCTCGATTTGCATGACACA	3 PRODUCT SIZE: 147	FORWARD PRIMER 19 22 59.10 45.46 ACCTTCATCGAAACCCACTACT	REVERSE PRIMER 145 21 58.24 42.86 TGTCTCGATTTGCATGACACA	4 PRODUCT SIZE: 153	FORWARD PRIMER 13 23 59.67 43.48 TCTGTAACCTTCATCGAAACCCA	REVERSE PRIMER 145 21 58.24 42.86 TGTCTCGATTTGCATGACACA	5 PRODUCT SIZE: 101	FORWARD PRIMER 65 20 59.13 50.00 TGATGCATGTTCGTGGTGTG	REVERSE PRIMER 145 21 58.24 42.86 TGTCTCGATTTGCATGACACA
>BPScaffold_158	>BPScaffold_1	158	c	(AT)11aatatatatatc(TA)19g(AC)6	85	1234843	1234927	1 PRODUCT SIZE: 188	FORWARD PRIMER 186 22 59.77 45.46 AGACACACACACACTGTTCTCA	REVERSE PRIMER 354 20 60.39 55.00 CGTGCCCGAGTACATGTTCA	2 PRODUCT SIZE: 187	FORWARD PRIMER 187 21 58.38 47.62 GACACACACACACTGTTCTCA	REVERSE PRIMER 354 20 60.39 55.00 CGTGCCCGAGTACATGTTCA	3 PRODUCT SIZE: 186	FORWARD PRIMER 188 20 57.24 45.00 ACACACACACACTGTTCTCA	REVERSE PRIMER 354 20 60.39 55.00 CGTGCCCGAGTACATGTTCA	4 PRODUCT SIZE: 189	FORWARD PRIMER 186 22 59.77 45.46 AGACACACACACACTGTTCTCA	REVERSE PRIMER 356 19 60.08 57.90 CCGTGCCCGAGTACATGTT	5 PRODUCT SIZE: 189	FORWARD PRIMER 186 22 59.77 45.46 AGACACACACACACTGTTCTCA	REVERSE PRIMER 355 20 61.08 60.00 CCGTGCCCGAGTACATGTTC
>BPScaffold_159	>BPScaffold_1	159	p3	(TCT)8	24	1237292	1237315	1 PRODUCT SIZE: 208	FORWARD PRIMER 133 20 60.04 55.00 GTCGGTGTCGAGTCCAACAT	REVERSE PRIMER 321 20 60.46 60.00 CCGTGGGAGAAGAAATCCGG	2 PRODUCT SIZE: 185	FORWARD PRIMER 133 20 60.04 55.00 GTCGGTGTCGAGTCCAACAT	REVERSE PRIMER 298 20 59.82 50.00 TCGTGGGCATCAATCGGATT	3 PRODUCT SIZE: 203	FORWARD PRIMER 133 20 60.04 55.00 GTCGGTGTCGAGTCCAACAT	REVERSE PRIMER 316 20 60.81 60.00 GGAGAAGAAATCCGGCCGTC	4 PRODUCT SIZE: 206	FORWARD PRIMER 133 20 60.04 55.00 GTCGGTGTCGAGTCCAACAT	REVERSE PRIMER 319 20 60.75 60.00 GTGGGAGAAGAAATCCGGCC	5 PRODUCT SIZE: 192	FORWARD PRIMER 197 20 60.18 55.00 TCTTCACGTCGTCGATTCCG	REVERSE PRIMER 369 20 60.53 55.00 CGGCCTGAATTAGCATCGGT
>BPScaffold_160	>BPScaffold_1	160	p2	(TA)41	82	1244622	1244703	1 PRODUCT SIZE: 158	FORWARD PRIMER 87 20 59.89 50.00 TTTTTACCCGTCGACTGCCA	REVERSE PRIMER 225 20 60.40 55.00 ACAATCGGGTTATTGGGCCC	2 PRODUCT SIZE: 156	FORWARD PRIMER 87 20 59.89 50.00 TTTTTACCCGTCGACTGCCA	REVERSE PRIMER 223 20 59.66 50.00 AATCGGGTTATTGGGCCCAA	3 PRODUCT SIZE: 157	FORWARD PRIMER 87 20 59.89 50.00 TTTTTACCCGTCGACTGCCA	REVERSE PRIMER 224 20 60.40 55.00 CAATCGGGTTATTGGGCCCA	4 PRODUCT SIZE: 169	FORWARD PRIMER 87 20 59.89 50.00 TTTTTACCCGTCGACTGCCA	REVERSE PRIMER 235 21 60.00 47.62 CAAAACTCGCAACAATCGGGT	5 PRODUCT SIZE: 155	FORWARD PRIMER 87 20 59.89 50.00 TTTTTACCCGTCGACTGCCA	REVERSE PRIMER 222 20 60.40 55.00 ATCGGGTTATTGGGCCCAAC
>BPScaffold_161	>BPScaffold_1	161	p4	(ATAA)5	20	1256188	1256207	1 PRODUCT SIZE: 294	FORWARD PRIMER 52 23 58.43 39.13 ACATGTGACATGAAATCGAGACA	REVERSE PRIMER 319 27 58.37 29.63 TGCATATTCAAATGATTTAGCATGACT	2 PRODUCT SIZE: 294	FORWARD PRIMER 52 23 58.43 39.13 ACATGTGACATGAAATCGAGACA	REVERSE PRIMER 320 26 57.19 30.77 TGCATATTCAAATGATTTAGCATGAC	3 PRODUCT SIZE: 295	FORWARD PRIMER 51 24 59.00 37.50 AACATGTGACATGAAATCGAGACA	REVERSE PRIMER 319 27 58.37 29.63 TGCATATTCAAATGATTTAGCATGACT	4 PRODUCT SIZE: 294	FORWARD PRIMER 52 24 58.82 37.50 ACATGTGACATGAAATCGAGACAT	REVERSE PRIMER 319 27 58.37 29.63 TGCATATTCAAATGATTTAGCATGACT	5 PRODUCT SIZE: 295	FORWARD PRIMER 51 24 59.00 37.50 AACATGTGACATGAAATCGAGACA	REVERSE PRIMER 320 26 57.19 30.77 TGCATATTCAAATGATTTAGCATGAC
>BPScaffold_162	>BPScaffold_1	162	p2	(TA)8	16	1258553	1258568	1 PRODUCT SIZE: 200	FORWARD PRIMER 123 20 59.97 60.00 CTCGAACTCGACTCGTAGCC	REVERSE PRIMER 303 20 59.82 60.00 GAAGGATCCTTGGAGGGCTG	2 PRODUCT SIZE: 199	FORWARD PRIMER 123 20 59.97 60.00 CTCGAACTCGACTCGTAGCC	REVERSE PRIMER 302 20 60.25 55.00 AAGGATCCTTGGAGGGCTGA	3 PRODUCT SIZE: 206	FORWARD PRIMER 123 20 59.97 60.00 CTCGAACTCGACTCGTAGCC	REVERSE PRIMER 309 20 59.96 55.00 AGTCGGGAAGGATCCTTGGA	4 PRODUCT SIZE: 209	FORWARD PRIMER 123 20 59.97 60.00 CTCGAACTCGACTCGTAGCC	REVERSE PRIMER 312 20 59.96 55.00 TCCAGTCGGGAAGGATCCTT	5 PRODUCT SIZE: 207	FORWARD PRIMER 123 20 59.97 60.00 CTCGAACTCGACTCGTAGCC	REVERSE PRIMER 310 20 59.82 60.00 CAGTCGGGAAGGATCCTTGG
>BPScaffold_163	>BPScaffold_1	163	p3	(CTT)5	15	1279244	1279258	1 PRODUCT SIZE: 183	FORWARD PRIMER 104 21 59.79 52.38 ACACGATCCTAAAGCCTTCCC	REVERSE PRIMER 267 20 60.39 50.00 TTTGGTCGTGGTGCAGGAAA	2 PRODUCT SIZE: 174	FORWARD PRIMER 33 20 59.22 50.00 TCCCCAAAACCCTACATGCA	REVERSE PRIMER 187 20 60.39 55.00 GCCGCCGAAGAAGAAGAAGA	3 PRODUCT SIZE: 192	FORWARD PRIMER 33 20 59.22 50.00 TCCCCAAAACCCTACATGCA	REVERSE PRIMER 206 19 60.30 63.16 CCAGAACAACAGGTCGGGG	4 PRODUCT SIZE: 209	FORWARD PRIMER 104 21 59.79 52.38 ACACGATCCTAAAGCCTTCCC	REVERSE PRIMER 293 20 60.83 55.00 GGGGTGGCGTTCCTTTTCTT	5 PRODUCT SIZE: 176	FORWARD PRIMER 104 21 59.79 52.38 ACACGATCCTAAAGCCTTCCC	REVERSE PRIMER 260 20 59.89 55.00 GTGGTGCAGGAAAGAGGTGA
>BPScaffold_164	>BPScaffold_1	164	p2	(TA)6	12	1290061	1290072	1 PRODUCT SIZE: 128	FORWARD PRIMER 242 20 61.44 55.00 ATGAGAAGCGATTGCCTGCG	REVERSE PRIMER 350 20 60.18 55.00 AGAGAGGGGTGGGGGAATTT	2 PRODUCT SIZE: 129	FORWARD PRIMER 241 20 58.41 50.00 TATGAGAAGCGATTGCCTGC	REVERSE PRIMER 350 20 60.18 55.00 AGAGAGGGGTGGGGGAATTT	3 PRODUCT SIZE: 129	FORWARD PRIMER 242 20 61.44 55.00 ATGAGAAGCGATTGCCTGCG	REVERSE PRIMER 351 20 60.62 60.00 GAGAGAGGGGTGGGGGAATT	4 PRODUCT SIZE: 130	FORWARD PRIMER 241 20 58.41 50.00 TATGAGAAGCGATTGCCTGC	REVERSE PRIMER 351 20 60.62 60.00 GAGAGAGGGGTGGGGGAATT	5 PRODUCT SIZE: 127	FORWARD PRIMER 242 20 61.44 55.00 ATGAGAAGCGATTGCCTGCG	REVERSE PRIMER 349 20 59.29 55.00 GAGAGGGGTGGGGGAATTTT
>BPScaffold_165	>BPScaffold_1	165	c	(TA)10t(TA)15(AT)9	69	1290247	1290315	1 PRODUCT SIZE: 163	FORWARD PRIMER 195 20 61.36 60.00 TATATGGGGGTGGTGGTGGC	REVERSE PRIMER 340 18 61.24 72.22 CATACCCCTCCGCCCCTC	2 PRODUCT SIZE: 164	FORWARD PRIMER 194 20 58.54 55.00 ATATATGGGGGTGGTGGTGG	REVERSE PRIMER 340 18 61.24 72.22 CATACCCCTCCGCCCCTC	3 PRODUCT SIZE: 165	FORWARD PRIMER 193 21 58.36 52.38 TATATATGGGGGTGGTGGTGG	REVERSE PRIMER 340 18 61.24 72.22 CATACCCCTCCGCCCCTC	4 PRODUCT SIZE: 164	FORWARD PRIMER 194 21 61.68 57.14 ATATATGGGGGTGGTGGTGGC	REVERSE PRIMER 340 18 61.24 72.22 CATACCCCTCCGCCCCTC	5 PRODUCT SIZE: 162	FORWARD PRIMER 195 20 61.36 60.00 TATATGGGGGTGGTGGTGGC	REVERSE PRIMER 339 18 62.58 72.22 ATACCCCTCCGCCCCTCC
>BPScaffold_166	>BPScaffold_1	166	c	(TA)18(AT)17	70	1291576	1291645	1 PRODUCT SIZE: 211	FORWARD PRIMER 56 20 59.96 50.00 TTGTAATCGGACGGCCCAAA	REVERSE PRIMER 247 20 60.32 55.00 GTGGCATTTCAGACTCCGGT	2 PRODUCT SIZE: 212	FORWARD PRIMER 56 20 59.96 50.00 TTGTAATCGGACGGCCCAAA	REVERSE PRIMER 248 20 60.32 55.00 TGTGGCATTTCAGACTCCGG	3 PRODUCT SIZE: 197	FORWARD PRIMER 37 20 60.11 55.00 CAATTGATCTGGGCCGTCCT	REVERSE PRIMER 214 20 60.74 55.00 GCGCTTTGAGCTCCGACTAA	4 PRODUCT SIZE: 210	FORWARD PRIMER 57 20 59.75 50.00 TGTAATCGGACGGCCCAAAT	REVERSE PRIMER 247 20 60.32 55.00 GTGGCATTTCAGACTCCGGT	5 PRODUCT SIZE: 195	FORWARD PRIMER 39 20 60.11 55.00 ATTGATCTGGGCCGTCCTTG	REVERSE PRIMER 214 20 60.74 55.00 GCGCTTTGAGCTCCGACTAA
>BPScaffold_167	>BPScaffold_1	167	p3	(ATA)7	21	1294408	1294428	1 PRODUCT SIZE: 211	FORWARD PRIMER 128 20 59.96 55.00 CGCTCACCCCTGCATATGAT	REVERSE PRIMER 319 20 59.89 55.00 ACCCTGTGAGGCTTTGTCTG	2 PRODUCT SIZE: 210	FORWARD PRIMER 128 20 59.96 55.00 CGCTCACCCCTGCATATGAT	REVERSE PRIMER 318 20 59.60 55.00 CCCTGTGAGGCTTTGTCTGA	3 PRODUCT SIZE: 212	FORWARD PRIMER 128 20 59.96 55.00 CGCTCACCCCTGCATATGAT	REVERSE PRIMER 320 20 59.15 50.00 AACCCTGTGAGGCTTTGTCT	4 PRODUCT SIZE: 213	FORWARD PRIMER 126 20 60.88 60.00 GACGCTCACCCCTGCATATG	REVERSE PRIMER 319 20 59.89 55.00 ACCCTGTGAGGCTTTGTCTG	5 PRODUCT SIZE: 210	FORWARD PRIMER 128 20 59.96 55.00 CGCTCACCCCTGCATATGAT	REVERSE PRIMER 317 21 60.20 52.38 CCCTGTGAGGCTTTGTCTGAA
>BPScaffold_168	>BPScaffold_1	168	p3	(ATT)6	18	1301428	1301445	1 PRODUCT SIZE: 194	FORWARD PRIMER 142 24 59.78 41.67 CACTGGAAAGTGATATTGTTGGCA	REVERSE PRIMER 311 25 58.41 32.00 AGGTAGCCAAACATTGAAAAATTGT	2 PRODUCT SIZE: 195	FORWARD PRIMER 141 24 59.54 41.67 TCACTGGAAAGTGATATTGTTGGC	REVERSE PRIMER 311 25 58.41 32.00 AGGTAGCCAAACATTGAAAAATTGT	3 PRODUCT SIZE: 193	FORWARD PRIMER 143 23 58.59 39.13 ACTGGAAAGTGATATTGTTGGCA	REVERSE PRIMER 311 25 58.41 32.00 AGGTAGCCAAACATTGAAAAATTGT	4 PRODUCT SIZE: 193	FORWARD PRIMER 142 24 59.78 41.67 CACTGGAAAGTGATATTGTTGGCA	REVERSE PRIMER 311 24 57.14 33.33 GGTAGCCAAACATTGAAAAATTGT	5 PRODUCT SIZE: 204	FORWARD PRIMER 142 24 59.78 41.67 CACTGGAAAGTGATATTGTTGGCA	REVERSE PRIMER 319 27 59.82 33.33 TGCTTAATTTAGGTAGCCAAACATTGA
>BPScaffold_169	>BPScaffold_1	169	c	(AT)26(TA)7	66	1301611	1301676	1 PRODUCT SIZE: 105	FORWARD PRIMER 206 22 59.96 40.91 ACCACACATTTTCATGCATGCA	REVERSE PRIMER 291 20 59.96 55.00 AGAGTGTGTACGGGCTAGGT	2 PRODUCT SIZE: 104	FORWARD PRIMER 206 22 59.96 40.91 ACCACACATTTTCATGCATGCA	REVERSE PRIMER 290 20 59.83 60.00 GAGTGTGTACGGGCTAGGTG	3 PRODUCT SIZE: 214	FORWARD PRIMER 97 26 59.67 34.62 TGGGTGAAAACCACATATTTTTCAGA	REVERSE PRIMER 291 20 59.96 55.00 AGAGTGTGTACGGGCTAGGT	4 PRODUCT SIZE: 103	FORWARD PRIMER 206 22 59.96 40.91 ACCACACATTTTCATGCATGCA	REVERSE PRIMER 289 20 60.25 55.00 AGTGTGTACGGGCTAGGTGA	5 PRODUCT SIZE: 213	FORWARD PRIMER 97 26 59.67 34.62 TGGGTGAAAACCACATATTTTTCAGA	REVERSE PRIMER 290 20 59.83 60.00 GAGTGTGTACGGGCTAGGTG
>BPScaffold_170	>BPScaffold_1	170	p3	(CGC)5	15	1306671	1306685	1 PRODUCT SIZE: 201	FORWARD PRIMER 64 20 60.11 55.00 ATTCTTGACTCGAGCCGGTG	REVERSE PRIMER 245 20 59.97 50.00 AATGGTGAAAACAGTGCGGC	2 PRODUCT SIZE: 182	FORWARD PRIMER 64 20 60.11 55.00 ATTCTTGACTCGAGCCGGTG	REVERSE PRIMER 226 20 59.90 60.00 CGGAGGTGGGTAGCAAGATC	3 PRODUCT SIZE: 202	FORWARD PRIMER 63 21 59.87 52.38 TATTCTTGACTCGAGCCGGTG	REVERSE PRIMER 245 20 59.97 50.00 AATGGTGAAAACAGTGCGGC	4 PRODUCT SIZE: 200	FORWARD PRIMER 65 19 59.71 57.90 TTCTTGACTCGAGCCGGTG	REVERSE PRIMER 245 20 59.97 50.00 AATGGTGAAAACAGTGCGGC	5 PRODUCT SIZE: 200	FORWARD PRIMER 65 20 61.46 55.00 TTCTTGACTCGAGCCGGTGT	REVERSE PRIMER 245 20 59.97 50.00 AATGGTGAAAACAGTGCGGC
>BPScaffold_171	>BPScaffold_1	171	p2	(AT)17	34	1310057	1310090	1 PRODUCT SIZE: 158	FORWARD PRIMER 210 20 59.75 55.00 AACTGGACTGACGGAATCGG	REVERSE PRIMER 348 20 59.75 55.00 TGGCTCATTTACCCACCTCG	2 PRODUCT SIZE: 156	FORWARD PRIMER 212 20 60.18 60.00 CTGGACTGACGGAATCGGAC	REVERSE PRIMER 348 20 59.75 55.00 TGGCTCATTTACCCACCTCG	3 PRODUCT SIZE: 169	FORWARD PRIMER 199 21 60.00 52.38 TCGTGGACATGAACTGGACTG	REVERSE PRIMER 348 20 59.75 55.00 TGGCTCATTTACCCACCTCG	4 PRODUCT SIZE: 152	FORWARD PRIMER 216 20 59.82 55.00 ACTGACGGAATCGGACATGG	REVERSE PRIMER 348 20 59.75 55.00 TGGCTCATTTACCCACCTCG	5 PRODUCT SIZE: 156	FORWARD PRIMER 210 20 59.75 55.00 AACTGGACTGACGGAATCGG	REVERSE PRIMER 346 20 60.39 55.00 GCTCATTTACCCACCTCGCA
>BPScaffold_172	>BPScaffold_1	172	p3	(AAG)7	21	1316227	1316247	1 PRODUCT SIZE: 217	FORWARD PRIMER 156 20 60.18 55.00 TGGTGGAGAAGAGGACGTCA	REVERSE PRIMER 353 20 57.26 45.00 AGGTTGTGATCTTTACGCGA	2 PRODUCT SIZE: 217	FORWARD PRIMER 156 20 60.18 55.00 TGGTGGAGAAGAGGACGTCA	REVERSE PRIMER 352 21 57.75 42.86 AGGTTGTGATCTTTACGCGAT	3 PRODUCT SIZE: 228	FORWARD PRIMER 145 20 60.25 55.00 CGGAGCTGTTTTGGTGGAGA	REVERSE PRIMER 353 20 57.26 45.00 AGGTTGTGATCTTTACGCGA	4 PRODUCT SIZE: 216	FORWARD PRIMER 157 20 59.03 55.00 GGTGGAGAAGAGGACGTCAA	REVERSE PRIMER 353 20 57.26 45.00 AGGTTGTGATCTTTACGCGA	5 PRODUCT SIZE: 218	FORWARD PRIMER 155 20 59.03 55.00 TTGGTGGAGAAGAGGACGTC	REVERSE PRIMER 353 20 57.26 45.00 AGGTTGTGATCTTTACGCGA
>BPScaffold_173	>BPScaffold_1	173	p2	(TA)6	12	1342704	1342715	1 PRODUCT SIZE: 196	FORWARD PRIMER 140 21 59.65 47.62 TCGGGAAGCAAGTGTTGATCT	REVERSE PRIMER 316 20 59.96 55.00 GCCATTCACCACTCCAGTCA	2 PRODUCT SIZE: 197	FORWARD PRIMER 140 21 59.65 47.62 TCGGGAAGCAAGTGTTGATCT	REVERSE PRIMER 317 20 59.67 55.00 AGCCATTCACCACTCCAGTC	3 PRODUCT SIZE: 196	FORWARD PRIMER 140 20 58.19 50.00 TCGGGAAGCAAGTGTTGATC	REVERSE PRIMER 316 20 59.96 55.00 GCCATTCACCACTCCAGTCA	4 PRODUCT SIZE: 195	FORWARD PRIMER 141 20 58.19 50.00 CGGGAAGCAAGTGTTGATCT	REVERSE PRIMER 316 20 59.96 55.00 GCCATTCACCACTCCAGTCA	5 PRODUCT SIZE: 197	FORWARD PRIMER 139 22 60.03 45.46 ATCGGGAAGCAAGTGTTGATCT	REVERSE PRIMER 316 20 59.96 55.00 GCCATTCACCACTCCAGTCA
>BPScaffold_174	>BPScaffold_1	174	c	(AT)19agacacacat(AC)6	60	1351913	1351972	1 PRODUCT SIZE: 187	FORWARD PRIMER 184 22 59.90 45.46 ACATACACACACACACACTCGA	REVERSE PRIMER 351 20 59.89 50.00 TGTGCCCGAGTTCATGTTCA	2 PRODUCT SIZE: 188	FORWARD PRIMER 183 22 59.78 50.00 CACATACACACACACACACTCG	REVERSE PRIMER 351 20 59.89 50.00 TGTGCCCGAGTTCATGTTCA	3 PRODUCT SIZE: 187	FORWARD PRIMER 184 21 58.53 47.62 ACATACACACACACACACTCG	REVERSE PRIMER 351 20 59.89 50.00 TGTGCCCGAGTTCATGTTCA	4 PRODUCT SIZE: 191	FORWARD PRIMER 180 22 59.32 45.46 ACACACATACACACACACACAC	REVERSE PRIMER 351 20 59.89 50.00 TGTGCCCGAGTTCATGTTCA	5 PRODUCT SIZE: 189	FORWARD PRIMER 184 22 59.90 45.46 ACATACACACACACACACTCGA	REVERSE PRIMER 353 20 60.61 55.00 CCTGTGCCCGAGTTCATGTT
>BPScaffold_175	>BPScaffold_1	175	p2	(TA)31	62	1357969	1358030	1 PRODUCT SIZE: 166	FORWARD PRIMER 103 20 59.19 55.00 GCAAGTGTCAATCCAGCTCC	REVERSE PRIMER 248 21 59.40 52.38 GCGTATGTCTAACCCACATGC	2 PRODUCT SIZE: 170	FORWARD PRIMER 99 21 59.80 52.38 GGAAGCAAGTGTCAATCCAGC	REVERSE PRIMER 248 21 59.40 52.38 GCGTATGTCTAACCCACATGC	3 PRODUCT SIZE: 167	FORWARD PRIMER 102 21 60.61 52.38 AGCAAGTGTCAATCCAGCTCC	REVERSE PRIMER 248 21 59.40 52.38 GCGTATGTCTAACCCACATGC	4 PRODUCT SIZE: 166	FORWARD PRIMER 103 21 60.61 52.38 GCAAGTGTCAATCCAGCTCCT	REVERSE PRIMER 248 21 59.40 52.38 GCGTATGTCTAACCCACATGC	5 PRODUCT SIZE: 163	FORWARD PRIMER 106 21 59.45 52.38 AGTGTCAATCCAGCTCCTCTG	REVERSE PRIMER 248 21 59.40 52.38 GCGTATGTCTAACCCACATGC
>BPScaffold_176	>BPScaffold_1	176	p2	(TA)28	56	1358221	1358276	1 PRODUCT SIZE: 196	FORWARD PRIMER 26 20 59.90 55.00 CAAGCTCGGCTCGTAGGATT	REVERSE PRIMER 202 20 59.89 50.00 ACATGGGGAGCTTTGAACGT	2 PRODUCT SIZE: 195	FORWARD PRIMER 27 20 59.61 55.00 AAGCTCGGCTCGTAGGATTC	REVERSE PRIMER 202 20 59.89 50.00 ACATGGGGAGCTTTGAACGT	3 PRODUCT SIZE: 210	FORWARD PRIMER 12 20 60.18 50.00 AACACGACCTTGCTCAAGCT	REVERSE PRIMER 202 20 59.89 50.00 ACATGGGGAGCTTTGAACGT	4 PRODUCT SIZE: 213	FORWARD PRIMER 9 20 59.90 50.00 TCGAACACGACCTTGCTCAA	REVERSE PRIMER 202 20 59.89 50.00 ACATGGGGAGCTTTGAACGT	5 PRODUCT SIZE: 211	FORWARD PRIMER 11 20 59.76 55.00 GAACACGACCTTGCTCAAGC	REVERSE PRIMER 202 20 59.89 50.00 ACATGGGGAGCTTTGAACGT
>BPScaffold_177	>BPScaffold_1	177	c	(AT)17a(AT)17	69	1376465	1376533	1 PRODUCT SIZE: 214	FORWARD PRIMER 11 20 59.60 55.00 AACCCGAAGAAGTGTGGAGG	REVERSE PRIMER 205 20 59.96 55.00 GTCAATTCCTTCACCCCGGT	2 PRODUCT SIZE: 213	FORWARD PRIMER 12 20 60.47 55.00 ACCCGAAGAAGTGTGGAGGA	REVERSE PRIMER 205 20 59.96 55.00 GTCAATTCCTTCACCCCGGT	3 PRODUCT SIZE: 184	FORWARD PRIMER 205 20 59.96 55.00 ACCGGGGTGAAGGAATTGAC	REVERSE PRIMER 369 20 60.46 55.00 CCAATCCGCCATGTCCGTTA	4 PRODUCT SIZE: 181	FORWARD PRIMER 205 20 59.96 55.00 ACCGGGGTGAAGGAATTGAC	REVERSE PRIMER 366 20 60.32 55.00 ATCCGCCATGTCCGTTATCG	5 PRODUCT SIZE: 188	FORWARD PRIMER 205 20 59.96 55.00 ACCGGGGTGAAGGAATTGAC	REVERSE PRIMER 373 20 60.82 60.00 GAGTCCAATCCGCCATGTCC
>BPScaffold_178	>BPScaffold_1	178	c	(GT)9tgtattg(TA)6tg(TA)7tg(TA)9	73	1378788	1378860	1 PRODUCT SIZE: 229	FORWARD PRIMER 126 20 59.49 50.00 CGTGTGTGTGTGTGTGTGTT	REVERSE PRIMER 335 20 59.96 60.00 GAGTCACTTCCTCCCCCTCT	2 PRODUCT SIZE: 230	FORWARD PRIMER 125 20 60.60 50.00 ACGTGTGTGTGTGTGTGTGT	REVERSE PRIMER 335 20 59.96 60.00 GAGTCACTTCCTCCCCCTCT	3 PRODUCT SIZE: 231	FORWARD PRIMER 126 20 59.49 50.00 CGTGTGTGTGTGTGTGTGTT	REVERSE PRIMER 337 20 59.81 55.00 TTGAGTCACTTCCTCCCCCT	4 PRODUCT SIZE: 230	FORWARD PRIMER 126 20 59.49 50.00 CGTGTGTGTGTGTGTGTGTT	REVERSE PRIMER 336 20 60.25 60.00 TGAGTCACTTCCTCCCCCTC	5 PRODUCT SIZE: 232	FORWARD PRIMER 125 20 60.60 50.00 ACGTGTGTGTGTGTGTGTGT	REVERSE PRIMER 337 20 59.81 55.00 TTGAGTCACTTCCTCCCCCT
>BPScaffold_179	>BPScaffold_1	179	p3	(AAT)7	21	1390006	1390026	1 PRODUCT SIZE: 132	FORWARD PRIMER 1 25 57.49 36.00 CCAACAACTTGATTAAGGTCTAACA	REVERSE PRIMER 108 25 59.65 36.00 TGTTTATCATTTTGCATGCTTGAGC	2 PRODUCT SIZE: 104	FORWARD PRIMER 37 24 59.17 37.50 TCCATGATCATGTGTTTGTGTTCA	REVERSE PRIMER 117 24 57.14 29.17 TTGTTGCATGTTTATCATTTTGCA	3 PRODUCT SIZE: 103	FORWARD PRIMER 37 24 59.17 37.50 TCCATGATCATGTGTTTGTGTTCA	REVERSE PRIMER 115 25 58.17 32.00 TGTTGCATGTTTATCATTTTGCATG	4 PRODUCT SIZE: 132	FORWARD PRIMER 1 27 59.14 37.04 CCAACAACTTGATTAAGGTCTAACAAC	REVERSE PRIMER 108 25 59.65 36.00 TGTTTATCATTTTGCATGCTTGAGC	5 PRODUCT SIZE: 103	FORWARD PRIMER 38 24 59.08 41.67 CCATGATCATGTGTTTGTGTTCAC	REVERSE PRIMER 117 24 57.14 29.17 TTGTTGCATGTTTATCATTTTGCA
>BPScaffold_180	>BPScaffold_1	180	p4	(AAAT)7	28	1390429	1390456	1 PRODUCT SIZE: 174	FORWARD PRIMER 210 21 59.99 52.38 ACAAGTAGATGTGGGCAAGGG	REVERSE PRIMER 364 20 59.48 50.00 TCGCATTTGCTACTGTTGCC	2 PRODUCT SIZE: 172	FORWARD PRIMER 210 21 59.99 52.38 ACAAGTAGATGTGGGCAAGGG	REVERSE PRIMER 362 20 59.48 50.00 GCATTTGCTACTGTTGCCGA	3 PRODUCT SIZE: 177	FORWARD PRIMER 210 21 59.99 52.38 ACAAGTAGATGTGGGCAAGGG	REVERSE PRIMER 367 20 59.20 50.00 CGGTCGCATTTGCTACTGTT	4 PRODUCT SIZE: 169	FORWARD PRIMER 215 20 59.08 55.00 TAGATGTGGGCAAGGGAAGG	REVERSE PRIMER 364 20 59.48 50.00 TCGCATTTGCTACTGTTGCC	5 PRODUCT SIZE: 169	FORWARD PRIMER 210 21 59.99 52.38 ACAAGTAGATGTGGGCAAGGG	REVERSE PRIMER 359 20 60.53 50.00 TTTGCTACTGTTGCCGAGCA
>BPScaffold_181	>BPScaffold_1	181	p2	(TA)23	46	1398318	1398363	1 PRODUCT SIZE: 187	FORWARD PRIMER 67 20 59.89 50.00 AGAGCCCACTTTGATTGGCA	REVERSE PRIMER 233 21 60.07 52.38 AGCACTCGTGGACACTATTGG	2 PRODUCT SIZE: 186	FORWARD PRIMER 67 20 59.89 50.00 AGAGCCCACTTTGATTGGCA	REVERSE PRIMER 232 21 60.07 52.38 GCACTCGTGGACACTATTGGA	3 PRODUCT SIZE: 186	FORWARD PRIMER 68 20 59.76 55.00 GAGCCCACTTTGATTGGCAC	REVERSE PRIMER 233 21 60.07 52.38 AGCACTCGTGGACACTATTGG	4 PRODUCT SIZE: 185	FORWARD PRIMER 68 20 59.76 55.00 GAGCCCACTTTGATTGGCAC	REVERSE PRIMER 232 21 60.07 52.38 GCACTCGTGGACACTATTGGA	5 PRODUCT SIZE: 197	FORWARD PRIMER 114 20 60.03 55.00 TCGGTCTTCCCATCTCTCGT	REVERSE PRIMER 290 21 59.10 52.38 ACCATTGACTCACCCTCTCAG
>BPScaffold_182	>BPScaffold_1	182	p2	(TA)40	80	1429800	1429879	1 PRODUCT SIZE: 201	FORWARD PRIMER 58 20 59.19 50.00 TCCGCTCATAGTACGTGCAA	REVERSE PRIMER 239 20 59.40 50.00 TGCAATTGAAGCTTCACCGG	2 PRODUCT SIZE: 191	FORWARD PRIMER 68 20 59.49 55.00 GTACGTGCAAGTCGGTTTCC	REVERSE PRIMER 239 20 59.40 50.00 TGCAATTGAAGCTTCACCGG	3 PRODUCT SIZE: 200	FORWARD PRIMER 58 20 59.19 50.00 TCCGCTCATAGTACGTGCAA	REVERSE PRIMER 238 20 59.12 50.00 GCAATTGAAGCTTCACCGGA	4 PRODUCT SIZE: 186	FORWARD PRIMER 73 20 59.60 50.00 TGCAAGTCGGTTTCCCATCT	REVERSE PRIMER 239 20 59.40 50.00 TGCAATTGAAGCTTCACCGG	5 PRODUCT SIZE: 190	FORWARD PRIMER 69 20 60.60 55.00 TACGTGCAAGTCGGTTTCCC	REVERSE PRIMER 239 20 59.40 50.00 TGCAATTGAAGCTTCACCGG
>BPScaffold_183	>BPScaffold_1	183	p2	(AT)13	26	1444945	1444970	1 PRODUCT SIZE: 206	FORWARD PRIMER 98 20 60.11 55.00 CAAGATCCACCGCAAGTTGC	REVERSE PRIMER 284 20 59.36 55.00 TCAGCCCTCTACATCCTCCA	2 PRODUCT SIZE: 206	FORWARD PRIMER 98 20 60.11 55.00 CAAGATCCACCGCAAGTTGC	REVERSE PRIMER 283 21 59.78 52.38 TCAGCCCTCTACATCCTCCAT	3 PRODUCT SIZE: 208	FORWARD PRIMER 98 20 60.11 55.00 CAAGATCCACCGCAAGTTGC	REVERSE PRIMER 285 21 60.13 57.14 TCTCAGCCCTCTACATCCTCC	4 PRODUCT SIZE: 207	FORWARD PRIMER 98 20 60.11 55.00 CAAGATCCACCGCAAGTTGC	REVERSE PRIMER 285 20 58.66 60.00 CTCAGCCCTCTACATCCTCC	5 PRODUCT SIZE: 167	FORWARD PRIMER 98 20 60.11 55.00 CAAGATCCACCGCAAGTTGC	REVERSE PRIMER 245 20 59.90 60.00 CACGAAGGCCGAGTACTCTC
>BPScaffold_184	>BPScaffold_1	184	p2	(TA)20	40	1450441	1450480	1 PRODUCT SIZE: 200	FORWARD PRIMER 122 23 59.43 43.48 TCCAACGTCTGATCTTACTGTGT	REVERSE PRIMER 302 20 59.75 50.00 ACTTGGAGCTGCAATCGGAT	2 PRODUCT SIZE: 201	FORWARD PRIMER 122 23 59.43 43.48 TCCAACGTCTGATCTTACTGTGT	REVERSE PRIMER 303 20 60.39 55.00 GACTTGGAGCTGCAATCGGA	3 PRODUCT SIZE: 202	FORWARD PRIMER 122 23 59.43 43.48 TCCAACGTCTGATCTTACTGTGT	REVERSE PRIMER 304 20 60.39 55.00 AGACTTGGAGCTGCAATCGG	4 PRODUCT SIZE: 199	FORWARD PRIMER 123 22 58.09 45.46 CCAACGTCTGATCTTACTGTGT	REVERSE PRIMER 302 20 59.75 50.00 ACTTGGAGCTGCAATCGGAT	5 PRODUCT SIZE: 199	FORWARD PRIMER 123 23 59.08 47.83 CCAACGTCTGATCTTACTGTGTC	REVERSE PRIMER 302 20 59.75 50.00 ACTTGGAGCTGCAATCGGAT
>BPScaffold_185	>BPScaffold_1	185	p3	(TAT)11	33	1453507	1453539	1 PRODUCT SIZE: 187	FORWARD PRIMER 100 20 60.32 55.00 TTCCAACGTTCGATCCCACC	REVERSE PRIMER 267 20 59.97 55.00 GGTGTTGTGGACCGTCTGAT	2 PRODUCT SIZE: 191	FORWARD PRIMER 100 20 60.32 55.00 TTCCAACGTTCGATCCCACC	REVERSE PRIMER 271 20 59.68 55.00 TATGGGTGTTGTGGACCGTC	3 PRODUCT SIZE: 192	FORWARD PRIMER 100 20 60.32 55.00 TTCCAACGTTCGATCCCACC	REVERSE PRIMER 272 20 59.23 50.00 TTATGGGTGTTGTGGACCGT	4 PRODUCT SIZE: 193	FORWARD PRIMER 100 20 60.32 55.00 TTCCAACGTTCGATCCCACC	REVERSE PRIMER 272 21 59.86 47.62 TTTATGGGTGTTGTGGACCGT	5 PRODUCT SIZE: 190	FORWARD PRIMER 100 20 60.32 55.00 TTCCAACGTTCGATCCCACC	REVERSE PRIMER 271 19 59.93 57.90 ATGGGTGTTGTGGACCGTC
>BPScaffold_186	>BPScaffold_1	186	c	(AAT)5agtaataataaaataaaataa(AAT)6	54	1465705	1465758	1 PRODUCT SIZE: 206	FORWARD PRIMER 107 21 60.13 57.14 GGGGAGATTGTAAAGACCCGG	REVERSE PRIMER 293 20 60.25 55.00 AGCGTCTGTCTGAGGAGGAA	2 PRODUCT SIZE: 210	FORWARD PRIMER 107 21 60.13 57.14 GGGGAGATTGTAAAGACCCGG	REVERSE PRIMER 297 20 60.32 55.00 ATCCAGCGTCTGTCTGAGGA	3 PRODUCT SIZE: 205	FORWARD PRIMER 107 21 60.13 57.14 GGGGAGATTGTAAAGACCCGG	REVERSE PRIMER 292 20 59.40 55.00 GCGTCTGTCTGAGGAGGAAA	4 PRODUCT SIZE: 186	FORWARD PRIMER 107 21 60.13 57.14 GGGGAGATTGTAAAGACCCGG	REVERSE PRIMER 273 20 59.82 55.00 AAATGGAGATGACGCCCTCC	5 PRODUCT SIZE: 207	FORWARD PRIMER 106 21 59.44 52.38 TGGGGAGATTGTAAAGACCCG	REVERSE PRIMER 293 20 60.25 55.00 AGCGTCTGTCTGAGGAGGAA
>BPScaffold_187	>BPScaffold_1	187	p2	(TA)9	18	1480115	1480132	1 PRODUCT SIZE: 198	FORWARD PRIMER 83 20 60.25 60.00 GCTCACTAATCCAGAGCCCG	REVERSE PRIMER 261 20 59.54 55.00 TAAGAGCTCGCCACCTAAGC	2 PRODUCT SIZE: 197	FORWARD PRIMER 84 20 60.25 60.00 CTCACTAATCCAGAGCCCGC	REVERSE PRIMER 261 20 59.54 55.00 TAAGAGCTCGCCACCTAAGC	3 PRODUCT SIZE: 203	FORWARD PRIMER 84 20 60.25 60.00 CTCACTAATCCAGAGCCCGC	REVERSE PRIMER 267 20 59.54 55.00 ATGGAGTAAGAGCTCGCCAC	4 PRODUCT SIZE: 204	FORWARD PRIMER 83 20 60.25 60.00 GCTCACTAATCCAGAGCCCG	REVERSE PRIMER 267 20 59.54 55.00 ATGGAGTAAGAGCTCGCCAC	5 PRODUCT SIZE: 197	FORWARD PRIMER 90 20 59.60 55.00 AATCCAGAGCCCGCTATGAC	REVERSE PRIMER 267 20 59.54 55.00 ATGGAGTAAGAGCTCGCCAC
>BPScaffold_188	>BPScaffold_1	188	p2	(TA)12	24	1490046	1490069	1 PRODUCT SIZE: 200	FORWARD PRIMER 142 21 59.87 52.38 ACGTCTGATCTTACCGTGTCG	REVERSE PRIMER 322 20 59.32 60.00 GGTGGTGGGTAGCGTATAGG	2 PRODUCT SIZE: 197	FORWARD PRIMER 142 21 59.87 52.38 ACGTCTGATCTTACCGTGTCG	REVERSE PRIMER 319 20 59.40 60.00 GGTGGGTAGCGTATAGGAGC	3 PRODUCT SIZE: 199	FORWARD PRIMER 143 21 59.60 52.38 CGTCTGATCTTACCGTGTCGA	REVERSE PRIMER 322 20 59.32 60.00 GGTGGTGGGTAGCGTATAGG	4 PRODUCT SIZE: 196	FORWARD PRIMER 143 21 59.60 52.38 CGTCTGATCTTACCGTGTCGA	REVERSE PRIMER 319 20 59.40 60.00 GGTGGGTAGCGTATAGGAGC	5 PRODUCT SIZE: 194	FORWARD PRIMER 142 21 59.87 52.38 ACGTCTGATCTTACCGTGTCG	REVERSE PRIMER 316 20 59.11 60.00 GGGTAGCGTATAGGAGCTGG
>BPScaffold_189	>BPScaffold_1	189	c	(TTC)11(TCT)10	63	1492500	1492562	1 PRODUCT SIZE: 199	FORWARD PRIMER 91 20 59.97 50.00 TTTTAACTCGACCGTGCCGA	REVERSE PRIMER 270 20 59.96 55.00 ATGCTGTCCTGAGGTTGGTG	2 PRODUCT SIZE: 197	FORWARD PRIMER 91 20 59.97 50.00 TTTTAACTCGACCGTGCCGA	REVERSE PRIMER 268 20 59.89 55.00 GCTGTCCTGAGGTTGGTGAA	3 PRODUCT SIZE: 200	FORWARD PRIMER 91 20 59.97 50.00 TTTTAACTCGACCGTGCCGA	REVERSE PRIMER 271 20 59.67 55.00 GATGCTGTCCTGAGGTTGGT	4 PRODUCT SIZE: 201	FORWARD PRIMER 91 20 59.97 50.00 TTTTAACTCGACCGTGCCGA	REVERSE PRIMER 272 20 59.67 55.00 TGATGCTGTCCTGAGGTTGG	5 PRODUCT SIZE: 207	FORWARD PRIMER 91 20 59.97 50.00 TTTTAACTCGACCGTGCCGA	REVERSE PRIMER 278 20 60.32 55.00 CCGTGTTGATGCTGTCCTGA
>BPScaffold_190	>BPScaffold_1	190	p3	(TTA)5	15	1493615	1493629	1 PRODUCT SIZE: 157	FORWARD PRIMER 154 20 60.32 55.00 TTTCCCACGTTCGATCCCAC	REVERSE PRIMER 291 20 59.83 55.00 ACTGCCTTACCGATCGACAC	2 PRODUCT SIZE: 158	FORWARD PRIMER 153 20 59.60 50.00 TTTTCCCACGTTCGATCCCA	REVERSE PRIMER 291 20 59.83 55.00 ACTGCCTTACCGATCGACAC	3 PRODUCT SIZE: 156	FORWARD PRIMER 154 20 60.32 55.00 TTTCCCACGTTCGATCCCAC	REVERSE PRIMER 290 20 59.83 55.00 CTGCCTTACCGATCGACACA	4 PRODUCT SIZE: 157	FORWARD PRIMER 153 20 59.60 50.00 TTTTCCCACGTTCGATCCCA	REVERSE PRIMER 290 20 59.83 55.00 CTGCCTTACCGATCGACACA	5 PRODUCT SIZE: 144	FORWARD PRIMER 167 20 60.11 50.00 ATCCCACCGCATCGAATGTT	REVERSE PRIMER 291 20 59.83 55.00 ACTGCCTTACCGATCGACAC
>BPScaffold_191	>BPScaffold_1	191	p2	(AT)6	12	1497585	1497596	1 PRODUCT SIZE: 201	FORWARD PRIMER 79 20 60.18 55.00 GCATGAACCGATCCCGAAGA	REVERSE PRIMER 260 20 59.89 55.00 ACAATGACACCCCCTCCAAC	2 PRODUCT SIZE: 202	FORWARD PRIMER 78 20 60.18 55.00 AGCATGAACCGATCCCGAAG	REVERSE PRIMER 260 20 59.89 55.00 ACAATGACACCCCCTCCAAC	3 PRODUCT SIZE: 200	FORWARD PRIMER 79 20 60.18 55.00 GCATGAACCGATCCCGAAGA	REVERSE PRIMER 259 20 59.59 55.00 CAATGACACCCCCTCCAACT	4 PRODUCT SIZE: 201	FORWARD PRIMER 78 20 60.18 55.00 AGCATGAACCGATCCCGAAG	REVERSE PRIMER 259 20 59.59 55.00 CAATGACACCCCCTCCAACT	5 PRODUCT SIZE: 202	FORWARD PRIMER 79 20 60.18 55.00 GCATGAACCGATCCCGAAGA	REVERSE PRIMER 261 20 59.60 55.00 GACAATGACACCCCCTCCAA
>BPScaffold_192	>BPScaffold_1	192	p3	(GGC)5	15	1502800	1502814	1 PRODUCT SIZE: 192	FORWARD PRIMER 45 20 60.87 55.00 GAATCGATGACGGAAGCGCT	REVERSE PRIMER 217 20 60.11 55.00 CGTTACGGGCATTTTGGGTG	2 PRODUCT SIZE: 196	FORWARD PRIMER 41 20 61.22 60.00 GGCGGAATCGATGACGGAAG	REVERSE PRIMER 217 20 60.11 55.00 CGTTACGGGCATTTTGGGTG	3 PRODUCT SIZE: 196	FORWARD PRIMER 41 19 60.23 57.90 GGCGGAATCGATGACGGAA	REVERSE PRIMER 217 20 60.11 55.00 CGTTACGGGCATTTTGGGTG	4 PRODUCT SIZE: 191	FORWARD PRIMER 45 20 60.87 55.00 GAATCGATGACGGAAGCGCT	REVERSE PRIMER 216 20 59.76 55.00 GTTACGGGCATTTTGGGTGG	5 PRODUCT SIZE: 214	FORWARD PRIMER 45 20 60.87 55.00 GAATCGATGACGGAAGCGCT	REVERSE PRIMER 239 20 59.90 55.00 GGCCGTTTACTGCGATAGGA
>BPScaffold_193	>BPScaffold_1	193	p3	(TTA)6	18	1545661	1545678	1 PRODUCT SIZE: 103	FORWARD PRIMER 6 20 59.97 55.00 TGGTTCAGCCCTTTCGACTC	REVERSE PRIMER 87 22 59.96 45.46 TGGAATTAGTGAAGACGGTGCA	2 PRODUCT SIZE: 102	FORWARD PRIMER 7 20 59.97 55.00 GGTTCAGCCCTTTCGACTCA	REVERSE PRIMER 87 22 59.96 45.46 TGGAATTAGTGAAGACGGTGCA	3 PRODUCT SIZE: 106	FORWARD PRIMER 3 20 60.54 55.00 GGTTGGTTCAGCCCTTTCGA	REVERSE PRIMER 87 22 59.96 45.46 TGGAATTAGTGAAGACGGTGCA	4 PRODUCT SIZE: 104	FORWARD PRIMER 5 20 59.53 50.00 TTGGTTCAGCCCTTTCGACT	REVERSE PRIMER 87 22 59.96 45.46 TGGAATTAGTGAAGACGGTGCA	5 PRODUCT SIZE: 105	FORWARD PRIMER 4 20 59.41 55.00 GTTGGTTCAGCCCTTTCGAC	REVERSE PRIMER 87 22 59.96 45.46 TGGAATTAGTGAAGACGGTGCA
>BPScaffold_194	>BPScaffold_1	194	p4	(ATTA)5	20	1545948	1545967	1 PRODUCT SIZE: 167	FORWARD PRIMER 234 20 60.18 50.00 AATGTTACGGGCACACACCA	REVERSE PRIMER 381 20 60.62 60.00 GGGAGTCAAGCAGAGAGGGA	2 PRODUCT SIZE: 166	FORWARD PRIMER 234 20 60.18 50.00 AATGTTACGGGCACACACCA	REVERSE PRIMER 380 20 59.18 60.00 GGAGTCAAGCAGAGAGGGAG	3 PRODUCT SIZE: 154	FORWARD PRIMER 247 20 60.04 55.00 CACACCACAAGCACACATCG	REVERSE PRIMER 381 20 60.62 60.00 GGGAGTCAAGCAGAGAGGGA	4 PRODUCT SIZE: 164	FORWARD PRIMER 234 20 60.18 50.00 AATGTTACGGGCACACACCA	REVERSE PRIMER 377 21 59.92 52.38 AGTCAAGCAGAGAGGGAGAGT	5 PRODUCT SIZE: 166	FORWARD PRIMER 235 20 60.89 55.00 ATGTTACGGGCACACACCAC	REVERSE PRIMER 381 20 60.62 60.00 GGGAGTCAAGCAGAGAGGGA
>BPScaffold_195	>BPScaffold_1	195	p2	(TA)6	12	1565343	1565354	1 PRODUCT SIZE: 211	FORWARD PRIMER 44 20 60.04 60.00 CGGATCCCACTTATCTCGGC	REVERSE PRIMER 235 20 59.82 50.00 ACTCTTGGCCTTGAGCACAA	2 PRODUCT SIZE: 214	FORWARD PRIMER 44 20 60.04 60.00 CGGATCCCACTTATCTCGGC	REVERSE PRIMER 238 20 59.82 50.00 AACACTCTTGGCCTTGAGCA	3 PRODUCT SIZE: 210	FORWARD PRIMER 45 20 59.68 60.00 GGATCCCACTTATCTCGGCC	REVERSE PRIMER 235 20 59.82 50.00 ACTCTTGGCCTTGAGCACAA	4 PRODUCT SIZE: 213	FORWARD PRIMER 45 20 59.68 60.00 GGATCCCACTTATCTCGGCC	REVERSE PRIMER 238 20 59.82 50.00 AACACTCTTGGCCTTGAGCA	5 PRODUCT SIZE: 212	FORWARD PRIMER 44 20 60.04 60.00 CGGATCCCACTTATCTCGGC	REVERSE PRIMER 236 20 60.54 55.00 CACTCTTGGCCTTGAGCACA
>BPScaffold_196	>BPScaffold_1	196	p2	(AT)13	26	1576701	1576726	1 PRODUCT SIZE: 228	FORWARD PRIMER 153 21 58.86 52.38 GCGTATCTCTAACCCACATGC	REVERSE PRIMER 361 20 58.05 45.00 TGCTCAGTTACGTGCAAAGT	2 PRODUCT SIZE: 219	FORWARD PRIMER 153 21 58.86 52.38 GCGTATCTCTAACCCACATGC	REVERSE PRIMER 350 22 59.58 40.91 ACGTGCAAAGTTCATGTTGTGA	3 PRODUCT SIZE: 229	FORWARD PRIMER 152 22 60.22 50.00 AGCGTATCTCTAACCCACATGC	REVERSE PRIMER 361 20 58.05 45.00 TGCTCAGTTACGTGCAAAGT	4 PRODUCT SIZE: 220	FORWARD PRIMER 152 22 60.22 50.00 AGCGTATCTCTAACCCACATGC	REVERSE PRIMER 350 22 59.58 40.91 ACGTGCAAAGTTCATGTTGTGA	5 PRODUCT SIZE: 227	FORWARD PRIMER 153 21 58.86 52.38 GCGTATCTCTAACCCACATGC	REVERSE PRIMER 358 22 59.71 45.46 GCTCAGTTACGTGCAAAGTTCA
>BPScaffold_197	>BPScaffold_1	197	p4	(TTTA)6	24	1584943	1584966	1 PRODUCT SIZE: 209	FORWARD PRIMER 79 20 58.30 45.00 TCAGCCATTTTTGGACGGTT	REVERSE PRIMER 263 25 57.04 32.00 ACATACACTCGAACAAACAAATAGA	2 PRODUCT SIZE: 210	FORWARD PRIMER 78 20 58.30 45.00 TTCAGCCATTTTTGGACGGT	REVERSE PRIMER 263 25 57.04 32.00 ACATACACTCGAACAAACAAATAGA	3 PRODUCT SIZE: 209	FORWARD PRIMER 79 21 58.96 42.86 TCAGCCATTTTTGGACGGTTT	REVERSE PRIMER 263 25 57.04 32.00 ACATACACTCGAACAAACAAATAGA	4 PRODUCT SIZE: 210	FORWARD PRIMER 78 21 58.96 42.86 TTCAGCCATTTTTGGACGGTT	REVERSE PRIMER 263 25 57.04 32.00 ACATACACTCGAACAAACAAATAGA	5 PRODUCT SIZE: 211	FORWARD PRIMER 77 21 58.96 42.86 TTTCAGCCATTTTTGGACGGT	REVERSE PRIMER 263 25 57.04 32.00 ACATACACTCGAACAAACAAATAGA
>BPScaffold_198	>BPScaffold_1	198	c	(TG)11tatgtgtatgc(AT)26(TA)15	115	1585098	1585212
>BPScaffold_199	>BPScaffold_1	199	p2	(AT)35	70	1585462	1585531	1 PRODUCT SIZE: 139	FORWARD PRIMER 205 26 57.92 34.62 ACTCATGTTTACTGGTCTATTCATCT	REVERSE PRIMER 319 25 57.04 32.00 ACATACACTCGAACAAACAAATAGA	2 PRODUCT SIZE: 140	FORWARD PRIMER 205 26 57.92 34.62 ACTCATGTTTACTGGTCTATTCATCT	REVERSE PRIMER 319 26 57.63 30.77 AACATACACTCGAACAAACAAATAGA	3 PRODUCT SIZE: 139	FORWARD PRIMER 205 26 57.92 34.62 ACTCATGTTTACTGGTCTATTCATCT	REVERSE PRIMER 318 26 57.45 30.77 ACATACACTCGAACAAACAAATAGAT	4 PRODUCT SIZE: 140	FORWARD PRIMER 205 26 57.92 34.62 ACTCATGTTTACTGGTCTATTCATCT	REVERSE PRIMER 318 27 58.00 29.63 AACATACACTCGAACAAACAAATAGAT	5 PRODUCT SIZE: 140	FORWARD PRIMER 204 27 57.80 33.33 TACTCATGTTTACTGGTCTATTCATCT	REVERSE PRIMER 319 25 57.04 32.00 ACATACACTCGAACAAACAAATAGA
>BPScaffold_200	>BPScaffold_1	200	c	(TA)27(AT)10	74	1585761	1585834	1 PRODUCT SIZE: 287	FORWARD PRIMER 101 26 57.92 34.62 ACTCATGTTTACTGGTCTATTCATCT	REVERSE PRIMER 367 21 58.24 42.86 TGTGTCATGCAAATCGAGACA	2 PRODUCT SIZE: 289	FORWARD PRIMER 101 26 57.92 34.62 ACTCATGTTTACTGGTCTATTCATCT	REVERSE PRIMER 367 23 59.87 43.48 CATGTGTCATGCAAATCGAGACA	3 PRODUCT SIZE: 290	FORWARD PRIMER 101 26 57.92 34.62 ACTCATGTTTACTGGTCTATTCATCT	REVERSE PRIMER 368 23 59.87 43.48 ACATGTGTCATGCAAATCGAGAC	4 PRODUCT SIZE: 287	FORWARD PRIMER 101 26 57.92 34.62 ACTCATGTTTACTGGTCTATTCATCT	REVERSE PRIMER 366 22 58.66 40.91 TGTGTCATGCAAATCGAGACAT	5 PRODUCT SIZE: 288	FORWARD PRIMER 101 26 57.92 34.62 ACTCATGTTTACTGGTCTATTCATCT	REVERSE PRIMER 367 22 58.66 40.91 ATGTGTCATGCAAATCGAGACA
>BPScaffold_201	>BPScaffold_1	201	p3	(AAT)9	27	1588954	1588980	1 PRODUCT SIZE: 200	FORWARD PRIMER 200 21 57.21 42.86 ACACTTACCCATTTAACCGGT	REVERSE PRIMER 380 20 60.25 60.00 GAGGAAATCCGGCGTCTCTC	2 PRODUCT SIZE: 196	FORWARD PRIMER 25 20 59.75 50.00 GGATTTGCATGGCCAAGCTT	REVERSE PRIMER 200 21 57.21 42.86 ACCGGTTAAATGGGTAAGTGT	3 PRODUCT SIZE: 194	FORWARD PRIMER 200 21 57.21 42.86 ACACTTACCCATTTAACCGGT	REVERSE PRIMER 374 20 59.82 55.00 ATCCGGCGTCTCTCTAAGGA	4 PRODUCT SIZE: 198	FORWARD PRIMER 110 21 57.25 42.86 ACGTAGTGCTCCTTTCTTGAA	REVERSE PRIMER 288 20 59.53 50.00 TGGAAGCACTCTTTCACCGT	5 PRODUCT SIZE: 200	FORWARD PRIMER 200 22 57.90 40.91 ACACTTACCCATTTAACCGGTT	REVERSE PRIMER 380 20 60.25 60.00 GAGGAAATCCGGCGTCTCTC
>BPScaffold_202	>BPScaffold_1	202	p3	(AAG)7	21	1590143	1590163	1 PRODUCT SIZE: 195	FORWARD PRIMER 135 20 60.18 55.00 AAGGACGGACTGGTTTTGGG	REVERSE PRIMER 310 20 60.25 55.00 TCCCCAGTTTCTACCTCGCT	2 PRODUCT SIZE: 202	FORWARD PRIMER 139 20 59.74 50.00 ACGGACTGGTTTTGGGTTGA	REVERSE PRIMER 321 20 59.66 55.00 CCCCATCCAAATCCCCAGTT	3 PRODUCT SIZE: 206	FORWARD PRIMER 135 20 60.18 55.00 AAGGACGGACTGGTTTTGGG	REVERSE PRIMER 321 20 59.66 55.00 CCCCATCCAAATCCCCAGTT	4 PRODUCT SIZE: 191	FORWARD PRIMER 139 20 59.74 50.00 ACGGACTGGTTTTGGGTTGA	REVERSE PRIMER 310 20 60.25 55.00 TCCCCAGTTTCTACCTCGCT	5 PRODUCT SIZE: 203	FORWARD PRIMER 139 20 59.74 50.00 ACGGACTGGTTTTGGGTTGA	REVERSE PRIMER 322 20 60.56 55.00 TCCCCATCCAAATCCCCAGT
>BPScaffold_203	>BPScaffold_1	203	p3	(AAT)17	51	1595296	1595346	1 PRODUCT SIZE: 194	FORWARD PRIMER 112 21 59.44 52.38 TGGGAGATTGTAAAGACCCGG	REVERSE PRIMER 286 20 59.53 50.00 TGGAAGCACTCTTTCACCGT	2 PRODUCT SIZE: 213	FORWARD PRIMER 112 21 59.44 52.38 TGGGAGATTGTAAAGACCCGG	REVERSE PRIMER 305 20 59.67 50.00 AAATGACGGCTAGGGTGCTT	3 PRODUCT SIZE: 212	FORWARD PRIMER 112 21 59.44 52.38 TGGGAGATTGTAAAGACCCGG	REVERSE PRIMER 304 20 60.39 55.00 AATGACGGCTAGGGTGCTTG	4 PRODUCT SIZE: 214	FORWARD PRIMER 112 21 59.44 52.38 TGGGAGATTGTAAAGACCCGG	REVERSE PRIMER 306 20 59.67 50.00 AAAATGACGGCTAGGGTGCT	5 PRODUCT SIZE: 193	FORWARD PRIMER 113 21 59.16 52.38 GGGAGATTGTAAAGACCCGGA	REVERSE PRIMER 286 20 59.53 50.00 TGGAAGCACTCTTTCACCGT
>BPScaffold_204	>BPScaffold_1	204	c	(AAG)6a(AAG)5	34	1596528	1596561	1 PRODUCT SIZE: 204	FORWARD PRIMER 126 20 59.74 50.00 ACGGACTGGTTTTGGGTTGA	REVERSE PRIMER 310 20 58.42 50.00 TCCCCATTTTCTACCTCGCT	2 PRODUCT SIZE: 167	FORWARD PRIMER 7 20 60.39 55.00 CTGGTTGGTTGCCATGCATG	REVERSE PRIMER 154 20 59.96 55.00 TTCTTCTTTCCCGTCAGCCC	3 PRODUCT SIZE: 208	FORWARD PRIMER 122 20 60.18 55.00 AAGGACGGACTGGTTTTGGG	REVERSE PRIMER 310 20 58.42 50.00 TCCCCATTTTCTACCTCGCT	4 PRODUCT SIZE: 165	FORWARD PRIMER 7 20 60.39 55.00 CTGGTTGGTTGCCATGCATG	REVERSE PRIMER 152 20 59.96 55.00 CTTCTTTCCCGTCAGCCCTT	5 PRODUCT SIZE: 164	FORWARD PRIMER 7 20 60.39 55.00 CTGGTTGGTTGCCATGCATG	REVERSE PRIMER 151 20 59.96 55.00 TTCTTTCCCGTCAGCCCTTC
>BPScaffold_205	>BPScaffold_1	205	p2	(AT)24	48	1623198	1623245	1 PRODUCT SIZE: 110	FORWARD PRIMER 246 20 60.11 50.00 ATCACTTTGGTTGCCACCCA	REVERSE PRIMER 336 20 59.15 50.00 TGAAGGGGAGCAACTTTGGA	2 PRODUCT SIZE: 107	FORWARD PRIMER 249 20 60.03 50.00 ACTTTGGTTGCCACCCAAGA	REVERSE PRIMER 336 20 59.15 50.00 TGAAGGGGAGCAACTTTGGA	3 PRODUCT SIZE: 108	FORWARD PRIMER 248 20 59.90 55.00 CACTTTGGTTGCCACCCAAG	REVERSE PRIMER 336 20 59.15 50.00 TGAAGGGGAGCAACTTTGGA	4 PRODUCT SIZE: 107	FORWARD PRIMER 246 20 60.11 50.00 ATCACTTTGGTTGCCACCCA	REVERSE PRIMER 333 20 59.15 50.00 AGGGGAGCAACTTTGGAAGT	5 PRODUCT SIZE: 104	FORWARD PRIMER 252 20 60.03 50.00 TTGGTTGCCACCCAAGAAGT	REVERSE PRIMER 336 20 59.15 50.00 TGAAGGGGAGCAACTTTGGA
>BPScaffold_206	>BPScaffold_1	206	p3	(TGT)6	18	1624866	1624883	1 PRODUCT SIZE: 201	FORWARD PRIMER 117 20 60.18 60.00 GGAGTACACCCTTGGATCGC	REVERSE PRIMER 298 20 60.47 55.00 AAGGCTGTGGAACCAAGGTG	2 PRODUCT SIZE: 198	FORWARD PRIMER 117 20 60.18 60.00 GGAGTACACCCTTGGATCGC	REVERSE PRIMER 295 20 60.47 55.00 GCTGTGGAACCAAGGTGTGA	3 PRODUCT SIZE: 200	FORWARD PRIMER 103 20 60.10 55.00 TTCTGGTTGGGTGGGGAGTA	REVERSE PRIMER 283 20 59.16 50.00 AGGTGTGAATGGTGTGGACA	4 PRODUCT SIZE: 199	FORWARD PRIMER 116 20 59.54 60.00 GGGAGTACACCCTTGGATCG	REVERSE PRIMER 295 20 60.47 55.00 GCTGTGGAACCAAGGTGTGA	5 PRODUCT SIZE: 194	FORWARD PRIMER 134 20 59.62 50.00 CGCTTGCTTGGTTCCTTGTT	REVERSE PRIMER 308 20 60.32 60.00 GGGACAGGTTAAGGCTGTGG
>BPScaffold_207	>BPScaffold_1	207	p3	(TTG)5	15	1625989	1626003	1 PRODUCT SIZE: 221	FORWARD PRIMER 48 20 60.39 55.00 TTTAGCTCGAAGTGGGTCGC	REVERSE PRIMER 249 20 59.97 50.00 CGTTGCCGGGGTCAAATTTT	2 PRODUCT SIZE: 220	FORWARD PRIMER 49 19 59.78 57.90 TTAGCTCGAAGTGGGTCGC	REVERSE PRIMER 249 20 59.97 50.00 CGTTGCCGGGGTCAAATTTT	3 PRODUCT SIZE: 219	FORWARD PRIMER 50 20 61.32 55.00 TAGCTCGAAGTGGGTCGCAT	REVERSE PRIMER 249 20 59.97 50.00 CGTTGCCGGGGTCAAATTTT	4 PRODUCT SIZE: 216	FORWARD PRIMER 53 19 60.52 63.16 CTCGAAGTGGGTCGCATCC	REVERSE PRIMER 249 20 59.97 50.00 CGTTGCCGGGGTCAAATTTT	5 PRODUCT SIZE: 220	FORWARD PRIMER 49 20 61.53 55.00 TTAGCTCGAAGTGGGTCGCA	REVERSE PRIMER 249 20 59.97 50.00 CGTTGCCGGGGTCAAATTTT
>BPScaffold_208	>BPScaffold_1	208	c	(TA)26(TTTA)8	84	1638911	1638994	1 PRODUCT SIZE: 285	FORWARD PRIMER 23 20 58.03 45.00 TCAGCTCTTTTTCAACCGCT	REVERSE PRIMER 281 27 57.07 29.63 AAACAAGGATTCCACTCATAGATATTT	2 PRODUCT SIZE: 289	FORWARD PRIMER 23 20 58.03 45.00 TCAGCTCTTTTTCAACCGCT	REVERSE PRIMER 285 27 57.07 29.63 AAATAAACAAGGATTCCACTCATAGAT	3 PRODUCT SIZE: 285	FORWARD PRIMER 23 21 58.70 42.86 TCAGCTCTTTTTCAACCGCTT	REVERSE PRIMER 281 27 57.07 29.63 AAACAAGGATTCCACTCATAGATATTT	4 PRODUCT SIZE: 286	FORWARD PRIMER 22 21 58.70 42.86 TTCAGCTCTTTTTCAACCGCT	REVERSE PRIMER 281 27 57.07 29.63 AAACAAGGATTCCACTCATAGATATTT	5 PRODUCT SIZE: 271	FORWARD PRIMER 37 21 57.95 42.86 ACCGCTTTTGGTAATTCGAGA	REVERSE PRIMER 281 27 57.07 29.63 AAACAAGGATTCCACTCATAGATATTT
>BPScaffold_209	>BPScaffold_1	209	p2	(AT)23	46	1645697	1645742	1 PRODUCT SIZE: 198	FORWARD PRIMER 32 27 59.77 37.04 ACACCAATATGCTTAATTTAGGTAGCC	REVERSE PRIMER 207 23 59.62 39.13 TCACATGTTTTTCGCTGGAAAGT	2 PRODUCT SIZE: 197	FORWARD PRIMER 33 27 59.77 37.04 CACCAATATGCTTAATTTAGGTAGCCA	REVERSE PRIMER 207 23 59.62 39.13 TCACATGTTTTTCGCTGGAAAGT	3 PRODUCT SIZE: 196	FORWARD PRIMER 32 27 59.77 37.04 ACACCAATATGCTTAATTTAGGTAGCC	REVERSE PRIMER 205 23 59.62 39.13 ACATGTTTTTCGCTGGAAAGTGA	4 PRODUCT SIZE: 195	FORWARD PRIMER 33 27 59.77 37.04 CACCAATATGCTTAATTTAGGTAGCCA	REVERSE PRIMER 205 23 59.62 39.13 ACATGTTTTTCGCTGGAAAGTGA	5 PRODUCT SIZE: 197	FORWARD PRIMER 32 27 59.77 37.04 ACACCAATATGCTTAATTTAGGTAGCC	REVERSE PRIMER 206 23 59.51 43.48 CACATGTTTTTCGCTGGAAAGTG
>BPScaffold_210	>BPScaffold_1	210	p2	(TA)29	58	1657190	1657247	1 PRODUCT SIZE: 204	FORWARD PRIMER 108 20 59.90 55.00 ACGTCCGATCTTACTGCGTC	REVERSE PRIMER 290 22 58.64 40.91 ACACACATACACAAACCAACCA	2 PRODUCT SIZE: 202	FORWARD PRIMER 110 20 59.62 55.00 GTCCGATCTTACTGCGTCGA	REVERSE PRIMER 290 22 58.64 40.91 ACACACATACACAAACCAACCA	3 PRODUCT SIZE: 205	FORWARD PRIMER 108 20 59.90 55.00 ACGTCCGATCTTACTGCGTC	REVERSE PRIMER 290 23 59.24 39.13 AACACACATACACAAACCAACCA	4 PRODUCT SIZE: 205	FORWARD PRIMER 107 20 59.47 50.00 AACGTCCGATCTTACTGCGT	REVERSE PRIMER 290 22 58.64 40.91 ACACACATACACAAACCAACCA	5 PRODUCT SIZE: 201	FORWARD PRIMER 108 20 59.90 55.00 ACGTCCGATCTTACTGCGTC	REVERSE PRIMER 285 24 59.96 41.67 CACATACACAAACCAACCATGACA
>BPScaffold_211	>BPScaffold_1	211	p3	(ATT)20	60	1657565	1657624	1 PRODUCT SIZE: 200	FORWARD PRIMER 112 22 58.64 40.91 TGGTTGGTTTGTGTATGTGTGT	REVERSE PRIMER 291 21 58.76 47.62 GCTTGATGCTGTTAAACTGCG	2 PRODUCT SIZE: 200	FORWARD PRIMER 112 22 58.64 40.91 TGGTTGGTTTGTGTATGTGTGT	REVERSE PRIMER 290 22 60.35 45.46 GCTTGATGCTGTTAAACTGCGT	3 PRODUCT SIZE: 201	FORWARD PRIMER 112 22 58.64 40.91 TGGTTGGTTTGTGTATGTGTGT	REVERSE PRIMER 291 22 60.35 45.46 TGCTTGATGCTGTTAAACTGCG	4 PRODUCT SIZE: 200	FORWARD PRIMER 112 23 59.24 39.13 TGGTTGGTTTGTGTATGTGTGTT	REVERSE PRIMER 291 21 58.76 47.62 GCTTGATGCTGTTAAACTGCG	5 PRODUCT SIZE: 200	FORWARD PRIMER 112 23 59.24 39.13 TGGTTGGTTTGTGTATGTGTGTT	REVERSE PRIMER 290 22 60.35 45.46 GCTTGATGCTGTTAAACTGCGT
>BPScaffold_212	>BPScaffold_1	212	p3	(TAA)5	15	1658753	1658767	1 PRODUCT SIZE: 179	FORWARD PRIMER 222 20 59.97 55.00 GCCAAGAACGACACACACAC	REVERSE PRIMER 379 22 57.04 36.36 AGCCAAACATTTCCATTGTCTT	2 PRODUCT SIZE: 182	FORWARD PRIMER 219 20 60.18 50.00 ATGGCCAAGAACGACACACA	REVERSE PRIMER 379 22 57.04 36.36 AGCCAAACATTTCCATTGTCTT	3 PRODUCT SIZE: 172	FORWARD PRIMER 229 20 60.32 50.00 ACGACACACACACACACACA	REVERSE PRIMER 379 22 57.04 36.36 AGCCAAACATTTCCATTGTCTT	4 PRODUCT SIZE: 183	FORWARD PRIMER 218 20 59.05 50.00 AATGGCCAAGAACGACACAC	REVERSE PRIMER 379 22 57.04 36.36 AGCCAAACATTTCCATTGTCTT	5 PRODUCT SIZE: 181	FORWARD PRIMER 220 20 61.09 55.00 TGGCCAAGAACGACACACAC	REVERSE PRIMER 379 22 57.04 36.36 AGCCAAACATTTCCATTGTCTT
>BPScaffold_213	>BPScaffold_1	213	p2	(AC)8	16	1658999	1659014	1 PRODUCT SIZE: 199	FORWARD PRIMER 191 20 60.32 55.00 CACACACACATGCGACCAAC	REVERSE PRIMER 370 20 60.11 55.00 CGTGGATGTGCACCTTTTCG	2 PRODUCT SIZE: 203	FORWARD PRIMER 187 20 60.32 55.00 CACACACACACACATGCGAC	REVERSE PRIMER 370 20 60.11 55.00 CGTGGATGTGCACCTTTTCG	3 PRODUCT SIZE: 198	FORWARD PRIMER 192 20 60.46 50.00 ACACACACATGCGACCAACT	REVERSE PRIMER 370 20 60.11 55.00 CGTGGATGTGCACCTTTTCG	4 PRODUCT SIZE: 200	FORWARD PRIMER 190 20 60.75 50.00 ACACACACACATGCGACCAA	REVERSE PRIMER 370 20 60.11 55.00 CGTGGATGTGCACCTTTTCG	5 PRODUCT SIZE: 206	FORWARD PRIMER 184 20 59.55 50.00 ACACACACACACACACATGC	REVERSE PRIMER 370 20 60.11 55.00 CGTGGATGTGCACCTTTTCG
>BPScaffold_214	>BPScaffold_1	214	p3	(AAG)6	18	1661100	1661117	1 PRODUCT SIZE: 171	FORWARD PRIMER 15 19 60.08 57.90 TAGCTGGAAAATGGCCGGG	REVERSE PRIMER 166 20 59.54 55.00 TCTTATTTCCCGACGCCCTC	2 PRODUCT SIZE: 170	FORWARD PRIMER 15 19 60.08 57.90 TAGCTGGAAAATGGCCGGG	REVERSE PRIMER 165 20 59.54 55.00 CTTATTTCCCGACGCCCTCT	3 PRODUCT SIZE: 168	FORWARD PRIMER 15 19 60.08 57.90 TAGCTGGAAAATGGCCGGG	REVERSE PRIMER 163 20 59.54 55.00 TATTTCCCGACGCCCTCTTC	4 PRODUCT SIZE: 172	FORWARD PRIMER 14 20 61.38 60.00 GTAGCTGGAAAATGGCCGGG	REVERSE PRIMER 166 20 59.54 55.00 TCTTATTTCCCGACGCCCTC	5 PRODUCT SIZE: 171	FORWARD PRIMER 14 20 61.38 60.00 GTAGCTGGAAAATGGCCGGG	REVERSE PRIMER 165 20 59.54 55.00 CTTATTTCCCGACGCCCTCT
>BPScaffold_215	>BPScaffold_1	215	p3	(AAG)6	18	1668505	1668522	1 PRODUCT SIZE: 163	FORWARD PRIMER 2 20 60.11 50.00 GATGTTGGCGTCGCACAATT	REVERSE PRIMER 145 20 60.25 55.00 TCTCCACCAAAACAGCTCCG	2 PRODUCT SIZE: 177	FORWARD PRIMER 2 20 60.11 50.00 GATGTTGGCGTCGCACAATT	REVERSE PRIMER 159 20 58.91 55.00 TCCCTACACCCTCTTCTCCA	3 PRODUCT SIZE: 176	FORWARD PRIMER 2 20 60.11 50.00 GATGTTGGCGTCGCACAATT	REVERSE PRIMER 158 20 58.80 60.00 CCCTACACCCTCTTCTCCAC	4 PRODUCT SIZE: 177	FORWARD PRIMER 2 20 60.11 50.00 GATGTTGGCGTCGCACAATT	REVERSE PRIMER 158 21 60.27 57.14 TCCCTACACCCTCTTCTCCAC	5 PRODUCT SIZE: 162	FORWARD PRIMER 3 20 60.39 50.00 ATGTTGGCGTCGCACAATTG	REVERSE PRIMER 145 20 60.25 55.00 TCTCCACCAAAACAGCTCCG
>BPScaffold_216	>BPScaffold_1	216	c	(AT)15c(TA)20	71	1672323	1672393	1 PRODUCT SIZE: 295	FORWARD PRIMER 16 20 60.25 60.00 CGCCCTCTTTCTATCTGGCC	REVERSE PRIMER 290 21 58.70 47.62 AGTATAAGTCGGATGGTGCGA	2 PRODUCT SIZE: 289	FORWARD PRIMER 16 20 60.25 60.00 CGCCCTCTTTCTATCTGGCC	REVERSE PRIMER 285 20 57.09 45.00 AGTCGGATGGTGCGATATTT	3 PRODUCT SIZE: 290	FORWARD PRIMER 16 20 60.25 60.00 CGCCCTCTTTCTATCTGGCC	REVERSE PRIMER 286 20 57.09 45.00 AAGTCGGATGGTGCGATATT	4 PRODUCT SIZE: 287	FORWARD PRIMER 16 20 60.25 60.00 CGCCCTCTTTCTATCTGGCC	REVERSE PRIMER 280 23 59.93 43.48 TCGGATGGTGCGATATTTTACCT	5 PRODUCT SIZE: 294	FORWARD PRIMER 16 20 60.25 60.00 CGCCCTCTTTCTATCTGGCC	REVERSE PRIMER 290 20 57.21 50.00 GTATAAGTCGGATGGTGCGA
>BPScaffold_217	>BPScaffold_1	217	c	(AT)8c(TA)30	77	1685011	1685087	1 PRODUCT SIZE: 216	FORWARD PRIMER 41 22 59.63 45.46 AGAGTGAAAGGTAAAGTGGCGA	REVERSE PRIMER 233 24 57.21 33.33 TTCCATAAACATGAAAGGCATCAT	2 PRODUCT SIZE: 217	FORWARD PRIMER 41 22 59.63 45.46 AGAGTGAAAGGTAAAGTGGCGA	REVERSE PRIMER 234 24 57.21 33.33 ATTCCATAAACATGAAAGGCATCA	3 PRODUCT SIZE: 215	FORWARD PRIMER 42 21 58.24 47.62 GAGTGAAAGGTAAAGTGGCGA	REVERSE PRIMER 233 24 57.21 33.33 TTCCATAAACATGAAAGGCATCAT	4 PRODUCT SIZE: 216	FORWARD PRIMER 42 21 58.24 47.62 GAGTGAAAGGTAAAGTGGCGA	REVERSE PRIMER 234 24 57.21 33.33 ATTCCATAAACATGAAAGGCATCA	5 PRODUCT SIZE: 216	FORWARD PRIMER 41 21 58.23 47.62 AGAGTGAAAGGTAAAGTGGCG	REVERSE PRIMER 233 24 57.21 33.33 TTCCATAAACATGAAAGGCATCAT
>BPScaffold_218	>BPScaffold_1	218	p3	(AAT)8	24	1725675	1725698	1 PRODUCT SIZE: 202	FORWARD PRIMER 127 21 58.70 47.62 ACTAGCATGAACCGATACCGA	REVERSE PRIMER 309 20 59.53 55.00 TTACATGGATGACGCCCTCC	2 PRODUCT SIZE: 191	FORWARD PRIMER 127 21 58.70 47.62 ACTAGCATGAACCGATACCGA	REVERSE PRIMER 298 20 60.25 55.00 ACGCCCTCCCCTTCTCTTTA	3 PRODUCT SIZE: 202	FORWARD PRIMER 127 22 59.31 45.46 ACTAGCATGAACCGATACCGAA	REVERSE PRIMER 309 20 59.53 55.00 TTACATGGATGACGCCCTCC	4 PRODUCT SIZE: 202	FORWARD PRIMER 127 20 57.21 50.00 ACTAGCATGAACCGATACCG	REVERSE PRIMER 309 20 59.53 55.00 TTACATGGATGACGCCCTCC	5 PRODUCT SIZE: 191	FORWARD PRIMER 127 22 59.31 45.46 ACTAGCATGAACCGATACCGAA	REVERSE PRIMER 298 20 60.25 55.00 ACGCCCTCCCCTTCTCTTTA
>BPScaffold_219	>BPScaffold_1	219	p3	(AAT)6	18	1728507	1728524	1 PRODUCT SIZE: 207	FORWARD PRIMER 118 20 60.18 60.00 GTCATGGGATAGTGTGCCCC	REVERSE PRIMER 305 20 60.67 60.00 GCACCACTTGTCGGACTACC	2 PRODUCT SIZE: 208	FORWARD PRIMER 118 20 60.18 60.00 GTCATGGGATAGTGTGCCCC	REVERSE PRIMER 306 20 60.67 60.00 GGCACCACTTGTCGGACTAC	3 PRODUCT SIZE: 185	FORWARD PRIMER 204 20 59.52 55.00 ATGGTAGCAGGGAATGGAGC	REVERSE PRIMER 369 20 60.04 55.00 ACCTCAGCTCCGTTCTTTCG	4 PRODUCT SIZE: 214	FORWARD PRIMER 10 20 59.82 50.00 TGCACGTGACACCTAAACCA	REVERSE PRIMER 204 20 59.52 55.00 GCTCCATTCCCTGCTACCAT	5 PRODUCT SIZE: 182	FORWARD PRIMER 207 20 59.45 55.00 GTAGCAGGGAATGGAGCCTT	REVERSE PRIMER 369 20 60.04 55.00 ACCTCAGCTCCGTTCTTTCG
>BPScaffold_220	>BPScaffold_1	220	p3	(AAT)8	24	1733179	1733202	1 PRODUCT SIZE: 168	FORWARD PRIMER 6 20 59.89 55.00 GAACAAGAGGTGGCCAGGAA	REVERSE PRIMER 152 22 59.56 50.00 CCGGATCTTTACAATCTCCCCA	2 PRODUCT SIZE: 169	FORWARD PRIMER 6 20 59.89 55.00 GAACAAGAGGTGGCCAGGAA	REVERSE PRIMER 153 22 59.30 50.00 TCCGGATCTTTACAATCTCCCC	3 PRODUCT SIZE: 167	FORWARD PRIMER 7 20 59.44 50.00 AACAAGAGGTGGCCAGGAAA	REVERSE PRIMER 152 22 59.56 50.00 CCGGATCTTTACAATCTCCCCA	4 PRODUCT SIZE: 170	FORWARD PRIMER 6 20 59.89 55.00 GAACAAGAGGTGGCCAGGAA	REVERSE PRIMER 153 23 59.86 47.83 TTCCGGATCTTTACAATCTCCCC	5 PRODUCT SIZE: 168	FORWARD PRIMER 6 20 59.89 55.00 GAACAAGAGGTGGCCAGGAA	REVERSE PRIMER 151 23 60.12 47.83 CCGGATCTTTACAATCTCCCCAA
>BPScaffold_221	>BPScaffold_1	221	p2	(TA)29	58	1749071	1749128	1 PRODUCT SIZE: 189	FORWARD PRIMER 212 20 60.18 55.00 ACATGAAGCCACGATACCGG	REVERSE PRIMER 381 20 58.90 50.00 GGGCTGATTCGTGCATTCTT	2 PRODUCT SIZE: 189	FORWARD PRIMER 212 20 60.18 55.00 ACATGAAGCCACGATACCGG	REVERSE PRIMER 380 21 59.53 47.62 GGGCTGATTCGTGCATTCTTT	3 PRODUCT SIZE: 190	FORWARD PRIMER 211 21 59.93 52.38 TACATGAAGCCACGATACCGG	REVERSE PRIMER 381 20 58.90 50.00 GGGCTGATTCGTGCATTCTT	4 PRODUCT SIZE: 199	FORWARD PRIMER 202 21 59.45 47.62 ACGCCTAAGTACATGAAGCCA	REVERSE PRIMER 381 20 58.90 50.00 GGGCTGATTCGTGCATTCTT	5 PRODUCT SIZE: 189	FORWARD PRIMER 212 20 60.18 55.00 ACATGAAGCCACGATACCGG	REVERSE PRIMER 379 22 60.10 45.46 GGGCTGATTCGTGCATTCTTTT
>BPScaffold_222	>BPScaffold_1	222	p3	(AAT)8	24	1749988	1750011	1 PRODUCT SIZE: 148	FORWARD PRIMER 14 20 59.66 55.00 ACCTATCTCAACCGGTCCCT	REVERSE PRIMER 142 20 59.89 55.00 TTGACCTAAGGCCAAACCCC	2 PRODUCT SIZE: 146	FORWARD PRIMER 14 20 59.66 55.00 ACCTATCTCAACCGGTCCCT	REVERSE PRIMER 140 20 60.03 60.00 GACCTAAGGCCAAACCCCTC	3 PRODUCT SIZE: 153	FORWARD PRIMER 9 21 59.72 52.38 CCACAACCTATCTCAACCGGT	REVERSE PRIMER 142 20 59.89 55.00 TTGACCTAAGGCCAAACCCC	4 PRODUCT SIZE: 150	FORWARD PRIMER 12 21 60.13 57.14 CAACCTATCTCAACCGGTCCC	REVERSE PRIMER 142 20 59.89 55.00 TTGACCTAAGGCCAAACCCC	5 PRODUCT SIZE: 151	FORWARD PRIMER 9 21 59.72 52.38 CCACAACCTATCTCAACCGGT	REVERSE PRIMER 140 20 60.03 60.00 GACCTAAGGCCAAACCCCTC
>BPScaffold_223	>BPScaffold_1	223	p2	(AG)6	12	1762617	1762628	1 PRODUCT SIZE: 122	FORWARD PRIMER 93 20 59.69 55.00 GCTAAATTGCCCGACATCCG	REVERSE PRIMER 190 25 59.06 40.00 TGTCTCGATTTACAACTCTCTCTCT	2 PRODUCT SIZE: 122	FORWARD PRIMER 93 20 59.69 55.00 GCTAAATTGCCCGACATCCG	REVERSE PRIMER 189 26 59.91 42.31 TGTCTCGATTTACAACTCTCTCTCTC	3 PRODUCT SIZE: 122	FORWARD PRIMER 93 20 59.69 55.00 GCTAAATTGCCCGACATCCG	REVERSE PRIMER 191 24 57.81 41.67 TGTCTCGATTTACAACTCTCTCTC	4 PRODUCT SIZE: 123	FORWARD PRIMER 92 20 59.33 55.00 GGCTAAATTGCCCGACATCC	REVERSE PRIMER 190 25 59.06 40.00 TGTCTCGATTTACAACTCTCTCTCT	5 PRODUCT SIZE: 121	FORWARD PRIMER 93 20 59.69 55.00 GCTAAATTGCCCGACATCCG	REVERSE PRIMER 188 26 59.69 42.31 GTCTCGATTTACAACTCTCTCTCTCT
>BPScaffold_224	>BPScaffold_1	224	p2	(AT)19	38	1763172	1763209	1 PRODUCT SIZE: 166	FORWARD PRIMER 225 21 60.00 47.62 ACCGAAAACGGTGCAAGAATG	REVERSE PRIMER 371 20 60.04 55.00 AGCTCATGTCCAAGTCCACG	2 PRODUCT SIZE: 168	FORWARD PRIMER 225 21 60.00 47.62 ACCGAAAACGGTGCAAGAATG	REVERSE PRIMER 373 20 59.67 55.00 CCAGCTCATGTCCAAGTCCA	3 PRODUCT SIZE: 162	FORWARD PRIMER 225 21 60.00 47.62 ACCGAAAACGGTGCAAGAATG	REVERSE PRIMER 367 20 59.97 55.00 CATGTCCAAGTCCACGTCCA	4 PRODUCT SIZE: 166	FORWARD PRIMER 225 20 58.69 45.00 ACCGAAAACGGTGCAAGAAT	REVERSE PRIMER 371 20 60.04 55.00 AGCTCATGTCCAAGTCCACG	5 PRODUCT SIZE: 165	FORWARD PRIMER 225 21 60.00 47.62 ACCGAAAACGGTGCAAGAATG	REVERSE PRIMER 370 20 60.32 55.00 GCTCATGTCCAAGTCCACGT
>BPScaffold_225	>BPScaffold_1	225	p3	(AAG)5	15	1769471	1769485	1 PRODUCT SIZE: 168	FORWARD PRIMER 11 20 61.09 60.00 GGGTCACGCAGCTGGATAAC	REVERSE PRIMER 159 20 59.89 55.00 CGACACCCTCTTTTCCACCA	2 PRODUCT SIZE: 172	FORWARD PRIMER 11 20 61.09 60.00 GGGTCACGCAGCTGGATAAC	REVERSE PRIMER 163 20 59.60 55.00 TTCCCGACACCCTCTTTTCC	3 PRODUCT SIZE: 168	FORWARD PRIMER 11 19 59.78 57.90 GGGTCACGCAGCTGGATAA	REVERSE PRIMER 159 20 59.89 55.00 CGACACCCTCTTTTCCACCA	4 PRODUCT SIZE: 165	FORWARD PRIMER 14 19 60.15 57.90 TCACGCAGCTGGATAACGG	REVERSE PRIMER 159 20 59.89 55.00 CGACACCCTCTTTTCCACCA	5 PRODUCT SIZE: 172	FORWARD PRIMER 11 19 59.78 57.90 GGGTCACGCAGCTGGATAA	REVERSE PRIMER 163 20 59.60 55.00 TTCCCGACACCCTCTTTTCC
>BPScaffold_226	>BPScaffold_1	226	p2	(TA)6	12	1772065	1772076	1 PRODUCT SIZE: 202	FORWARD PRIMER 76 21 60.14 52.38 CGCTCATTGGTTAAGTGCCAC	REVERSE PRIMER 257 21 59.99 57.14 GGACTTAGTCCCAGGGAGTCT	2 PRODUCT SIZE: 202	FORWARD PRIMER 76 20 58.84 50.00 CGCTCATTGGTTAAGTGCCA	REVERSE PRIMER 257 21 59.99 57.14 GGACTTAGTCCCAGGGAGTCT	3 PRODUCT SIZE: 203	FORWARD PRIMER 75 20 58.83 50.00 ACGCTCATTGGTTAAGTGCC	REVERSE PRIMER 257 21 59.99 57.14 GGACTTAGTCCCAGGGAGTCT	4 PRODUCT SIZE: 203	FORWARD PRIMER 75 21 60.54 47.62 ACGCTCATTGGTTAAGTGCCA	REVERSE PRIMER 257 21 59.99 57.14 GGACTTAGTCCCAGGGAGTCT	5 PRODUCT SIZE: 202	FORWARD PRIMER 76 21 60.14 52.38 CGCTCATTGGTTAAGTGCCAC	REVERSE PRIMER 258 20 58.51 60.00 GGACTTAGTCCCAGGGAGTC
>BPScaffold_227	>BPScaffold_1	227	p2	(AT)36	72	1773325	1773396	1 PRODUCT SIZE: 213	FORWARD PRIMER 107 21 58.86 52.38 GCGTATCTCTAACCCACATGC	REVERSE PRIMER 300 20 60.04 55.00 CATCGCTGTCGGCAATCATG	2 PRODUCT SIZE: 198	FORWARD PRIMER 107 21 58.86 52.38 GCGTATCTCTAACCCACATGC	REVERSE PRIMER 285 20 59.31 50.00 TCATGGCCGTGGTTGTAGAA	3 PRODUCT SIZE: 199	FORWARD PRIMER 106 22 60.22 50.00 AGCGTATCTCTAACCCACATGC	REVERSE PRIMER 285 20 59.31 50.00 TCATGGCCGTGGTTGTAGAA	4 PRODUCT SIZE: 214	FORWARD PRIMER 106 22 60.22 50.00 AGCGTATCTCTAACCCACATGC	REVERSE PRIMER 300 20 60.04 55.00 CATCGCTGTCGGCAATCATG	5 PRODUCT SIZE: 199	FORWARD PRIMER 107 21 58.86 52.38 GCGTATCTCTAACCCACATGC	REVERSE PRIMER 286 20 59.09 50.00 ATCATGGCCGTGGTTGTAGA
>BPScaffold_228	>BPScaffold_1	228	p3	(TAT)5	15	1775482	1775496	1 PRODUCT SIZE: 170	FORWARD PRIMER 225 25 57.24 32.00 ATTTACTCGTGTTTCCCTTGTATTT	REVERSE PRIMER 372 23 59.11 39.13 TGTGGCATGAAAATCAAGACAGT	2 PRODUCT SIZE: 173	FORWARD PRIMER 225 25 57.24 32.00 ATTTACTCGTGTTTCCCTTGTATTT	REVERSE PRIMER 374 24 59.72 37.50 ACATGTGGCATGAAAATCAAGACA	3 PRODUCT SIZE: 171	FORWARD PRIMER 225 25 57.24 32.00 ATTTACTCGTGTTTCCCTTGTATTT	REVERSE PRIMER 372 24 59.47 37.50 ATGTGGCATGAAAATCAAGACAGT	4 PRODUCT SIZE: 170	FORWARD PRIMER 225 25 57.24 32.00 ATTTACTCGTGTTTCCCTTGTATTT	REVERSE PRIMER 373 22 57.49 40.91 TGTGGCATGAAAATCAAGACAG	5 PRODUCT SIZE: 169	FORWARD PRIMER 225 25 57.24 32.00 ATTTACTCGTGTTTCCCTTGTATTT	REVERSE PRIMER 372 22 57.49 40.91 GTGGCATGAAAATCAAGACAGT
>BPScaffold_229	>BPScaffold_1	229	c	(ATT)5catttggtattattcgtgtatttattagttacaatgcaagtttatataattaattattattattgatgatatagtcttatttatgtttgctaagt(TG)6tatgtgtgtgtt(TA)32	198	1777400	1777597	1 PRODUCT SIZE: 273	FORWARD PRIMER 113 22 59.32 45.46 GTGTGTGTGTGTATGTGTGTGT	REVERSE PRIMER 365 21 58.24 42.86 TGTGTCATGCAAATCGAGACA	2 PRODUCT SIZE: 274	FORWARD PRIMER 112 22 59.33 45.46 TGTGTGTGTGTGTATGTGTGTG	REVERSE PRIMER 365 21 58.24 42.86 TGTGTCATGCAAATCGAGACA	3 PRODUCT SIZE: 272	FORWARD PRIMER 114 21 58.02 42.86 TGTGTGTGTGTATGTGTGTGT	REVERSE PRIMER 365 21 58.24 42.86 TGTGTCATGCAAATCGAGACA	4 PRODUCT SIZE: 274	FORWARD PRIMER 112 21 58.02 42.86 TGTGTGTGTGTGTATGTGTGT	REVERSE PRIMER 365 21 58.24 42.86 TGTGTCATGCAAATCGAGACA	5 PRODUCT SIZE: 273	FORWARD PRIMER 113 23 59.87 43.48 GTGTGTGTGTGTATGTGTGTGTT	REVERSE PRIMER 365 21 58.24 42.86 TGTGTCATGCAAATCGAGACA
>BPScaffold_230	>BPScaffold_1	230	p4	(TTAT)5	20	1782299	1782318	1 PRODUCT SIZE: 213	FORWARD PRIMER 13 20 59.75 55.00 CGGTCCGGTTCATCTCACTT	REVERSE PRIMER 204 22 57.26 40.91 AGATACACTGGCAAATACGAGT	2 PRODUCT SIZE: 184	FORWARD PRIMER 42 20 59.90 50.00 TTTCGGCTGTTTCTCGACCA	REVERSE PRIMER 204 22 57.26 40.91 AGATACACTGGCAAATACGAGT	3 PRODUCT SIZE: 215	FORWARD PRIMER 11 20 59.75 55.00 TTCGGTCCGGTTCATCTCAC	REVERSE PRIMER 204 22 57.26 40.91 AGATACACTGGCAAATACGAGT	4 PRODUCT SIZE: 216	FORWARD PRIMER 10 20 59.75 55.00 GTTCGGTCCGGTTCATCTCA	REVERSE PRIMER 204 22 57.26 40.91 AGATACACTGGCAAATACGAGT	5 PRODUCT SIZE: 190	FORWARD PRIMER 36 20 59.40 50.00 GCCCATTTTCGGCTGTTTCT	REVERSE PRIMER 204 22 57.26 40.91 AGATACACTGGCAAATACGAGT
>BPScaffold_231	>BPScaffold_1	231	p4	(TTTA)5	20	1782424	1782443	1 PRODUCT SIZE: 170	FORWARD PRIMER 226 21 58.42 42.86 TGTCATGATTTGTGTGCCACT	REVERSE PRIMER 375 21 60.13 57.14 GTGAGCTCAGACTCCGTAACC	2 PRODUCT SIZE: 169	FORWARD PRIMER 226 21 58.42 42.86 TGTCATGATTTGTGTGCCACT	REVERSE PRIMER 375 20 58.83 55.00 TGAGCTCAGACTCCGTAACC	3 PRODUCT SIZE: 169	FORWARD PRIMER 226 21 58.42 42.86 TGTCATGATTTGTGTGCCACT	REVERSE PRIMER 374 21 60.27 52.38 TGAGCTCAGACTCCGTAACCT	4 PRODUCT SIZE: 173	FORWARD PRIMER 223 23 60.06 43.48 TCATGTCATGATTTGTGTGCCAC	REVERSE PRIMER 375 21 60.13 57.14 GTGAGCTCAGACTCCGTAACC	5 PRODUCT SIZE: 162	FORWARD PRIMER 226 21 58.42 42.86 TGTCATGATTTGTGTGCCACT	REVERSE PRIMER 368 20 58.91 55.00 AGACTCCGTAACCTACAGCG
>BPScaffold_232	>BPScaffold_1	232	p3	(AAT)6	18	1786513	1786530	1 PRODUCT SIZE: 179	FORWARD PRIMER 207 20 59.60 50.00 AACCGTGTCAATTACCGGGT	REVERSE PRIMER 366 20 59.25 55.00 TATCCGAGCAAGGAGGAAGC	2 PRODUCT SIZE: 178	FORWARD PRIMER 208 20 59.60 50.00 ACCGTGTCAATTACCGGGTT	REVERSE PRIMER 366 20 59.25 55.00 TATCCGAGCAAGGAGGAAGC	3 PRODUCT SIZE: 180	FORWARD PRIMER 207 20 59.60 50.00 AACCGTGTCAATTACCGGGT	REVERSE PRIMER 366 21 59.65 52.38 ATATCCGAGCAAGGAGGAAGC	4 PRODUCT SIZE: 179	FORWARD PRIMER 208 20 59.60 50.00 ACCGTGTCAATTACCGGGTT	REVERSE PRIMER 366 21 59.65 52.38 ATATCCGAGCAAGGAGGAAGC	5 PRODUCT SIZE: 180	FORWARD PRIMER 206 20 58.92 55.00 GAACCGTGTCAATTACCGGG	REVERSE PRIMER 366 20 59.25 55.00 TATCCGAGCAAGGAGGAAGC
>BPScaffold_233	>BPScaffold_1	233	p3	(AAT)6	18	1792044	1792061	1 PRODUCT SIZE: 218	FORWARD PRIMER 24 20 60.25 60.00 GGCCAGGAAATACCCTAGCG	REVERSE PRIMER 220 22 59.38 45.46 GTGAAAACATACCAACACCCGT	2 PRODUCT SIZE: 219	FORWARD PRIMER 24 20 60.25 60.00 GGCCAGGAAATACCCTAGCG	REVERSE PRIMER 221 22 59.38 45.46 TGTGAAAACATACCAACACCCG	3 PRODUCT SIZE: 217	FORWARD PRIMER 25 20 59.53 55.00 GCCAGGAAATACCCTAGCGT	REVERSE PRIMER 220 22 59.38 45.46 GTGAAAACATACCAACACCCGT	4 PRODUCT SIZE: 218	FORWARD PRIMER 25 20 59.53 55.00 GCCAGGAAATACCCTAGCGT	REVERSE PRIMER 221 22 59.38 45.46 TGTGAAAACATACCAACACCCG	5 PRODUCT SIZE: 217	FORWARD PRIMER 24 20 60.25 60.00 GGCCAGGAAATACCCTAGCG	REVERSE PRIMER 220 21 58.07 42.86 TGAAAACATACCAACACCCGT
>BPScaffold_234	>BPScaffold_1	234	p2	(AT)9	18	1796276	1796293	1 PRODUCT SIZE: 246	FORWARD PRIMER 93 21 60.20 52.38 CGACCTATGATGGCAACTCGT	REVERSE PRIMER 316 23 58.42 39.13 TGCTATGAACGTTATGTTTGGGA	2 PRODUCT SIZE: 249	FORWARD PRIMER 90 21 59.86 52.38 GTCCGACCTATGATGGCAACT	REVERSE PRIMER 316 23 58.42 39.13 TGCTATGAACGTTATGTTTGGGA	3 PRODUCT SIZE: 250	FORWARD PRIMER 89 21 60.13 52.38 TGTCCGACCTATGATGGCAAC	REVERSE PRIMER 316 23 58.42 39.13 TGCTATGAACGTTATGTTTGGGA	4 PRODUCT SIZE: 250	FORWARD PRIMER 89 20 58.80 50.00 TGTCCGACCTATGATGGCAA	REVERSE PRIMER 316 23 58.42 39.13 TGCTATGAACGTTATGTTTGGGA	5 PRODUCT SIZE: 251	FORWARD PRIMER 88 20 58.80 50.00 TTGTCCGACCTATGATGGCA	REVERSE PRIMER 316 23 58.42 39.13 TGCTATGAACGTTATGTTTGGGA
>BPScaffold_235	>BPScaffold_1	235	p2	(TA)39	78	1806553	1806630	1 PRODUCT SIZE: 122	FORWARD PRIMER 272 20 59.07 55.00 CTGTATCCTGTGCATCACGC	REVERSE PRIMER 374 20 59.70 55.00 CGTTTTCACTGTGTCACCGG	2 PRODUCT SIZE: 109	FORWARD PRIMER 272 20 59.07 55.00 CTGTATCCTGTGCATCACGC	REVERSE PRIMER 361 20 60.18 50.00 TCACCGGACAAATTGCAGGT	3 PRODUCT SIZE: 110	FORWARD PRIMER 272 20 59.07 55.00 CTGTATCCTGTGCATCACGC	REVERSE PRIMER 362 20 59.76 55.00 GTCACCGGACAAATTGCAGG	4 PRODUCT SIZE: 103	FORWARD PRIMER 291 20 60.53 60.00 CATAGCCATCGGGTCACACC	REVERSE PRIMER 374 20 59.70 55.00 CGTTTTCACTGTGTCACCGG	5 PRODUCT SIZE: 109	FORWARD PRIMER 285 19 60.01 57.90 ATCACGCATAGCCATCGGG	REVERSE PRIMER 374 20 59.70 55.00 CGTTTTCACTGTGTCACCGG
>BPScaffold_236	>BPScaffold_1	236	p4	(ATTA)6	24	1807548	1807571	1 PRODUCT SIZE: 237	FORWARD PRIMER 128 27 57.74 29.63 ACAGTTAAACACGAGTAAATATCAACA	REVERSE PRIMER 345 20 58.34 45.00 TCGACTTTTTCTTGCACCGT	2 PRODUCT SIZE: 237	FORWARD PRIMER 128 27 57.74 29.63 ACAGTTAAACACGAGTAAATATCAACA	REVERSE PRIMER 344 21 58.99 42.86 TCGACTTTTTCTTGCACCGTT	3 PRODUCT SIZE: 238	FORWARD PRIMER 128 27 57.74 29.63 ACAGTTAAACACGAGTAAATATCAACA	REVERSE PRIMER 345 21 58.99 42.86 TTCGACTTTTTCTTGCACCGT	4 PRODUCT SIZE: 236	FORWARD PRIMER 128 27 57.74 29.63 ACAGTTAAACACGAGTAAATATCAACA	REVERSE PRIMER 344 20 57.53 45.00 CGACTTTTTCTTGCACCGTT	5 PRODUCT SIZE: 237	FORWARD PRIMER 128 27 57.74 29.63 ACAGTTAAACACGAGTAAATATCAACA	REVERSE PRIMER 343 22 59.58 40.91 TCGACTTTTTCTTGCACCGTTT
>BPScaffold_237	>BPScaffold_1	237	p2	(TA)20	40	1817925	1817964	1 PRODUCT SIZE: 106	FORWARD PRIMER 6 20 60.18 55.00 ATTCAGGCCATTCGACTCGG	REVERSE PRIMER 89 23 58.94 39.13 ACGTAAGAATTCTCGCCAAAAGT	2 PRODUCT SIZE: 106	FORWARD PRIMER 6 20 60.18 55.00 ATTCAGGCCATTCGACTCGG	REVERSE PRIMER 88 24 60.08 41.67 ACGTAAGAATTCTCGCCAAAAGTG	3 PRODUCT SIZE: 110	FORWARD PRIMER 6 20 60.18 55.00 ATTCAGGCCATTCGACTCGG	REVERSE PRIMER 94 22 57.56 40.91 ACTAACGTAAGAATTCTCGCCA	4 PRODUCT SIZE: 101	FORWARD PRIMER 11 20 60.25 60.00 GGCCATTCGACTCGGTCTAC	REVERSE PRIMER 89 23 58.94 39.13 ACGTAAGAATTCTCGCCAAAAGT	5 PRODUCT SIZE: 101	FORWARD PRIMER 11 20 60.25 60.00 GGCCATTCGACTCGGTCTAC	REVERSE PRIMER 88 24 60.08 41.67 ACGTAAGAATTCTCGCCAAAAGTG
>BPScaffold_238	>BPScaffold_1	238	p2	(TA)27	54	1818093	1818146
>BPScaffold_239	>BPScaffold_1	239	p2	(TA)22	44	1823257	1823300	1 PRODUCT SIZE: 188	FORWARD PRIMER 53 25 59.87 36.00 AGGTAGCCAAACATTGAAAACTTGT	REVERSE PRIMER 220 21 59.36 47.62 TGGAAGGGGATATTGTTGGCA	2 PRODUCT SIZE: 187	FORWARD PRIMER 54 24 58.64 37.50 GGTAGCCAAACATTGAAAACTTGT	REVERSE PRIMER 220 21 59.36 47.62 TGGAAGGGGATATTGTTGGCA	3 PRODUCT SIZE: 188	FORWARD PRIMER 53 24 58.40 37.50 AGGTAGCCAAACATTGAAAACTTG	REVERSE PRIMER 220 21 59.36 47.62 TGGAAGGGGATATTGTTGGCA	4 PRODUCT SIZE: 188	FORWARD PRIMER 53 25 59.87 36.00 AGGTAGCCAAACATTGAAAACTTGT	REVERSE PRIMER 219 22 59.75 45.46 TGGAAGGGGATATTGTTGGCAT	5 PRODUCT SIZE: 190	FORWARD PRIMER 53 25 59.87 36.00 AGGTAGCCAAACATTGAAAACTTGT	REVERSE PRIMER 221 22 60.36 50.00 ACTGGAAGGGGATATTGTTGGC
>BPScaffold_240	>BPScaffold_1	240	p3	(TAA)13	39	1823463	1823501	1 PRODUCT SIZE: 167	FORWARD PRIMER 234 20 60.47 50.00 ATGGCCAAGAACAGCACACA	REVERSE PRIMER 377 24 59.49 41.67 TCCTTAGTTTGAACTCCGTTTTCG	2 PRODUCT SIZE: 164	FORWARD PRIMER 237 20 59.54 50.00 GCCAAGAACAGCACACACAA	REVERSE PRIMER 377 24 59.49 41.67 TCCTTAGTTTGAACTCCGTTTTCG	3 PRODUCT SIZE: 168	FORWARD PRIMER 233 20 59.32 50.00 AATGGCCAAGAACAGCACAC	REVERSE PRIMER 377 24 59.49 41.67 TCCTTAGTTTGAACTCCGTTTTCG	4 PRODUCT SIZE: 166	FORWARD PRIMER 234 20 60.47 50.00 ATGGCCAAGAACAGCACACA	REVERSE PRIMER 377 23 58.23 43.48 CCTTAGTTTGAACTCCGTTTTCG	5 PRODUCT SIZE: 146	FORWARD PRIMER 234 20 60.47 50.00 ATGGCCAAGAACAGCACACA	REVERSE PRIMER 359 21 57.16 42.86 TCGGTAAAACCAACTTCCTCA
>BPScaffold_241	>BPScaffold_1	241	p2	(AG)10	20	1823794	1823813	1 PRODUCT SIZE: 247	FORWARD PRIMER 124 20 59.54 50.00 GCCAAGAACAGCACACACAA	REVERSE PRIMER 351 20 60.18 50.00 TGTCTGCCACACGTCAACAT	2 PRODUCT SIZE: 246	FORWARD PRIMER 124 20 59.54 50.00 GCCAAGAACAGCACACACAA	REVERSE PRIMER 350 20 59.76 55.00 GTCTGCCACACGTCAACATG	3 PRODUCT SIZE: 250	FORWARD PRIMER 121 20 60.47 50.00 ATGGCCAAGAACAGCACACA	REVERSE PRIMER 351 20 60.18 50.00 TGTCTGCCACACGTCAACAT	4 PRODUCT SIZE: 249	FORWARD PRIMER 121 20 60.47 50.00 ATGGCCAAGAACAGCACACA	REVERSE PRIMER 350 20 59.76 55.00 GTCTGCCACACGTCAACATG	5 PRODUCT SIZE: 242	FORWARD PRIMER 124 20 59.54 50.00 GCCAAGAACAGCACACACAA	REVERSE PRIMER 346 20 60.73 55.00 GCCACACGTCAACATGCATG
>BPScaffold_242	>BPScaffold_1	242	p2	(AT)18	36	1824944	1824979	1 PRODUCT SIZE: 150	FORWARD PRIMER 129 20 60.54 55.00 GGGCCACCCTGTCAAATTCA	REVERSE PRIMER 259 20 60.18 55.00 AGCACGAGATGGATGTGTCG	2 PRODUCT SIZE: 162	FORWARD PRIMER 117 20 58.80 50.00 AAATGCAATTAGGGGCCACC	REVERSE PRIMER 259 20 60.18 55.00 AGCACGAGATGGATGTGTCG	3 PRODUCT SIZE: 148	FORWARD PRIMER 129 20 60.54 55.00 GGGCCACCCTGTCAAATTCA	REVERSE PRIMER 257 20 59.83 55.00 CACGAGATGGATGTGTCGGT	4 PRODUCT SIZE: 160	FORWARD PRIMER 117 20 58.80 50.00 AAATGCAATTAGGGGCCACC	REVERSE PRIMER 257 20 59.83 55.00 CACGAGATGGATGTGTCGGT	5 PRODUCT SIZE: 163	FORWARD PRIMER 116 21 59.44 47.62 AAAATGCAATTAGGGGCCACC	REVERSE PRIMER 259 20 60.18 55.00 AGCACGAGATGGATGTGTCG
>BPScaffold_243	>BPScaffold_1	243	p2	(TA)6	12	1834274	1834285	1 PRODUCT SIZE: 201	FORWARD PRIMER 63 20 60.04 55.00 CCGGATCCTTTGGGAACGAA	REVERSE PRIMER 244 20 59.21 50.00 CGATGACACGCTTGAAGCTT	2 PRODUCT SIZE: 206	FORWARD PRIMER 81 20 59.60 55.00 AAGTGTGTTCTCCCCAGCTC	REVERSE PRIMER 267 20 60.47 60.00 AGTAGGAGCTCACCGCCTAG	3 PRODUCT SIZE: 207	FORWARD PRIMER 81 20 59.60 55.00 AAGTGTGTTCTCCCCAGCTC	REVERSE PRIMER 268 20 60.47 60.00 GAGTAGGAGCTCACCGCCTA	4 PRODUCT SIZE: 207	FORWARD PRIMER 80 20 59.60 55.00 GAAGTGTGTTCTCCCCAGCT	REVERSE PRIMER 267 20 60.47 60.00 AGTAGGAGCTCACCGCCTAG	5 PRODUCT SIZE: 208	FORWARD PRIMER 80 20 59.60 55.00 GAAGTGTGTTCTCCCCAGCT	REVERSE PRIMER 268 20 60.47 60.00 GAGTAGGAGCTCACCGCCTA
>BPScaffold_244	>BPScaffold_1	244	p3	(TTC)5	15	1838042	1838056	1 PRODUCT SIZE: 205	FORWARD PRIMER 193 20 60.39 60.00 CTTCTTCTGTGGCTCCGACC	REVERSE PRIMER 378 20 60.39 50.00 CATTGAATTGCTGCACGGCA	2 PRODUCT SIZE: 206	FORWARD PRIMER 193 20 60.39 60.00 CTTCTTCTGTGGCTCCGACC	REVERSE PRIMER 379 20 60.39 50.00 ACATTGAATTGCTGCACGGC	3 PRODUCT SIZE: 206	FORWARD PRIMER 192 20 59.40 55.00 TCTTCTTCTGTGGCTCCGAC	REVERSE PRIMER 378 20 60.39 50.00 CATTGAATTGCTGCACGGCA	4 PRODUCT SIZE: 207	FORWARD PRIMER 192 20 59.40 55.00 TCTTCTTCTGTGGCTCCGAC	REVERSE PRIMER 379 20 60.39 50.00 ACATTGAATTGCTGCACGGC	5 PRODUCT SIZE: 204	FORWARD PRIMER 194 20 60.83 55.00 TTCTTCTGTGGCTCCGACCT	REVERSE PRIMER 378 20 60.39 50.00 CATTGAATTGCTGCACGGCA
>BPScaffold_245	>BPScaffold_1	245	p3	(AAG)5	15	1838963	1838977	1 PRODUCT SIZE: 180	FORWARD PRIMER 13 20 59.62 55.00 GCTGCTGGTCAATCGACATG	REVERSE PRIMER 173 20 59.96 55.00 TTCTTCTTTCCCGTCAGCCC	2 PRODUCT SIZE: 178	FORWARD PRIMER 13 20 59.62 55.00 GCTGCTGGTCAATCGACATG	REVERSE PRIMER 171 20 59.96 55.00 CTTCTTTCCCGTCAGCCCTT	3 PRODUCT SIZE: 177	FORWARD PRIMER 13 20 59.62 55.00 GCTGCTGGTCAATCGACATG	REVERSE PRIMER 170 20 59.96 55.00 TTCTTTCCCGTCAGCCCTTC	4 PRODUCT SIZE: 184	FORWARD PRIMER 9 20 60.74 55.00 CATGGCTGCTGGTCAATCGA	REVERSE PRIMER 173 20 59.96 55.00 TTCTTCTTTCCCGTCAGCCC	5 PRODUCT SIZE: 183	FORWARD PRIMER 10 20 60.75 55.00 ATGGCTGCTGGTCAATCGAC	REVERSE PRIMER 173 20 59.96 55.00 TTCTTCTTTCCCGTCAGCCC
>BPScaffold_246	>BPScaffold_1	246	p2	(AT)6	12	1844976	1844987	1 PRODUCT SIZE: 223	FORWARD PRIMER 167 21 60.00 52.38 GGGCTGATGAACTTGGTGAGA	REVERSE PRIMER 370 20 60.25 55.00 GCTTGTTGGAGTCGGTGACT	2 PRODUCT SIZE: 228	FORWARD PRIMER 167 21 60.00 52.38 GGGCTGATGAACTTGGTGAGA	REVERSE PRIMER 375 20 60.04 55.00 GCAAAGCTTGTTGGAGTCGG	3 PRODUCT SIZE: 224	FORWARD PRIMER 167 21 60.00 52.38 GGGCTGATGAACTTGGTGAGA	REVERSE PRIMER 371 20 60.25 55.00 AGCTTGTTGGAGTCGGTGAC	4 PRODUCT SIZE: 224	FORWARD PRIMER 166 21 60.00 52.38 AGGGCTGATGAACTTGGTGAG	REVERSE PRIMER 370 20 60.25 55.00 GCTTGTTGGAGTCGGTGACT	5 PRODUCT SIZE: 196	FORWARD PRIMER 163 21 59.85 47.62 ACAAGGGCTGATGAACTTGGT	REVERSE PRIMER 338 21 59.85 52.38 TGGGGGATATTAGCTTGGCAC
>BPScaffold_247	>BPScaffold_1	247	p2	(TA)7	14	1846183	1846196	1 PRODUCT SIZE: 170	FORWARD PRIMER 81 21 59.93 52.38 TGTCTCCTGTGAGTTGTGTCG	REVERSE PRIMER 226 25 59.63 40.00 TCACTCTTATGAGAATGGCCATACA	2 PRODUCT SIZE: 169	FORWARD PRIMER 82 21 59.93 52.38 GTCTCCTGTGAGTTGTGTCGT	REVERSE PRIMER 226 25 59.63 40.00 TCACTCTTATGAGAATGGCCATACA	3 PRODUCT SIZE: 168	FORWARD PRIMER 83 21 59.93 52.38 TCTCCTGTGAGTTGTGTCGTG	REVERSE PRIMER 226 25 59.63 40.00 TCACTCTTATGAGAATGGCCATACA	4 PRODUCT SIZE: 168	FORWARD PRIMER 81 21 59.93 52.38 TGTCTCCTGTGAGTTGTGTCG	REVERSE PRIMER 224 25 59.63 40.00 ACTCTTATGAGAATGGCCATACACT	5 PRODUCT SIZE: 167	FORWARD PRIMER 84 21 59.93 52.38 CTCCTGTGAGTTGTGTCGTGA	REVERSE PRIMER 226 25 59.63 40.00 TCACTCTTATGAGAATGGCCATACA
>BPScaffold_248	>BPScaffold_1	248	p2	(AT)22	44	1846547	1846590	1 PRODUCT SIZE: 203	FORWARD PRIMER 92 25 59.76 44.00 CGATGGTATCATCTCTGTTCTACCA	REVERSE PRIMER 275 20 60.04 55.00 AAACAGGGCTGGATGAGACG	2 PRODUCT SIZE: 204	FORWARD PRIMER 91 25 59.76 44.00 ACGATGGTATCATCTCTGTTCTACC	REVERSE PRIMER 275 20 60.04 55.00 AAACAGGGCTGGATGAGACG	3 PRODUCT SIZE: 203	FORWARD PRIMER 92 24 58.29 45.83 CGATGGTATCATCTCTGTTCTACC	REVERSE PRIMER 275 20 60.04 55.00 AAACAGGGCTGGATGAGACG	4 PRODUCT SIZE: 203	FORWARD PRIMER 92 26 60.24 42.31 CGATGGTATCATCTCTGTTCTACCAA	REVERSE PRIMER 275 20 60.04 55.00 AAACAGGGCTGGATGAGACG	5 PRODUCT SIZE: 207	FORWARD PRIMER 92 25 59.76 44.00 CGATGGTATCATCTCTGTTCTACCA	REVERSE PRIMER 279 20 60.96 55.00 GCGAAAACAGGGCTGGATGA
>BPScaffold_249	>BPScaffold_1	249	p2	(TA)11	22	1849264	1849285	1 PRODUCT SIZE: 204	FORWARD PRIMER 80 20 59.82 55.00 GGGGAAGGAATTCGAGCCAT	REVERSE PRIMER 264 20 59.82 55.00 TTGCCATATCTGTGGAGCCC	2 PRODUCT SIZE: 202	FORWARD PRIMER 80 20 59.82 55.00 GGGGAAGGAATTCGAGCCAT	REVERSE PRIMER 262 20 59.60 55.00 GCCATATCTGTGGAGCCCAT	3 PRODUCT SIZE: 207	FORWARD PRIMER 77 20 60.18 60.00 GAGGGGGAAGGAATTCGAGC	REVERSE PRIMER 264 20 59.82 55.00 TTGCCATATCTGTGGAGCCC	4 PRODUCT SIZE: 205	FORWARD PRIMER 77 20 60.18 60.00 GAGGGGGAAGGAATTCGAGC	REVERSE PRIMER 262 20 59.60 55.00 GCCATATCTGTGGAGCCCAT	5 PRODUCT SIZE: 193	FORWARD PRIMER 77 20 60.18 60.00 GAGGGGGAAGGAATTCGAGC	REVERSE PRIMER 250 20 59.67 55.00 GAGCCCATCCTGTCCAAGTT
>BPScaffold_250	>BPScaffold_1	250	c	(TA)8tc(TA)17	52	1849636	1849687	1 PRODUCT SIZE: 192	FORWARD PRIMER 47 20 59.67 55.00 AACTTGGACAGGATGGGCTC	REVERSE PRIMER 217 22 60.16 45.46 TGGTGGGTCAATCAACACATGA	2 PRODUCT SIZE: 192	FORWARD PRIMER 47 20 59.67 55.00 AACTTGGACAGGATGGGCTC	REVERSE PRIMER 218 21 58.76 47.62 TGGTGGGTCAATCAACACATG	3 PRODUCT SIZE: 191	FORWARD PRIMER 47 20 59.67 55.00 AACTTGGACAGGATGGGCTC	REVERSE PRIMER 217 21 58.49 47.62 GGTGGGTCAATCAACACATGA	4 PRODUCT SIZE: 193	FORWARD PRIMER 47 20 59.67 55.00 AACTTGGACAGGATGGGCTC	REVERSE PRIMER 220 20 57.33 45.00 ATGGTGGGTCAATCAACACA	5 PRODUCT SIZE: 192	FORWARD PRIMER 47 20 59.67 55.00 AACTTGGACAGGATGGGCTC	REVERSE PRIMER 219 20 57.33 45.00 TGGTGGGTCAATCAACACAT
>BPScaffold_251	>BPScaffold_1	251	p3	(CGG)5	15	1869744	1869758	1 PRODUCT SIZE: 197	FORWARD PRIMER 80 20 59.96 60.00 CCTCCTCTTCCTCCCCTTCA	REVERSE PRIMER 257 20 59.82 60.00 GAATCACCGTCTCCCCAGAC	2 PRODUCT SIZE: 200	FORWARD PRIMER 59 20 59.81 60.00 TATCATCCCCCTCCACCTCC	REVERSE PRIMER 239 20 59.82 55.00 ACGTTCTCCATGGTCATCCG	3 PRODUCT SIZE: 202	FORWARD PRIMER 75 20 60.11 65.00 CTCCTCCTCCTCTTCCTCCC	REVERSE PRIMER 257 20 59.82 60.00 GAATCACCGTCTCCCCAGAC	4 PRODUCT SIZE: 196	FORWARD PRIMER 59 20 59.81 60.00 TATCATCCCCCTCCACCTCC	REVERSE PRIMER 235 20 60.03 55.00 TCTCCATGGTCATCCGGAGT	5 PRODUCT SIZE: 199	FORWARD PRIMER 69 20 59.66 60.00 CTCCACCTCCTCCTCCTCTT	REVERSE PRIMER 248 20 59.96 55.00 TCTCCCCAGACGTTCTCCAT
>BPScaffold_252	>BPScaffold_1	252	c	(TA)14t(TA)11	51	1880427	1880477	1 PRODUCT SIZE: 187	FORWARD PRIMER 38 20 59.82 55.00 ATCCAAGGTCGATTCACGGG	REVERSE PRIMER 205 20 59.41 55.00 GAACAGGTCGTCAAAAGGGC	2 PRODUCT SIZE: 188	FORWARD PRIMER 38 20 59.82 55.00 ATCCAAGGTCGATTCACGGG	REVERSE PRIMER 206 20 59.13 55.00 CGAACAGGTCGTCAAAAGGG	3 PRODUCT SIZE: 223	FORWARD PRIMER 2 20 60.04 50.00 AATGATCGTGTCTGGCTGCA	REVERSE PRIMER 205 20 59.41 55.00 GAACAGGTCGTCAAAAGGGC	4 PRODUCT SIZE: 222	FORWARD PRIMER 3 20 59.82 50.00 ATGATCGTGTCTGGCTGCAT	REVERSE PRIMER 205 20 59.41 55.00 GAACAGGTCGTCAAAAGGGC	5 PRODUCT SIZE: 201	FORWARD PRIMER 82 21 59.72 47.62 TGCCCATGTTCTTATGCCAGA	REVERSE PRIMER 263 20 60.60 60.00 GTCTGAACAGGCTGACCACC
>BPScaffold_253	>BPScaffold_1	253	p2	(TA)6	12	1880911	1880922	1 PRODUCT SIZE: 199	FORWARD PRIMER 17 20 60.60 60.00 GGTGGTCAGCCTGTTCAGAC	REVERSE PRIMER 196 20 60.25 55.00 GCGCAACTGCTCCCCATATA	2 PRODUCT SIZE: 198	FORWARD PRIMER 18 20 60.95 60.00 GTGGTCAGCCTGTTCAGACG	REVERSE PRIMER 196 20 60.25 55.00 GCGCAACTGCTCCCCATATA	3 PRODUCT SIZE: 196	FORWARD PRIMER 20 20 60.95 60.00 GGTCAGCCTGTTCAGACGTG	REVERSE PRIMER 196 20 60.25 55.00 GCGCAACTGCTCCCCATATA	4 PRODUCT SIZE: 195	FORWARD PRIMER 21 20 60.95 60.00 GTCAGCCTGTTCAGACGTGG	REVERSE PRIMER 196 20 60.25 55.00 GCGCAACTGCTCCCCATATA	5 PRODUCT SIZE: 200	FORWARD PRIMER 16 19 60.30 63.16 GGGTGGTCAGCCTGTTCAG	REVERSE PRIMER 196 20 60.25 55.00 GCGCAACTGCTCCCCATATA
>BPScaffold_254	>BPScaffold_1	254	p2	(AT)6	12	1881536	1881547	1 PRODUCT SIZE: 216	FORWARD PRIMER 163 20 59.89 50.00 TGCAGCACAGGAAACTCCAT	REVERSE PRIMER 359 20 60.32 55.00 AACTTGAATCAGGCCCGACC	2 PRODUCT SIZE: 204	FORWARD PRIMER 163 20 59.89 50.00 TGCAGCACAGGAAACTCCAT	REVERSE PRIMER 347 20 60.96 55.00 GCCCGACCCGAGTCAAATTT	3 PRODUCT SIZE: 204	FORWARD PRIMER 163 20 59.89 50.00 TGCAGCACAGGAAACTCCAT	REVERSE PRIMER 348 19 60.38 57.90 GCCCGACCCGAGTCAAATT	4 PRODUCT SIZE: 217	FORWARD PRIMER 162 20 60.54 55.00 CTGCAGCACAGGAAACTCCA	REVERSE PRIMER 359 20 60.32 55.00 AACTTGAATCAGGCCCGACC	5 PRODUCT SIZE: 205	FORWARD PRIMER 162 20 60.54 55.00 CTGCAGCACAGGAAACTCCA	REVERSE PRIMER 347 20 60.96 55.00 GCCCGACCCGAGTCAAATTT
>BPScaffold_255	>BPScaffold_1	255	p2	(TA)10	20	1882654	1882673	1 PRODUCT SIZE: 200	FORWARD PRIMER 95 20 60.39 60.00 GTATGGAGGGTTGCTGTGGG	REVERSE PRIMER 275 20 59.75 55.00 GCTTTCTCGTGAGCCCCTAA	2 PRODUCT SIZE: 201	FORWARD PRIMER 94 20 60.39 60.00 GGTATGGAGGGTTGCTGTGG	REVERSE PRIMER 275 20 59.75 55.00 GCTTTCTCGTGAGCCCCTAA	3 PRODUCT SIZE: 202	FORWARD PRIMER 93 20 60.39 60.00 GGGTATGGAGGGTTGCTGTG	REVERSE PRIMER 275 20 59.75 55.00 GCTTTCTCGTGAGCCCCTAA	4 PRODUCT SIZE: 203	FORWARD PRIMER 95 20 60.39 60.00 GTATGGAGGGTTGCTGTGGG	REVERSE PRIMER 278 20 59.75 55.00 TTAGCTTTCTCGTGAGCCCC	5 PRODUCT SIZE: 204	FORWARD PRIMER 94 20 60.39 60.00 GGTATGGAGGGTTGCTGTGG	REVERSE PRIMER 278 20 59.75 55.00 TTAGCTTTCTCGTGAGCCCC
>BPScaffold_256	>BPScaffold_1	256	p3	(ATT)8	24	1898303	1898326	1 PRODUCT SIZE: 230	FORWARD PRIMER 72 24 57.92 37.50 TGCATATATCGGTTAGTTACGTGT	REVERSE PRIMER 279 23 57.10 34.78 TTGATGCAACCAATATCGAGTTT	2 PRODUCT SIZE: 230	FORWARD PRIMER 72 25 58.49 36.00 TGCATATATCGGTTAGTTACGTGTT	REVERSE PRIMER 279 23 57.10 34.78 TTGATGCAACCAATATCGAGTTT	3 PRODUCT SIZE: 231	FORWARD PRIMER 72 24 57.92 37.50 TGCATATATCGGTTAGTTACGTGT	REVERSE PRIMER 279 24 57.54 33.33 ATTGATGCAACCAATATCGAGTTT	4 PRODUCT SIZE: 231	FORWARD PRIMER 71 25 58.31 36.00 ATGCATATATCGGTTAGTTACGTGT	REVERSE PRIMER 279 23 57.10 34.78 TTGATGCAACCAATATCGAGTTT	5 PRODUCT SIZE: 232	FORWARD PRIMER 72 24 57.92 37.50 TGCATATATCGGTTAGTTACGTGT	REVERSE PRIMER 280 24 57.54 33.33 AATTGATGCAACCAATATCGAGTT
>BPScaffold_257	>BPScaffold_1	257	c	(AT)6ttatagatatagatatag(AT)6	42	1909365	1909406	1 PRODUCT SIZE: 151	FORWARD PRIMER 211 20 59.97 60.00 GGCCGATTTAGACCTCGAGG	REVERSE PRIMER 342 20 59.89 50.00 ACGCCTCAAGTTGTGGGATT	2 PRODUCT SIZE: 152	FORWARD PRIMER 211 20 59.97 60.00 GGCCGATTTAGACCTCGAGG	REVERSE PRIMER 343 20 60.61 55.00 CACGCCTCAAGTTGTGGGAT	3 PRODUCT SIZE: 150	FORWARD PRIMER 212 20 60.60 60.00 GCCGATTTAGACCTCGAGGC	REVERSE PRIMER 342 20 59.89 50.00 ACGCCTCAAGTTGTGGGATT	4 PRODUCT SIZE: 152	FORWARD PRIMER 210 20 59.26 55.00 TGGCCGATTTAGACCTCGAG	REVERSE PRIMER 342 20 59.89 50.00 ACGCCTCAAGTTGTGGGATT	5 PRODUCT SIZE: 156	FORWARD PRIMER 211 20 59.97 60.00 GGCCGATTTAGACCTCGAGG	REVERSE PRIMER 348 19 60.15 52.63 AAGCCACGCCTCAAGTTGT
>BPScaffold_258	>BPScaffold_1	258	p2	(TA)9	18	1911260	1911277	1 PRODUCT SIZE: 184	FORWARD PRIMER 81 20 60.11 55.00 ACTCAATTCGCCTGAGGAGC	REVERSE PRIMER 245 20 58.20 50.00 ACTATTATGGGCCGGTGTCT	2 PRODUCT SIZE: 183	FORWARD PRIMER 82 20 60.11 55.00 CTCAATTCGCCTGAGGAGCA	REVERSE PRIMER 245 20 58.20 50.00 ACTATTATGGGCCGGTGTCT	3 PRODUCT SIZE: 182	FORWARD PRIMER 83 20 60.39 55.00 TCAATTCGCCTGAGGAGCAC	REVERSE PRIMER 245 20 58.20 50.00 ACTATTATGGGCCGGTGTCT	4 PRODUCT SIZE: 188	FORWARD PRIMER 81 20 60.11 55.00 ACTCAATTCGCCTGAGGAGC	REVERSE PRIMER 247 22 59.23 45.46 TGTTACTATTATGGGCCGGTGT	5 PRODUCT SIZE: 187	FORWARD PRIMER 82 20 60.11 55.00 CTCAATTCGCCTGAGGAGCA	REVERSE PRIMER 247 22 59.23 45.46 TGTTACTATTATGGGCCGGTGT
>BPScaffold_259	>BPScaffold_1	259	p2	(TA)25	50	1911954	1912003	1 PRODUCT SIZE: 286	FORWARD PRIMER 21 23 59.56 39.13 TGTATTTGATTGGTCGCATTGCT	REVERSE PRIMER 283 24 57.28 33.33 ATTGATGCTTTTACTGCCATGTAT	2 PRODUCT SIZE: 283	FORWARD PRIMER 24 21 57.40 38.10 ATTTGATTGGTCGCATTGCTT	REVERSE PRIMER 283 24 57.28 33.33 ATTGATGCTTTTACTGCCATGTAT	3 PRODUCT SIZE: 288	FORWARD PRIMER 21 23 59.56 39.13 TGTATTTGATTGGTCGCATTGCT	REVERSE PRIMER 285 24 57.28 33.33 ATATTGATGCTTTTACTGCCATGT	4 PRODUCT SIZE: 285	FORWARD PRIMER 24 21 57.40 38.10 ATTTGATTGGTCGCATTGCTT	REVERSE PRIMER 285 24 57.28 33.33 ATATTGATGCTTTTACTGCCATGT	5 PRODUCT SIZE: 286	FORWARD PRIMER 21 22 58.23 40.91 TGTATTTGATTGGTCGCATTGC	REVERSE PRIMER 283 24 57.28 33.33 ATTGATGCTTTTACTGCCATGTAT
>BPScaffold_260	>BPScaffold_1	260	p2	(TA)7	14	1915259	1915272	1 PRODUCT SIZE: 143	FORWARD PRIMER 22 20 60.11 50.00 CATACGCAAGCGCCTTTTGT	REVERSE PRIMER 145 20 60.11 50.00 ATGGCTCACATGCAGATGCT	2 PRODUCT SIZE: 144	FORWARD PRIMER 21 20 59.83 50.00 TCATACGCAAGCGCCTTTTG	REVERSE PRIMER 145 20 60.11 50.00 ATGGCTCACATGCAGATGCT	3 PRODUCT SIZE: 142	FORWARD PRIMER 23 20 59.83 50.00 ATACGCAAGCGCCTTTTGTC	REVERSE PRIMER 145 20 60.11 50.00 ATGGCTCACATGCAGATGCT	4 PRODUCT SIZE: 188	FORWARD PRIMER 145 20 60.11 50.00 AGCATCTGCATGTGAGCCAT	REVERSE PRIMER 311 22 59.43 50.00 AGGATAGATCTCCTACGCGAGA	5 PRODUCT SIZE: 142	FORWARD PRIMER 22 20 60.11 50.00 CATACGCAAGCGCCTTTTGT	REVERSE PRIMER 144 20 60.32 50.00 TGGCTCACATGCAGATGCTT
>BPScaffold_261	>BPScaffold_1	261	p2	(TA)15	30	1925281	1925310	1 PRODUCT SIZE: 172	FORWARD PRIMER 209 19 59.86 57.90 CAGCATGGCCACAAATCCG	REVERSE PRIMER 362 19 60.00 57.90 ACTCAGCCCGGAGAAGGAT	2 PRODUCT SIZE: 173	FORWARD PRIMER 209 19 59.86 57.90 CAGCATGGCCACAAATCCG	REVERSE PRIMER 362 20 61.33 60.00 CACTCAGCCCGGAGAAGGAT	3 PRODUCT SIZE: 157	FORWARD PRIMER 209 19 59.86 57.90 CAGCATGGCCACAAATCCG	REVERSE PRIMER 346 20 59.45 55.00 GGATGGGTTCCTGCTGATCA	4 PRODUCT SIZE: 172	FORWARD PRIMER 209 19 59.86 57.90 CAGCATGGCCACAAATCCG	REVERSE PRIMER 361 20 61.33 60.00 ACTCAGCCCGGAGAAGGATG	5 PRODUCT SIZE: 147	FORWARD PRIMER 209 19 59.86 57.90 CAGCATGGCCACAAATCCG	REVERSE PRIMER 336 20 59.90 55.00 CTGCTGATCAAAGCCTTCGC
>BPScaffold_262	>BPScaffold_1	262	p2	(CT)7	14	1942293	1942306	1 PRODUCT SIZE: 178	FORWARD PRIMER 114 20 60.69 55.00 TGAGGAAATGGCATGGCTGG	REVERSE PRIMER 272 20 60.03 50.00 TTGCACTGCATTCCGGATCT	2 PRODUCT SIZE: 177	FORWARD PRIMER 114 20 60.69 55.00 TGAGGAAATGGCATGGCTGG	REVERSE PRIMER 271 20 60.03 50.00 TGCACTGCATTCCGGATCTT	3 PRODUCT SIZE: 181	FORWARD PRIMER 111 21 59.99 47.62 TCTTGAGGAAATGGCATGGCT	REVERSE PRIMER 272 20 60.03 50.00 TTGCACTGCATTCCGGATCT	4 PRODUCT SIZE: 180	FORWARD PRIMER 111 21 59.99 47.62 TCTTGAGGAAATGGCATGGCT	REVERSE PRIMER 271 20 60.03 50.00 TGCACTGCATTCCGGATCTT	5 PRODUCT SIZE: 180	FORWARD PRIMER 112 21 59.86 52.38 CTTGAGGAAATGGCATGGCTG	REVERSE PRIMER 272 20 60.03 50.00 TTGCACTGCATTCCGGATCT
>BPScaffold_263	>BPScaffold_1	263	p2	(TA)26	52	1954947	1954998	1 PRODUCT SIZE: 210	FORWARD PRIMER 43 20 60.25 55.00 AAATGATGGTGGTGGTGGGG	REVERSE PRIMER 233 20 60.60 55.00 AATGATCGAGCGAGCTGAGC	2 PRODUCT SIZE: 192	FORWARD PRIMER 43 20 60.25 55.00 AAATGATGGTGGTGGTGGGG	REVERSE PRIMER 215 20 59.13 50.00 GCTCGAGCTCTTTTTGTGCT	3 PRODUCT SIZE: 209	FORWARD PRIMER 43 20 60.25 55.00 AAATGATGGTGGTGGTGGGG	REVERSE PRIMER 233 19 60.01 57.90 ATGATCGAGCGAGCTGAGC	4 PRODUCT SIZE: 211	FORWARD PRIMER 42 21 59.99 52.38 TAAATGATGGTGGTGGTGGGG	REVERSE PRIMER 233 20 60.60 55.00 AATGATCGAGCGAGCTGAGC	5 PRODUCT SIZE: 193	FORWARD PRIMER 42 21 59.99 52.38 TAAATGATGGTGGTGGTGGGG	REVERSE PRIMER 215 20 59.13 50.00 GCTCGAGCTCTTTTTGTGCT
>BPScaffold_264	>BPScaffold_1	264	p3	(ATT)9	27	1963036	1963062	1 PRODUCT SIZE: 197	FORWARD PRIMER 36 20 60.18 60.00 CTTGATGGGCCTATGGTGGG	REVERSE PRIMER 213 20 59.21 55.00 GTAGCCAACAGTCTGTTCGC	2 PRODUCT SIZE: 198	FORWARD PRIMER 35 20 59.15 55.00 TCTTGATGGGCCTATGGTGG	REVERSE PRIMER 213 20 59.21 55.00 GTAGCCAACAGTCTGTTCGC	3 PRODUCT SIZE: 205	FORWARD PRIMER 28 20 59.29 50.00 ATGTGGTTCTTGATGGGCCT	REVERSE PRIMER 213 20 59.21 55.00 GTAGCCAACAGTCTGTTCGC	4 PRODUCT SIZE: 198	FORWARD PRIMER 36 20 60.18 60.00 CTTGATGGGCCTATGGTGGG	REVERSE PRIMER 213 21 60.61 52.38 AGTAGCCAACAGTCTGTTCGC	5 PRODUCT SIZE: 194	FORWARD PRIMER 36 20 60.18 60.00 CTTGATGGGCCTATGGTGGG	REVERSE PRIMER 210 20 58.49 50.00 GCCAACAGTCTGTTCGCTAA
>BPScaffold_265	>BPScaffold_1	265	p5	(TTATA)5	25	1976847	1976871	1 PRODUCT SIZE: 209	FORWARD PRIMER 75 20 58.49 50.00 TTCGACTCGACTTGACTCGA	REVERSE PRIMER 264 20 60.25 50.00 ACGTTCAAACTCGGCTCGAA	2 PRODUCT SIZE: 228	FORWARD PRIMER 123 20 59.28 55.00 CTCGTAGCTCGACTCGAACA	REVERSE PRIMER 331 20 60.11 55.00 GCGTTCGAGATGAGGGACAA	3 PRODUCT SIZE: 229	FORWARD PRIMER 122 20 59.28 55.00 ACTCGTAGCTCGACTCGAAC	REVERSE PRIMER 331 20 60.11 55.00 GCGTTCGAGATGAGGGACAA	4 PRODUCT SIZE: 230	FORWARD PRIMER 123 20 59.28 55.00 CTCGTAGCTCGACTCGAACA	REVERSE PRIMER 333 20 59.90 55.00 ATGCGTTCGAGATGAGGGAC	5 PRODUCT SIZE: 197	FORWARD PRIMER 113 21 60.01 52.38 TCGAAATCGACTCGTAGCTCG	REVERSE PRIMER 289 21 59.80 52.38 ACGAGCAAGAGAGTCGAACTC
>BPScaffold_266	>BPScaffold_1	266	p2	(AT)7	14	1977553	1977566	1 PRODUCT SIZE: 228	FORWARD PRIMER 138 20 59.76 50.00 ACTTGGATCGAAGACGCGAA	REVERSE PRIMER 346 20 57.43 50.00 ACCTGGATGATGAGGGTACA	2 PRODUCT SIZE: 229	FORWARD PRIMER 137 20 59.76 50.00 AACTTGGATCGAAGACGCGA	REVERSE PRIMER 346 20 57.43 50.00 ACCTGGATGATGAGGGTACA	3 PRODUCT SIZE: 227	FORWARD PRIMER 139 20 59.36 55.00 CTTGGATCGAAGACGCGAAC	REVERSE PRIMER 346 20 57.43 50.00 ACCTGGATGATGAGGGTACA	4 PRODUCT SIZE: 228	FORWARD PRIMER 138 20 59.76 50.00 ACTTGGATCGAAGACGCGAA	REVERSE PRIMER 345 21 57.93 47.62 ACCTGGATGATGAGGGTACAT	5 PRODUCT SIZE: 229	FORWARD PRIMER 137 20 59.76 50.00 AACTTGGATCGAAGACGCGA	REVERSE PRIMER 345 21 57.93 47.62 ACCTGGATGATGAGGGTACAT
>BPScaffold_267	>BPScaffold_1	267	p2	(TA)8	16	1997908	1997923	1 PRODUCT SIZE: 249	FORWARD PRIMER 9 20 60.04 50.00 TCCGTCACGCATCAATCACA	REVERSE PRIMER 238 20 60.11 55.00 GAACAGTCGCGAAAACCGTC	2 PRODUCT SIZE: 253	FORWARD PRIMER 9 20 60.04 50.00 TCCGTCACGCATCAATCACA	REVERSE PRIMER 242 20 60.11 55.00 GTCGGAACAGTCGCGAAAAC	3 PRODUCT SIZE: 248	FORWARD PRIMER 10 20 59.63 55.00 CCGTCACGCATCAATCACAG	REVERSE PRIMER 238 20 60.11 55.00 GAACAGTCGCGAAAACCGTC	4 PRODUCT SIZE: 240	FORWARD PRIMER 9 20 60.04 50.00 TCCGTCACGCATCAATCACA	REVERSE PRIMER 229 20 59.13 50.00 CGAAAACCGTCGGGACAATT	5 PRODUCT SIZE: 254	FORWARD PRIMER 9 20 60.04 50.00 TCCGTCACGCATCAATCACA	REVERSE PRIMER 243 20 60.25 50.00 AGTCGGAACAGTCGCGAAAA
>BPScaffold_268	>BPScaffold_1	268	p2	(TA)9	18	2000925	2000942	1 PRODUCT SIZE: 200	FORWARD PRIMER 18 20 59.90 60.00 GACCAGACCTCCGGCTTATG	REVERSE PRIMER 198 20 60.11 55.00 CCCTAATGCCTTGCCGGTTA	2 PRODUCT SIZE: 200	FORWARD PRIMER 23 20 60.04 60.00 GACCTCCGGCTTATGATCGG	REVERSE PRIMER 203 20 60.18 60.00 CTCTCCCCTAATGCCTTGCC	3 PRODUCT SIZE: 199	FORWARD PRIMER 198 20 60.11 55.00 TAACCGGCAAGGCATTAGGG	REVERSE PRIMER 377 20 60.11 55.00 ACCTGTGTAATTCGCCGGAG	4 PRODUCT SIZE: 195	FORWARD PRIMER 23 20 60.04 60.00 GACCTCCGGCTTATGATCGG	REVERSE PRIMER 198 20 60.11 55.00 CCCTAATGCCTTGCCGGTTA	5 PRODUCT SIZE: 199	FORWARD PRIMER 19 20 60.33 55.00 ACCAGACCTCCGGCTTATGA	REVERSE PRIMER 198 20 60.11 55.00 CCCTAATGCCTTGCCGGTTA
>BPScaffold_269	>BPScaffold_1	269	p2	(TC)10	20	2002143	2002162	1 PRODUCT SIZE: 187	FORWARD PRIMER 190 21 59.99 57.14 TCTCTCTCTCTGAGGGGTGTG	REVERSE PRIMER 357 20 59.89 55.00 GCACACAGAGAGGGGGAAAA	2 PRODUCT SIZE: 186	FORWARD PRIMER 191 21 59.99 57.14 CTCTCTCTCTGAGGGGTGTGA	REVERSE PRIMER 357 20 59.89 55.00 GCACACAGAGAGGGGGAAAA	3 PRODUCT SIZE: 185	FORWARD PRIMER 192 20 58.92 55.00 TCTCTCTCTGAGGGGTGTGA	REVERSE PRIMER 357 20 59.89 55.00 GCACACAGAGAGGGGGAAAA	4 PRODUCT SIZE: 188	FORWARD PRIMER 189 21 59.72 57.14 CTCTCTCTCTCTGAGGGGTGT	REVERSE PRIMER 357 20 59.89 55.00 GCACACAGAGAGGGGGAAAA	5 PRODUCT SIZE: 192	FORWARD PRIMER 190 21 59.99 57.14 TCTCTCTCTCTGAGGGGTGTG	REVERSE PRIMER 362 20 59.38 55.00 AATGAGCACACAGAGAGGGG
>BPScaffold_270	>BPScaffold_1	270	p2	(AT)12	24	2002966	2002989	1 PRODUCT SIZE: 201	FORWARD PRIMER 57 22 57.17 40.91 TGAAGAGTAGCTTGGTTATGCT	REVERSE PRIMER 238 20 59.96 50.00 TGTGCGGGTCTTTGGCTATT	2 PRODUCT SIZE: 202	FORWARD PRIMER 57 22 57.17 40.91 TGAAGAGTAGCTTGGTTATGCT	REVERSE PRIMER 239 20 59.96 50.00 TTGTGCGGGTCTTTGGCTAT	3 PRODUCT SIZE: 203	FORWARD PRIMER 57 22 57.17 40.91 TGAAGAGTAGCTTGGTTATGCT	REVERSE PRIMER 240 20 59.96 50.00 ATTGTGCGGGTCTTTGGCTA	4 PRODUCT SIZE: 206	FORWARD PRIMER 57 22 57.17 40.91 TGAAGAGTAGCTTGGTTATGCT	REVERSE PRIMER 243 20 60.04 55.00 CACATTGTGCGGGTCTTTGG	5 PRODUCT SIZE: 202	FORWARD PRIMER 56 23 57.83 39.13 TTGAAGAGTAGCTTGGTTATGCT	REVERSE PRIMER 238 20 59.96 50.00 TGTGCGGGTCTTTGGCTATT
>BPScaffold_271	>BPScaffold_1	271	p3	(AAT)7	21	2003673	2003693	1 PRODUCT SIZE: 100	FORWARD PRIMER 295 27 57.10 29.63 ACATAATAATTTCGGCAATCAATACTG	REVERSE PRIMER 370 25 58.01 40.00 TATATATATCTAGCAGTGGGGGTGT	2 PRODUCT SIZE: 100	FORWARD PRIMER 295 27 57.10 29.63 ACATAATAATTTCGGCAATCAATACTG	REVERSE PRIMER 369 26 58.57 38.46 TATATATATCTAGCAGTGGGGGTGTT	3 PRODUCT SIZE: 101	FORWARD PRIMER 295 27 57.10 29.63 ACATAATAATTTCGGCAATCAATACTG	REVERSE PRIMER 370 26 58.39 38.46 ATATATATATCTAGCAGTGGGGGTGT	4 PRODUCT SIZE: 100	FORWARD PRIMER 295 27 57.10 29.63 ACATAATAATTTCGGCAATCAATACTG	REVERSE PRIMER 368 27 59.44 40.74 TATATATATCTAGCAGTGGGGGTGTTC	5 PRODUCT SIZE: 100	FORWARD PRIMER 296 27 57.10 29.63 CATAATAATTTCGGCAATCAATACTGT	REVERSE PRIMER 370 26 58.39 38.46 ATATATATATCTAGCAGTGGGGGTGT
>BPScaffold_272	>BPScaffold_1	272	p2	(AT)9	18	2004079	2004096	1 PRODUCT SIZE: 194	FORWARD PRIMER 158 20 60.03 60.00 GATGGAGAACACCCCCACTG	REVERSE PRIMER 332 20 59.60 50.00 TGGGAAGCTCATGTTCTGCA	2 PRODUCT SIZE: 196	FORWARD PRIMER 156 20 59.60 55.00 TTGATGGAGAACACCCCCAC	REVERSE PRIMER 332 20 59.60 50.00 TGGGAAGCTCATGTTCTGCA	3 PRODUCT SIZE: 195	FORWARD PRIMER 157 20 60.48 55.00 TGATGGAGAACACCCCCACT	REVERSE PRIMER 332 20 59.60 50.00 TGGGAAGCTCATGTTCTGCA	4 PRODUCT SIZE: 189	FORWARD PRIMER 163 20 60.18 55.00 AGAACACCCCCACTGCTAGA	REVERSE PRIMER 332 20 59.60 50.00 TGGGAAGCTCATGTTCTGCA	5 PRODUCT SIZE: 198	FORWARD PRIMER 158 20 60.03 60.00 GATGGAGAACACCCCCACTG	REVERSE PRIMER 335 21 59.99 47.62 TGCATGGGAAGCTCATGTTCT
>BPScaffold_273	>BPScaffold_1	273	p2	(TC)25	50	2008620	2008669	1 PRODUCT SIZE: 193	FORWARD PRIMER 208 20 59.90 55.00 AAGCACTCCTATACGCTGCC	REVERSE PRIMER 382 19 59.93 63.16 GGATGCCGACATGGAGGAG	2 PRODUCT SIZE: 192	FORWARD PRIMER 208 20 59.90 55.00 AAGCACTCCTATACGCTGCC	REVERSE PRIMER 381 19 59.93 63.16 GATGCCGACATGGAGGAGG	3 PRODUCT SIZE: 190	FORWARD PRIMER 211 20 59.97 60.00 CACTCCTATACGCTGCCCTG	REVERSE PRIMER 382 19 59.93 63.16 GGATGCCGACATGGAGGAG	4 PRODUCT SIZE: 189	FORWARD PRIMER 211 20 59.97 60.00 CACTCCTATACGCTGCCCTG	REVERSE PRIMER 381 19 59.93 63.16 GATGCCGACATGGAGGAGG	5 PRODUCT SIZE: 189	FORWARD PRIMER 212 20 60.40 55.00 ACTCCTATACGCTGCCCTGT	REVERSE PRIMER 382 19 59.93 63.16 GGATGCCGACATGGAGGAG
>BPScaffold_274	>BPScaffold_1	274	p2	(TA)11	22	2008838	2008859	1 PRODUCT SIZE: 191	FORWARD PRIMER 199 20 59.75 55.00 AAGTCGGCATCCTCCTTGAC	REVERSE PRIMER 370 20 59.97 55.00 CCCTCCTTGCTCTGTTTCGT	2 PRODUCT SIZE: 185	FORWARD PRIMER 205 20 60.11 60.00 GCATCCTCCTTGACCCCTTC	REVERSE PRIMER 370 20 59.97 55.00 CCCTCCTTGCTCTGTTTCGT	3 PRODUCT SIZE: 183	FORWARD PRIMER 207 20 59.96 55.00 ATCCTCCTTGACCCCTTCGA	REVERSE PRIMER 370 20 59.97 55.00 CCCTCCTTGCTCTGTTTCGT	4 PRODUCT SIZE: 184	FORWARD PRIMER 206 20 59.82 60.00 CATCCTCCTTGACCCCTTCG	REVERSE PRIMER 370 20 59.97 55.00 CCCTCCTTGCTCTGTTTCGT	5 PRODUCT SIZE: 192	FORWARD PRIMER 199 20 59.75 55.00 AAGTCGGCATCCTCCTTGAC	REVERSE PRIMER 371 20 60.67 60.00 CCCCTCCTTGCTCTGTTTCG
>BPScaffold_275	>BPScaffold_1	275	c	(GA)13g(GA)13aacgtggggtgggatagtggctaagcaaggcagcacatggagtgttat(TG)6tatata(TG)10	139	2009959	2010097	1 PRODUCT SIZE: 194	FORWARD PRIMER 106 20 60.04 60.00 GAGAGAGAAACGTGGGGTGG	REVERSE PRIMER 279 21 58.80 47.62 AGACATGGAGAAAATCGGGGA	2 PRODUCT SIZE: 195	FORWARD PRIMER 106 20 60.04 60.00 GAGAGAGAAACGTGGGGTGG	REVERSE PRIMER 279 22 59.42 45.46 AAGACATGGAGAAAATCGGGGA	3 PRODUCT SIZE: 194	FORWARD PRIMER 106 20 60.04 60.00 GAGAGAGAAACGTGGGGTGG	REVERSE PRIMER 278 22 59.42 45.46 AGACATGGAGAAAATCGGGGAA	4 PRODUCT SIZE: 194	FORWARD PRIMER 106 20 60.04 60.00 GAGAGAGAAACGTGGGGTGG	REVERSE PRIMER 280 20 57.28 50.00 AGACATGGAGAAAATCGGGG	5 PRODUCT SIZE: 193	FORWARD PRIMER 106 20 60.04 60.00 GAGAGAGAAACGTGGGGTGG	REVERSE PRIMER 279 20 57.29 50.00 GACATGGAGAAAATCGGGGA
>BPScaffold_276	>BPScaffold_1	276	p2	(AT)6	12	2015996	2016007	1 PRODUCT SIZE: 196	FORWARD PRIMER 163 23 59.93 43.48 ACAAGGGATGATGAACTTGGTGA	REVERSE PRIMER 338 21 59.85 52.38 TGGGGGATATTAGCTTGGCAC	2 PRODUCT SIZE: 189	FORWARD PRIMER 163 23 59.93 43.48 ACAAGGGATGATGAACTTGGTGA	REVERSE PRIMER 332 20 59.16 55.00 TATTAGCTTGGCACCCCTCC	3 PRODUCT SIZE: 176	FORWARD PRIMER 219 23 59.67 43.48 TCAAGAACAAGGAATAGGGTGCT	REVERSE PRIMER 375 20 60.04 55.00 GGCAAAGCTTGTTGGAGTCG	4 PRODUCT SIZE: 223	FORWARD PRIMER 166 22 58.81 45.46 AGGGATGATGAACTTGGTGAGA	REVERSE PRIMER 369 20 60.25 55.00 GCTTGTTGGAGTCGGTGACT	5 PRODUCT SIZE: 175	FORWARD PRIMER 219 23 59.67 43.48 TCAAGAACAAGGAATAGGGTGCT	REVERSE PRIMER 374 20 60.04 55.00 GCAAAGCTTGTTGGAGTCGG
>BPScaffold_277	>BPScaffold_1	277	p2	(TA)6	12	2017200	2017211	1 PRODUCT SIZE: 167	FORWARD PRIMER 84 21 59.93 52.38 TGTCTCCTGTGAGTTGTGTCG	REVERSE PRIMER 226 25 59.63 40.00 TCACTCTTATGAGAATGGCCATACA	2 PRODUCT SIZE: 166	FORWARD PRIMER 85 21 59.93 52.38 GTCTCCTGTGAGTTGTGTCGT	REVERSE PRIMER 226 25 59.63 40.00 TCACTCTTATGAGAATGGCCATACA	3 PRODUCT SIZE: 165	FORWARD PRIMER 86 21 59.93 52.38 TCTCCTGTGAGTTGTGTCGTG	REVERSE PRIMER 226 25 59.63 40.00 TCACTCTTATGAGAATGGCCATACA	4 PRODUCT SIZE: 165	FORWARD PRIMER 84 21 59.93 52.38 TGTCTCCTGTGAGTTGTGTCG	REVERSE PRIMER 224 25 59.63 40.00 ACTCTTATGAGAATGGCCATACACT	5 PRODUCT SIZE: 164	FORWARD PRIMER 87 21 59.93 52.38 CTCCTGTGAGTTGTGTCGTGA	REVERSE PRIMER 226 25 59.63 40.00 TCACTCTTATGAGAATGGCCATACA
>BPScaffold_278	>BPScaffold_1	278	p2	(AT)53	106	2017562	2017667	1 PRODUCT SIZE: 100	FORWARD PRIMER 253 20 59.67 55.00 AACTTGGACAGGATGGGCTC	REVERSE PRIMER 333 20 59.89 60.00 GGAGATAAAAGGCCGGGGAG	2 PRODUCT SIZE: 101	FORWARD PRIMER 253 20 59.67 55.00 AACTTGGACAGGATGGGCTC	REVERSE PRIMER 335 19 60.23 63.16 CGGAGATAAAAGGCCGGGG	3 PRODUCT SIZE: 101	FORWARD PRIMER 252 21 59.44 52.38 TAACTTGGACAGGATGGGCTC	REVERSE PRIMER 333 20 59.89 60.00 GGAGATAAAAGGCCGGGGAG	4 PRODUCT SIZE: 142	FORWARD PRIMER 211 22 58.35 40.91 ACCCAGATCCAAACAAAAACCT	REVERSE PRIMER 333 20 59.89 60.00 GGAGATAAAAGGCCGGGGAG	5 PRODUCT SIZE: 100	FORWARD PRIMER 252 21 59.44 52.38 TAACTTGGACAGGATGGGCTC	REVERSE PRIMER 332 20 59.89 60.00 GAGATAAAAGGCCGGGGAGG
>BPScaffold_279	>BPScaffold_1	279	c	(TA)27tc(TA)15t(TA)6	99	2018021	2018119	1 PRODUCT SIZE: 223	FORWARD PRIMER 14 20 59.82 55.00 GGGCTCCACAGATATGGCAA	REVERSE PRIMER 215 22 60.16 45.46 TGGTGGGTCAATCAACACATGA	2 PRODUCT SIZE: 223	FORWARD PRIMER 14 20 59.82 55.00 GGGCTCCACAGATATGGCAA	REVERSE PRIMER 216 21 58.76 47.62 TGGTGGGTCAATCAACACATG	3 PRODUCT SIZE: 222	FORWARD PRIMER 14 20 59.82 55.00 GGGCTCCACAGATATGGCAA	REVERSE PRIMER 215 21 58.49 47.62 GGTGGGTCAATCAACACATGA	4 PRODUCT SIZE: 225	FORWARD PRIMER 12 20 59.60 55.00 ATGGGCTCCACAGATATGGC	REVERSE PRIMER 215 22 60.16 45.46 TGGTGGGTCAATCAACACATGA	5 PRODUCT SIZE: 225	FORWARD PRIMER 12 20 59.60 55.00 ATGGGCTCCACAGATATGGC	REVERSE PRIMER 216 21 58.76 47.62 TGGTGGGTCAATCAACACATG
>BPScaffold_280	>BPScaffold_1	280	c	(TA)27t(TA)10	75	2035289	2035363	1 PRODUCT SIZE: 228	FORWARD PRIMER 26 20 59.96 55.00 TCGAACCCCCATCTTCTCCT	REVERSE PRIMER 233 21 60.07 52.38 CGTCTCTTGAACCTCTTCGCT	2 PRODUCT SIZE: 229	FORWARD PRIMER 26 20 59.96 55.00 TCGAACCCCCATCTTCTCCT	REVERSE PRIMER 234 21 60.07 52.38 TCGTCTCTTGAACCTCTTCGC	3 PRODUCT SIZE: 228	FORWARD PRIMER 26 20 59.96 55.00 TCGAACCCCCATCTTCTCCT	REVERSE PRIMER 234 20 58.66 55.00 CGTCTCTTGAACCTCTTCGC	4 PRODUCT SIZE: 227	FORWARD PRIMER 27 20 59.53 60.00 CGAACCCCCATCTTCTCCTC	REVERSE PRIMER 233 21 60.07 52.38 CGTCTCTTGAACCTCTTCGCT	5 PRODUCT SIZE: 228	FORWARD PRIMER 27 20 59.53 60.00 CGAACCCCCATCTTCTCCTC	REVERSE PRIMER 234 21 60.07 52.38 TCGTCTCTTGAACCTCTTCGC
>BPScaffold_281	>BPScaffold_1	281	p2	(TA)9	18	2038285	2038302	1 PRODUCT SIZE: 191	FORWARD PRIMER 122 20 59.68 50.00 TGCACGGTCTATGTCGTTGT	REVERSE PRIMER 293 20 60.11 55.00 GAAACTCGTGTCGCTTGCTG	2 PRODUCT SIZE: 194	FORWARD PRIMER 119 20 59.47 50.00 ACATGCACGGTCTATGTCGT	REVERSE PRIMER 293 20 60.11 55.00 GAAACTCGTGTCGCTTGCTG	3 PRODUCT SIZE: 192	FORWARD PRIMER 122 20 59.68 50.00 TGCACGGTCTATGTCGTTGT	REVERSE PRIMER 294 20 60.25 50.00 AGAAACTCGTGTCGCTTGCT	4 PRODUCT SIZE: 198	FORWARD PRIMER 122 20 59.68 50.00 TGCACGGTCTATGTCGTTGT	REVERSE PRIMER 300 20 60.60 55.00 AGGGCAAGAAACTCGTGTCG	5 PRODUCT SIZE: 195	FORWARD PRIMER 119 20 59.47 50.00 ACATGCACGGTCTATGTCGT	REVERSE PRIMER 294 20 60.25 50.00 AGAAACTCGTGTCGCTTGCT
>BPScaffold_282	>BPScaffold_1	282	c	(TA)39(AT)8	94	2042728	2042821	1 PRODUCT SIZE: 173	FORWARD PRIMER 43 20 59.61 50.00 TGCTCAACTCGACTTGCTCA	REVERSE PRIMER 196 20 59.61 55.00 GCCAGTGGCGAGTGGTATAT	2 PRODUCT SIZE: 174	FORWARD PRIMER 42 21 60.00 47.62 ATGCTCAACTCGACTTGCTCA	REVERSE PRIMER 196 20 59.61 55.00 GCCAGTGGCGAGTGGTATAT	3 PRODUCT SIZE: 173	FORWARD PRIMER 43 21 60.20 47.62 TGCTCAACTCGACTTGCTCAA	REVERSE PRIMER 196 20 59.61 55.00 GCCAGTGGCGAGTGGTATAT	4 PRODUCT SIZE: 172	FORWARD PRIMER 44 20 58.50 50.00 GCTCAACTCGACTTGCTCAA	REVERSE PRIMER 196 20 59.61 55.00 GCCAGTGGCGAGTGGTATAT	5 PRODUCT SIZE: 173	FORWARD PRIMER 43 20 59.61 50.00 TGCTCAACTCGACTTGCTCA	REVERSE PRIMER 195 21 59.38 52.38 GCCAGTGGCGAGTGGTATATA
>BPScaffold_283	>BPScaffold_1	283	p2	(AT)6	12	2043694	2043705	1 PRODUCT SIZE: 214	FORWARD PRIMER 168 20 59.26 55.00 GGCGCAGGAAATCTTTACCC	REVERSE PRIMER 362 20 57.56 50.00 AATGGGTGAGCCACATAAGG	2 PRODUCT SIZE: 215	FORWARD PRIMER 167 20 59.26 55.00 GGGCGCAGGAAATCTTTACC	REVERSE PRIMER 362 20 57.56 50.00 AATGGGTGAGCCACATAAGG	3 PRODUCT SIZE: 215	FORWARD PRIMER 168 20 59.26 55.00 GGCGCAGGAAATCTTTACCC	REVERSE PRIMER 362 21 58.26 47.62 AAATGGGTGAGCCACATAAGG	4 PRODUCT SIZE: 218	FORWARD PRIMER 164 20 59.11 50.00 CTTGGGCGCAGGAAATCTTT	REVERSE PRIMER 362 20 57.56 50.00 AATGGGTGAGCCACATAAGG	5 PRODUCT SIZE: 216	FORWARD PRIMER 167 20 59.26 55.00 GGGCGCAGGAAATCTTTACC	REVERSE PRIMER 362 21 58.26 47.62 AAATGGGTGAGCCACATAAGG
>BPScaffold_284	>BPScaffold_1	284	c	(CGC)5tctcccttccgactcccccgccggacatgttcagctatggcgcaggtgctcgactccaccccc(CCG)5	93	2050141	2050233	1 PRODUCT SIZE: 198	FORWARD PRIMER 16 20 59.96 50.00 ATGCTGCAAACCATCTCCCA	REVERSE PRIMER 194 20 60.68 55.00 AAGGAAGATGAAACCGGCGG	2 PRODUCT SIZE: 197	FORWARD PRIMER 17 20 60.18 50.00 TGCTGCAAACCATCTCCCAA	REVERSE PRIMER 194 20 60.68 55.00 AAGGAAGATGAAACCGGCGG	3 PRODUCT SIZE: 194	FORWARD PRIMER 86 20 60.69 60.00 GTCGTCCATCCCTCCTTCCT	REVERSE PRIMER 260 20 60.04 60.00 CTTCGTCACCCCAGAAGACC	4 PRODUCT SIZE: 197	FORWARD PRIMER 86 20 60.69 60.00 GTCGTCCATCCCTCCTTCCT	REVERSE PRIMER 263 20 59.75 60.00 CCTCTTCGTCACCCCAGAAG	5 PRODUCT SIZE: 196	FORWARD PRIMER 18 20 59.76 55.00 GCTGCAAACCATCTCCCAAC	REVERSE PRIMER 194 20 60.68 55.00 AAGGAAGATGAAACCGGCGG
>BPScaffold_285	>BPScaffold_1	285	c	(AT)33(GT)12	90	2061416	2061505	1 PRODUCT SIZE: 205	FORWARD PRIMER 50 20 58.90 55.00 CCACAGCTTTAGGCATGGAC	REVERSE PRIMER 235 20 60.03 55.00 TGTGTCCTCTCCGCCATCTA	2 PRODUCT SIZE: 194	FORWARD PRIMER 175 20 59.13 50.00 TGTGTGTGTGTGTGTGTGTG	REVERSE PRIMER 349 20 60.25 60.00 GGGGATAATCCTGTTCGGGC	3 PRODUCT SIZE: 193	FORWARD PRIMER 176 20 59.13 50.00 GTGTGTGTGTGTGTGTGTGT	REVERSE PRIMER 349 20 60.25 60.00 GGGGATAATCCTGTTCGGGC	4 PRODUCT SIZE: 203	FORWARD PRIMER 50 20 58.90 55.00 CCACAGCTTTAGGCATGGAC	REVERSE PRIMER 233 20 59.74 55.00 TGTCCTCTCCGCCATCTACT	5 PRODUCT SIZE: 192	FORWARD PRIMER 177 20 59.13 50.00 TGTGTGTGTGTGTGTGTGTG	REVERSE PRIMER 349 20 60.25 60.00 GGGGATAATCCTGTTCGGGC
>BPScaffold_286	>BPScaffold_1	286	p2	(TG)8	16	2073696	2073711	1 PRODUCT SIZE: 181	FORWARD PRIMER 13 20 57.58 45.00 ACCTTTGTGTGTCTTGAGCA	REVERSE PRIMER 174 20 59.96 55.00 CACACACACATGGAGAGCCT	2 PRODUCT SIZE: 182	FORWARD PRIMER 13 20 57.58 45.00 ACCTTTGTGTGTCTTGAGCA	REVERSE PRIMER 175 20 60.25 55.00 ACACACACACATGGAGAGCC	3 PRODUCT SIZE: 182	FORWARD PRIMER 12 21 58.28 42.86 AACCTTTGTGTGTCTTGAGCA	REVERSE PRIMER 174 20 59.96 55.00 CACACACACATGGAGAGCCT	4 PRODUCT SIZE: 181	FORWARD PRIMER 13 21 58.28 42.86 ACCTTTGTGTGTCTTGAGCAA	REVERSE PRIMER 174 20 59.96 55.00 CACACACACATGGAGAGCCT	5 PRODUCT SIZE: 183	FORWARD PRIMER 12 21 58.28 42.86 AACCTTTGTGTGTCTTGAGCA	REVERSE PRIMER 175 20 60.25 55.00 ACACACACACATGGAGAGCC
>BPScaffold_287	>BPScaffold_1	287	c	(AT)34tatata(AT)14	102	2077961	2078062	1 PRODUCT SIZE: 214	FORWARD PRIMER 62 20 57.25 45.00 TGTTCATGCTCGACTCATGT	REVERSE PRIMER 253 23 60.12 43.48 AGCTAAGTATTTCGCCATGACCA	2 PRODUCT SIZE: 213	FORWARD PRIMER 62 20 57.25 45.00 TGTTCATGCTCGACTCATGT	REVERSE PRIMER 253 22 58.80 45.46 GCTAAGTATTTCGCCATGACCA	3 PRODUCT SIZE: 218	FORWARD PRIMER 62 20 57.25 45.00 TGTTCATGCTCGACTCATGT	REVERSE PRIMER 259 21 58.01 42.86 AGCAAGCTAAGTATTTCGCCA	4 PRODUCT SIZE: 209	FORWARD PRIMER 62 20 57.25 45.00 TGTTCATGCTCGACTCATGT	REVERSE PRIMER 250 21 57.44 42.86 AGTATTTCGCCATGACCATCA	5 PRODUCT SIZE: 214	FORWARD PRIMER 62 21 57.96 42.86 TGTTCATGCTCGACTCATGTT	REVERSE PRIMER 253 23 60.12 43.48 AGCTAAGTATTTCGCCATGACCA
>BPScaffold_288	>BPScaffold_1	288	p2	(TG)8	16	2082983	2082998	1 PRODUCT SIZE: 211	FORWARD PRIMER 184 20 59.97 50.00 TGTGTGTGTGTGTGTGTCCA	REVERSE PRIMER 374 21 59.22 47.62 ACCAGGCCTTTGTAACTCAGT	2 PRODUCT SIZE: 209	FORWARD PRIMER 186 20 59.68 50.00 TGTGTGTGTGTGTGTCCAGT	REVERSE PRIMER 374 21 59.22 47.62 ACCAGGCCTTTGTAACTCAGT	3 PRODUCT SIZE: 187	FORWARD PRIMER 17 20 58.01 45.00 ACTTTTGCACATCCTGAGCA	REVERSE PRIMER 184 20 59.97 50.00 TGGACACACACACACACACA	4 PRODUCT SIZE: 192	FORWARD PRIMER 177 20 59.75 50.00 AAGGCTCTGTGTGTGTGTGT	REVERSE PRIMER 347 22 60.09 45.46 TGGGGTTCATGTCAAAAGGTGA	5 PRODUCT SIZE: 212	FORWARD PRIMER 184 20 59.97 50.00 TGTGTGTGTGTGTGTGTCCA	REVERSE PRIMER 374 22 59.83 45.46 AACCAGGCCTTTGTAACTCAGT
>BPScaffold_289	>BPScaffold_1	289	p2	(AT)42	84	2083729	2083812	1 PRODUCT SIZE: 193	FORWARD PRIMER 201 20 59.90 50.00 GTTGCCTCCCAAAAAGCGTT	REVERSE PRIMER 370 24 59.91 41.67 GCAAACAGTTTTTCCATACGATGC	2 PRODUCT SIZE: 196	FORWARD PRIMER 201 20 59.90 50.00 GTTGCCTCCCAAAAAGCGTT	REVERSE PRIMER 373 24 59.66 37.50 AGTGCAAACAGTTTTTCCATACGA	3 PRODUCT SIZE: 191	FORWARD PRIMER 203 20 59.90 50.00 TGCCTCCCAAAAAGCGTTTG	REVERSE PRIMER 370 24 59.91 41.67 GCAAACAGTTTTTCCATACGATGC	4 PRODUCT SIZE: 194	FORWARD PRIMER 203 20 59.90 50.00 TGCCTCCCAAAAAGCGTTTG	REVERSE PRIMER 373 24 59.66 37.50 AGTGCAAACAGTTTTTCCATACGA	5 PRODUCT SIZE: 196	FORWARD PRIMER 201 20 59.90 50.00 GTTGCCTCCCAAAAAGCGTT	REVERSE PRIMER 374 23 58.39 39.13 AGTGCAAACAGTTTTTCCATACG
>BPScaffold_290	>BPScaffold_1	290	p2	(AT)28	56	2108477	2108532	1 PRODUCT SIZE: 205	FORWARD PRIMER 40 20 59.09 55.00 CCCACTCTGGTATTTCCGGT	REVERSE PRIMER 225 20 60.11 55.00 GCTCATGACCGGAGTTTCGA	2 PRODUCT SIZE: 198	FORWARD PRIMER 54 21 60.07 47.62 TCCGGTGAATTCTCGATTGCA	REVERSE PRIMER 232 20 60.11 55.00 TCTACGAGCTCATGACCGGA	3 PRODUCT SIZE: 206	FORWARD PRIMER 40 20 59.09 55.00 CCCACTCTGGTATTTCCGGT	REVERSE PRIMER 226 20 60.11 55.00 AGCTCATGACCGGAGTTTCG	4 PRODUCT SIZE: 200	FORWARD PRIMER 54 21 60.07 47.62 TCCGGTGAATTCTCGATTGCA	REVERSE PRIMER 234 20 59.69 60.00 CCTCTACGAGCTCATGACCG	5 PRODUCT SIZE: 208	FORWARD PRIMER 40 20 59.09 55.00 CCCACTCTGGTATTTCCGGT	REVERSE PRIMER 228 20 60.11 55.00 CGAGCTCATGACCGGAGTTT
>BPScaffold_291	>BPScaffold_1	291	p3	(AAG)6	18	2122213	2122230	1 PRODUCT SIZE: 171	FORWARD PRIMER 21 19 60.01 57.90 CGCAACGACTGGAAGGAGT	REVERSE PRIMER 172 20 60.04 55.00 TCTTCTTCTTTCCCGTCGGC	2 PRODUCT SIZE: 171	FORWARD PRIMER 21 20 61.01 60.00 CGCAACGACTGGAAGGAGTC	REVERSE PRIMER 172 20 60.04 55.00 TCTTCTTCTTTCCCGTCGGC	3 PRODUCT SIZE: 172	FORWARD PRIMER 20 19 60.74 63.16 CCGCAACGACTGGAAGGAG	REVERSE PRIMER 172 20 60.04 55.00 TCTTCTTCTTTCCCGTCGGC	4 PRODUCT SIZE: 157	FORWARD PRIMER 21 19 60.01 57.90 CGCAACGACTGGAAGGAGT	REVERSE PRIMER 158 20 59.96 55.00 GTCGGCCCTTCTTCTCCAAA	5 PRODUCT SIZE: 157	FORWARD PRIMER 21 20 61.01 60.00 CGCAACGACTGGAAGGAGTC	REVERSE PRIMER 158 20 59.96 55.00 GTCGGCCCTTCTTCTCCAAA
>BPScaffold_292	>BPScaffold_1	292	p2	(AT)8	16	2129680	2129695	1 PRODUCT SIZE: 171	FORWARD PRIMER 78 21 59.73 52.38 GGTTTCGTTCGGAAGGTAGGA	REVERSE PRIMER 229 20 59.45 60.00 CCAACCCTATCCAACCCTCC	2 PRODUCT SIZE: 172	FORWARD PRIMER 77 20 58.66 55.00 CGGTTTCGTTCGGAAGGTAG	REVERSE PRIMER 229 20 59.45 60.00 CCAACCCTATCCAACCCTCC	3 PRODUCT SIZE: 241	FORWARD PRIMER 78 21 59.73 52.38 GGTTTCGTTCGGAAGGTAGGA	REVERSE PRIMER 299 20 60.04 50.00 AGCGTCTACCAATTTCGCCA	4 PRODUCT SIZE: 242	FORWARD PRIMER 77 20 58.66 55.00 CGGTTTCGTTCGGAAGGTAG	REVERSE PRIMER 299 20 60.04 50.00 AGCGTCTACCAATTTCGCCA	5 PRODUCT SIZE: 174	FORWARD PRIMER 78 21 59.73 52.38 GGTTTCGTTCGGAAGGTAGGA	REVERSE PRIMER 232 20 59.00 55.00 TGACCAACCCTATCCAACCC
>BPScaffold_293	>BPScaffold_1	293	p2	(AT)12	24	2140282	2140305	1 PRODUCT SIZE: 158	FORWARD PRIMER 79 21 58.28 47.62 ACCCATCCTGTATATTGCCCT	REVERSE PRIMER 215 22 57.40 40.91 ACTCATGGGAATCTGGAATGTT	2 PRODUCT SIZE: 176	FORWARD PRIMER 61 23 59.34 43.48 AGGGTCACAATTTCTTCTACCCA	REVERSE PRIMER 215 22 57.40 40.91 ACTCATGGGAATCTGGAATGTT	3 PRODUCT SIZE: 143	FORWARD PRIMER 94 22 60.22 45.46 TGCCCTTTTCATTCTGTGTTGC	REVERSE PRIMER 215 22 57.40 40.91 ACTCATGGGAATCTGGAATGTT	4 PRODUCT SIZE: 158	FORWARD PRIMER 79 21 58.28 47.62 ACCCATCCTGTATATTGCCCT	REVERSE PRIMER 214 23 58.06 39.13 ACTCATGGGAATCTGGAATGTTT	5 PRODUCT SIZE: 158	FORWARD PRIMER 79 22 58.94 45.46 ACCCATCCTGTATATTGCCCTT	REVERSE PRIMER 215 22 57.40 40.91 ACTCATGGGAATCTGGAATGTT
>BPScaffold_294	>BPScaffold_1	294	p2	(AT)6	12	2141896	2141907	1 PRODUCT SIZE: 179	FORWARD PRIMER 222 21 59.45 52.38 ACCGTGGTGGATCTCTCTTTC	REVERSE PRIMER 381 20 59.26 45.00 TTTCGCGGCACTCTTTTGTT	2 PRODUCT SIZE: 178	FORWARD PRIMER 223 21 59.45 52.38 CCGTGGTGGATCTCTCTTTCA	REVERSE PRIMER 381 20 59.26 45.00 TTTCGCGGCACTCTTTTGTT	3 PRODUCT SIZE: 179	FORWARD PRIMER 222 20 58.35 50.00 ACCGTGGTGGATCTCTCTTT	REVERSE PRIMER 381 20 59.26 45.00 TTTCGCGGCACTCTTTTGTT	4 PRODUCT SIZE: 197	FORWARD PRIMER 47 20 58.10 45.00 AGGCGACTTTCAAGCATTCA	REVERSE PRIMER 223 21 59.45 52.38 TGAAAGAGAGATCCACCACGG	5 PRODUCT SIZE: 196	FORWARD PRIMER 47 20 58.10 45.00 AGGCGACTTTCAAGCATTCA	REVERSE PRIMER 222 21 59.45 52.38 GAAAGAGAGATCCACCACGGT
>BPScaffold_295	>BPScaffold_1	295	p3	(AAT)8	24	2144346	2144369	1 PRODUCT SIZE: 215	FORWARD PRIMER 93 20 59.67 55.00 GGGCAAGGTGAGGGGTAAAT	REVERSE PRIMER 288 20 60.03 60.00 ATGACCTCCCCTCCCTTCTC	2 PRODUCT SIZE: 224	FORWARD PRIMER 84 20 59.89 55.00 GGTGGTAAAGGGCAAGGTGA	REVERSE PRIMER 288 20 60.03 60.00 ATGACCTCCCCTCCCTTCTC	3 PRODUCT SIZE: 220	FORWARD PRIMER 88 20 60.32 60.00 GTAAAGGGCAAGGTGAGGGG	REVERSE PRIMER 288 20 60.03 60.00 ATGACCTCCCCTCCCTTCTC	4 PRODUCT SIZE: 218	FORWARD PRIMER 93 20 59.67 55.00 GGGCAAGGTGAGGGGTAAAT	REVERSE PRIMER 291 20 59.88 55.00 TGAATGACCTCCCCTCCCTT	5 PRODUCT SIZE: 225	FORWARD PRIMER 83 20 59.89 55.00 AGGTGGTAAAGGGCAAGGTG	REVERSE PRIMER 288 20 60.03 60.00 ATGACCTCCCCTCCCTTCTC
>BPScaffold_296	>BPScaffold_1	296	c	(AAG)7a(AAG)12	58	2145562	2145619	1 PRODUCT SIZE: 232	FORWARD PRIMER 100 21 59.86 57.14 GGAGAAGAGAAGAGCGAAGGG	REVERSE PRIMER 312 20 58.42 50.00 TCCCCATTTTCTACCTCGCT	2 PRODUCT SIZE: 244	FORWARD PRIMER 100 21 59.86 57.14 GGAGAAGAGAAGAGCGAAGGG	REVERSE PRIMER 324 20 58.67 50.00 TCCCCATCCAAATCCCCATT	3 PRODUCT SIZE: 233	FORWARD PRIMER 100 21 59.86 57.14 GGAGAAGAGAAGAGCGAAGGG	REVERSE PRIMER 312 21 58.87 47.62 ATCCCCATTTTCTACCTCGCT	4 PRODUCT SIZE: 245	FORWARD PRIMER 100 21 59.86 57.14 GGAGAAGAGAAGAGCGAAGGG	REVERSE PRIMER 325 20 58.44 50.00 ATCCCCATCCAAATCCCCAT	5 PRODUCT SIZE: 244	FORWARD PRIMER 100 21 59.86 57.14 GGAGAAGAGAAGAGCGAAGGG	REVERSE PRIMER 323 21 59.34 47.62 TCCCCATCCAAATCCCCATTT
>BPScaffold_297	>BPScaffold_1	297	p3	(AAT)5	15	2149436	2149450	1 PRODUCT SIZE: 217	FORWARD PRIMER 31 20 59.23 50.00 TCCTTGCTTTCAGCTCACCT	REVERSE PRIMER 228 20 60.11 55.00 CTTCGCACGTATCCCCACTT	2 PRODUCT SIZE: 217	FORWARD PRIMER 31 21 59.86 47.62 TCCTTGCTTTCAGCTCACCTT	REVERSE PRIMER 228 20 60.11 55.00 CTTCGCACGTATCCCCACTT	3 PRODUCT SIZE: 218	FORWARD PRIMER 30 21 59.86 47.62 TTCCTTGCTTTCAGCTCACCT	REVERSE PRIMER 228 20 60.11 55.00 CTTCGCACGTATCCCCACTT	4 PRODUCT SIZE: 219	FORWARD PRIMER 31 20 59.23 50.00 TCCTTGCTTTCAGCTCACCT	REVERSE PRIMER 230 20 59.54 55.00 TACTTCGCACGTATCCCCAC	5 PRODUCT SIZE: 176	FORWARD PRIMER 72 20 59.12 55.00 AGACGAACTCGAGTTGGGAG	REVERSE PRIMER 228 20 60.11 55.00 CTTCGCACGTATCCCCACTT
>BPScaffold_298	>BPScaffold_1	298	p3	(AAG)9	27	2150650	2150676	1 PRODUCT SIZE: 203	FORWARD PRIMER 152 20 60.04 55.00 GCGACGGGAAAGAAGAAGGA	REVERSE PRIMER 335 20 58.67 50.00 TCCCCATCCAAATCCCCATT	2 PRODUCT SIZE: 204	FORWARD PRIMER 151 20 60.04 55.00 AGCGACGGGAAAGAAGAAGG	REVERSE PRIMER 335 20 58.67 50.00 TCCCCATCCAAATCCCCATT	3 PRODUCT SIZE: 204	FORWARD PRIMER 152 20 60.04 55.00 GCGACGGGAAAGAAGAAGGA	REVERSE PRIMER 336 20 58.44 50.00 ATCCCCATCCAAATCCCCAT	4 PRODUCT SIZE: 203	FORWARD PRIMER 140 20 59.90 60.00 GAGAAGAGAAGAGCGACGGG	REVERSE PRIMER 323 20 58.42 50.00 TCCCCATTTTCTACCTCGCT	5 PRODUCT SIZE: 203	FORWARD PRIMER 152 20 60.04 55.00 GCGACGGGAAAGAAGAAGGA	REVERSE PRIMER 334 21 59.34 47.62 TCCCCATCCAAATCCCCATTT
>BPScaffold_299	>BPScaffold_1	299	p3	(ATA)5	15	2158930	2158944	1 PRODUCT SIZE: 236	FORWARD PRIMER 48 20 60.11 55.00 CTGCGCTACATCCCTTTCCA	REVERSE PRIMER 264 20 60.04 50.00 CGCATTGCAAAGCCTCCTTT	2 PRODUCT SIZE: 237	FORWARD PRIMER 47 20 60.11 55.00 ACTGCGCTACATCCCTTTCC	REVERSE PRIMER 264 20 60.04 50.00 CGCATTGCAAAGCCTCCTTT	3 PRODUCT SIZE: 235	FORWARD PRIMER 49 20 59.45 50.00 TGCGCTACATCCCTTTCCAT	REVERSE PRIMER 264 20 60.04 50.00 CGCATTGCAAAGCCTCCTTT	4 PRODUCT SIZE: 242	FORWARD PRIMER 48 20 60.11 55.00 CTGCGCTACATCCCTTTCCA	REVERSE PRIMER 270 20 59.83 50.00 ACATCTCGCATTGCAAAGCC	5 PRODUCT SIZE: 243	FORWARD PRIMER 47 20 60.11 55.00 ACTGCGCTACATCCCTTTCC	REVERSE PRIMER 270 20 59.83 50.00 ACATCTCGCATTGCAAAGCC
>BPScaffold_300	>BPScaffold_1	300	p2	(TA)29	58	2160037	2160094	1 PRODUCT SIZE: 206	FORWARD PRIMER 88 20 59.74 50.00 TCCGTGTTGTGTCCCCTTTT	REVERSE PRIMER 270 24 59.30 37.50 ACGAGCTTGTTTTATGGCAATAGT	2 PRODUCT SIZE: 205	FORWARD PRIMER 89 20 59.62 55.00 CCGTGTTGTGTCCCCTTTTG	REVERSE PRIMER 270 24 59.30 37.50 ACGAGCTTGTTTTATGGCAATAGT	3 PRODUCT SIZE: 207	FORWARD PRIMER 87 20 59.52 50.00 ATCCGTGTTGTGTCCCCTTT	REVERSE PRIMER 270 24 59.30 37.50 ACGAGCTTGTTTTATGGCAATAGT	4 PRODUCT SIZE: 205	FORWARD PRIMER 88 20 59.74 50.00 TCCGTGTTGTGTCCCCTTTT	REVERSE PRIMER 270 23 57.76 39.13 CGAGCTTGTTTTATGGCAATAGT	5 PRODUCT SIZE: 269	FORWARD PRIMER 88 20 59.74 50.00 TCCGTGTTGTGTCCCCTTTT	REVERSE PRIMER 335 22 59.96 50.00 AGGGATTGACTCAGGTCTCTCA
>BPScaffold_301	>BPScaffold_1	301	p3	(CTT)5	15	2175903	2175917	1 PRODUCT SIZE: 204	FORWARD PRIMER 162 21 60.13 57.14 CCACCATCATCCTTCTCACCC	REVERSE PRIMER 345 21 59.31 47.62 GGCCTAAAAGCAACTTGTGGT	2 PRODUCT SIZE: 195	FORWARD PRIMER 162 21 60.13 57.14 CCACCATCATCCTTCTCACCC	REVERSE PRIMER 336 21 59.04 47.62 GCAACTTGTGGTGGATCTTGT	3 PRODUCT SIZE: 205	FORWARD PRIMER 162 21 60.13 57.14 CCACCATCATCCTTCTCACCC	REVERSE PRIMER 346 21 59.04 47.62 AGGCCTAAAAGCAACTTGTGG	4 PRODUCT SIZE: 203	FORWARD PRIMER 163 21 59.44 52.38 CACCATCATCCTTCTCACCCA	REVERSE PRIMER 345 21 59.31 47.62 GGCCTAAAAGCAACTTGTGGT	5 PRODUCT SIZE: 205	FORWARD PRIMER 161 21 59.44 52.38 ACCACCATCATCCTTCTCACC	REVERSE PRIMER 345 21 59.31 47.62 GGCCTAAAAGCAACTTGTGGT
>BPScaffold_302	>BPScaffold_1	302	p2	(TA)27	54	2177267	2177320	1 PRODUCT SIZE: 201	FORWARD PRIMER 99 20 59.90 55.00 CACCACAAGTTGCCTTTGGG	REVERSE PRIMER 280 20 60.25 55.00 CGGCTTATGACGGGCACATA	2 PRODUCT SIZE: 202	FORWARD PRIMER 98 20 59.90 55.00 CCACCACAAGTTGCCTTTGG	REVERSE PRIMER 280 20 60.25 55.00 CGGCTTATGACGGGCACATA	3 PRODUCT SIZE: 206	FORWARD PRIMER 94 20 59.23 50.00 AGATCCACCACAAGTTGCCT	REVERSE PRIMER 280 20 60.25 55.00 CGGCTTATGACGGGCACATA	4 PRODUCT SIZE: 203	FORWARD PRIMER 97 20 58.89 50.00 TCCACCACAAGTTGCCTTTG	REVERSE PRIMER 280 20 60.25 55.00 CGGCTTATGACGGGCACATA	5 PRODUCT SIZE: 193	FORWARD PRIMER 98 20 59.90 55.00 CCACCACAAGTTGCCTTTGG	REVERSE PRIMER 270 21 59.86 47.62 ACGGGCACATATGATTGTCGA
>BPScaffold_303	>BPScaffold_1	303	p3	(TAT)5	15	2185076	2185090	1 PRODUCT SIZE: 178	FORWARD PRIMER 64 20 60.03 60.00 GCCCCACTGAACCCTCTAAC	REVERSE PRIMER 222 20 58.35 50.00 AGACTTTCCATCCGGTGTCT	2 PRODUCT SIZE: 201	FORWARD PRIMER 41 20 58.87 45.00 ATTGTGCAAAAAGGGTGCCT	REVERSE PRIMER 222 20 58.35 50.00 AGACTTTCCATCCGGTGTCT	3 PRODUCT SIZE: 227	FORWARD PRIMER 122 20 59.67 55.00 CCCACACCCGAACAATAGGT	REVERSE PRIMER 329 20 58.76 45.00 AGCGTGCAAAAGCTTGAGAT	4 PRODUCT SIZE: 182	FORWARD PRIMER 64 20 60.03 60.00 GCCCCACTGAACCCTCTAAC	REVERSE PRIMER 224 22 59.89 45.46 TCAAAGACTTTCCATCCGGTGT	5 PRODUCT SIZE: 179	FORWARD PRIMER 64 20 60.03 60.00 GCCCCACTGAACCCTCTAAC	REVERSE PRIMER 222 21 59.02 47.62 AAGACTTTCCATCCGGTGTCT
>BPScaffold_304	>BPScaffold_1	304	p3	(ATA)6	18	2189328	2189345	1 PRODUCT SIZE: 227	FORWARD PRIMER 102 23 59.81 43.48 CACATGTGGAAAATACCATGCCA	REVERSE PRIMER 309 20 60.03 50.00 ATCAGAGCATTGCAAGGGCT	2 PRODUCT SIZE: 223	FORWARD PRIMER 106 22 58.49 40.91 TGTGGAAAATACCATGCCAAGT	REVERSE PRIMER 309 20 60.03 50.00 ATCAGAGCATTGCAAGGGCT	3 PRODUCT SIZE: 228	FORWARD PRIMER 102 23 59.81 43.48 CACATGTGGAAAATACCATGCCA	REVERSE PRIMER 310 20 59.90 55.00 CATCAGAGCATTGCAAGGGC	4 PRODUCT SIZE: 226	FORWARD PRIMER 103 22 58.56 40.91 ACATGTGGAAAATACCATGCCA	REVERSE PRIMER 309 20 60.03 50.00 ATCAGAGCATTGCAAGGGCT	5 PRODUCT SIZE: 224	FORWARD PRIMER 106 22 58.49 40.91 TGTGGAAAATACCATGCCAAGT	REVERSE PRIMER 310 20 59.90 55.00 CATCAGAGCATTGCAAGGGC
>BPScaffold_305	>BPScaffold_1	305	p2	(AG)9	18	2191153	2191170	1 PRODUCT SIZE: 194	FORWARD PRIMER 157 20 58.38 50.00 ACTCTACACGCAAGGAGTCA	REVERSE PRIMER 331 20 57.42 45.00 ATTTACTCGGGTTTGCCTGT	2 PRODUCT SIZE: 195	FORWARD PRIMER 156 21 59.04 47.62 AACTCTACACGCAAGGAGTCA	REVERSE PRIMER 331 20 57.42 45.00 ATTTACTCGGGTTTGCCTGT	3 PRODUCT SIZE: 194	FORWARD PRIMER 157 21 59.04 47.62 ACTCTACACGCAAGGAGTCAA	REVERSE PRIMER 331 20 57.42 45.00 ATTTACTCGGGTTTGCCTGT	4 PRODUCT SIZE: 189	FORWARD PRIMER 162 20 58.26 45.00 ACACGCAAGGAGTCAAACAA	REVERSE PRIMER 331 20 57.42 45.00 ATTTACTCGGGTTTGCCTGT	5 PRODUCT SIZE: 201	FORWARD PRIMER 150 22 59.65 50.00 CGATGAAACTCTACACGCAAGG	REVERSE PRIMER 331 20 57.42 45.00 ATTTACTCGGGTTTGCCTGT
>BPScaffold_306	>BPScaffold_1	306	c	(AT)10gtgcgcgcgcgcgtatgggaagagatcaatctccgaatgtaactaatcttgtgttggag(TA)8	95	2201057	2201151	1 PRODUCT SIZE: 136	FORWARD PRIMER 17 19 60.23 57.90 CAGAGTGGCACAAGCAGGT	REVERSE PRIMER 133 20 59.97 55.00 TGATCTCTTCCCATACGCGC	2 PRODUCT SIZE: 135	FORWARD PRIMER 18 19 60.23 57.90 AGAGTGGCACAAGCAGGTG	REVERSE PRIMER 133 20 59.97 55.00 TGATCTCTTCCCATACGCGC	3 PRODUCT SIZE: 149	FORWARD PRIMER 4 18 60.05 66.67 CACCCAGTGGACGCAGAG	REVERSE PRIMER 133 20 59.97 55.00 TGATCTCTTCCCATACGCGC	4 PRODUCT SIZE: 147	FORWARD PRIMER 6 18 60.05 66.67 CCCAGTGGACGCAGAGTG	REVERSE PRIMER 133 20 59.97 55.00 TGATCTCTTCCCATACGCGC	5 PRODUCT SIZE: 136	FORWARD PRIMER 17 20 61.51 60.00 CAGAGTGGCACAAGCAGGTG	REVERSE PRIMER 133 20 59.97 55.00 TGATCTCTTCCCATACGCGC
>BPScaffold_307	>BPScaffold_1	307	c	(TA)9(GA)18	54	2201871	2201924	1 PRODUCT SIZE: 208	FORWARD PRIMER 126 20 60.04 60.00 GAGGCAGGAAAGTGGTCCTC	REVERSE PRIMER 313 21 58.72 47.62 TGGCCTTTTGATAGTGGGAGA	2 PRODUCT SIZE: 207	FORWARD PRIMER 127 20 60.47 55.00 AGGCAGGAAAGTGGTCCTCT	REVERSE PRIMER 313 21 58.72 47.62 TGGCCTTTTGATAGTGGGAGA	3 PRODUCT SIZE: 209	FORWARD PRIMER 126 20 60.04 60.00 GAGGCAGGAAAGTGGTCCTC	REVERSE PRIMER 313 22 59.35 45.46 TTGGCCTTTTGATAGTGGGAGA	4 PRODUCT SIZE: 211	FORWARD PRIMER 123 20 60.32 60.00 CTGGAGGCAGGAAAGTGGTC	REVERSE PRIMER 313 21 58.72 47.62 TGGCCTTTTGATAGTGGGAGA	5 PRODUCT SIZE: 208	FORWARD PRIMER 126 20 60.04 60.00 GAGGCAGGAAAGTGGTCCTC	REVERSE PRIMER 314 20 57.19 50.00 TGGCCTTTTGATAGTGGGAG
>BPScaffold_308	>BPScaffold_1	308	p3	(TTA)6	18	2202996	2203013	1 PRODUCT SIZE: 187	FORWARD PRIMER 41 23 58.86 39.13 TCTGCCAAACTTGACATTGATCA	REVERSE PRIMER 208 20 60.04 55.00 CTTACGCAAGGCTCCAGACA	2 PRODUCT SIZE: 185	FORWARD PRIMER 41 23 58.86 39.13 TCTGCCAAACTTGACATTGATCA	REVERSE PRIMER 206 20 60.04 55.00 TACGCAAGGCTCCAGACAAG	3 PRODUCT SIZE: 193	FORWARD PRIMER 41 23 58.86 39.13 TCTGCCAAACTTGACATTGATCA	REVERSE PRIMER 214 20 59.27 50.00 AATTCGCTTACGCAAGGCTC	4 PRODUCT SIZE: 186	FORWARD PRIMER 41 23 58.86 39.13 TCTGCCAAACTTGACATTGATCA	REVERSE PRIMER 207 20 59.60 50.00 TTACGCAAGGCTCCAGACAA	5 PRODUCT SIZE: 186	FORWARD PRIMER 42 22 57.49 40.91 CTGCCAAACTTGACATTGATCA	REVERSE PRIMER 208 20 60.04 55.00 CTTACGCAAGGCTCCAGACA
>BPScaffold_309	>BPScaffold_1	309	c	(AAT)5agtaatagtagtag(TAA)18	83	2203651	2203733
>BPScaffold_310	>BPScaffold_1	310	p3	(AAT)16	48	2204279	2204326	1 PRODUCT SIZE: 141	FORWARD PRIMER 120 27 57.42 33.33 AGGTAGAATTATATTCCAACAATGTCC	REVERSE PRIMER 239 22 59.55 45.46 AGTCATTTGGAGGAAAAGGGGT	2 PRODUCT SIZE: 140	FORWARD PRIMER 121 27 57.42 33.33 GGTAGAATTATATTCCAACAATGTCCT	REVERSE PRIMER 239 22 59.55 45.46 AGTCATTTGGAGGAAAAGGGGT	3 PRODUCT SIZE: 140	FORWARD PRIMER 120 27 57.42 33.33 AGGTAGAATTATATTCCAACAATGTCC	REVERSE PRIMER 239 21 58.11 47.62 GTCATTTGGAGGAAAAGGGGT	4 PRODUCT SIZE: 139	FORWARD PRIMER 121 27 57.42 33.33 GGTAGAATTATATTCCAACAATGTCCT	REVERSE PRIMER 239 21 58.11 47.62 GTCATTTGGAGGAAAAGGGGT	5 PRODUCT SIZE: 140	FORWARD PRIMER 120 27 57.42 33.33 AGGTAGAATTATATTCCAACAATGTCC	REVERSE PRIMER 237 23 59.99 47.83 GTCATTTGGAGGAAAAGGGGTTG
>BPScaffold_311	>BPScaffold_1	311	p3	(CTT)7	21	2218542	2218562	1 PRODUCT SIZE: 204	FORWARD PRIMER 22 20 60.33 55.00 ATGAGGTACAGCCCTGCTCT	REVERSE PRIMER 204 22 59.38 40.91 AGTTTGCCGCATAGTTTGTTGA	2 PRODUCT SIZE: 205	FORWARD PRIMER 21 20 59.46 55.00 AATGAGGTACAGCCCTGCTC	REVERSE PRIMER 204 22 59.38 40.91 AGTTTGCCGCATAGTTTGTTGA	3 PRODUCT SIZE: 203	FORWARD PRIMER 22 20 60.33 55.00 ATGAGGTACAGCCCTGCTCT	REVERSE PRIMER 204 21 57.99 42.86 GTTTGCCGCATAGTTTGTTGA	4 PRODUCT SIZE: 204	FORWARD PRIMER 22 20 60.33 55.00 ATGAGGTACAGCCCTGCTCT	REVERSE PRIMER 205 21 57.99 42.86 AGTTTGCCGCATAGTTTGTTG	5 PRODUCT SIZE: 200	FORWARD PRIMER 22 20 60.33 55.00 ATGAGGTACAGCCCTGCTCT	REVERSE PRIMER 199 23 59.75 39.13 TGCCGCATAGTTTGTTGAATTGA
>BPScaffold_312	>BPScaffold_1	312	p3	(TTG)5	15	2223247	2223261	1 PRODUCT SIZE: 198	FORWARD PRIMER 58 20 59.96 55.00 TGGGTTTGGTGGTCTATGCC	REVERSE PRIMER 236 20 60.11 55.00 CATGACTTGGCAATTGGGGC	2 PRODUCT SIZE: 202	FORWARD PRIMER 151 20 59.89 50.00 TTGCGTGAGGTAGCCTTGTT	REVERSE PRIMER 333 20 60.11 60.00 GAAGTAGGGCTCGTGGGAAC	3 PRODUCT SIZE: 200	FORWARD PRIMER 144 20 59.76 55.00 TCGACTGTTGCGTGAGGTAG	REVERSE PRIMER 324 20 59.75 55.00 CTCGTGGGAACGTCAAGGAT	4 PRODUCT SIZE: 206	FORWARD PRIMER 151 20 59.89 50.00 TTGCGTGAGGTAGCCTTGTT	REVERSE PRIMER 337 20 60.18 60.00 CATGGAAGTAGGGCTCGTGG	5 PRODUCT SIZE: 197	FORWARD PRIMER 59 20 59.67 55.00 GGGTTTGGTGGTCTATGCCT	REVERSE PRIMER 236 20 60.11 55.00 CATGACTTGGCAATTGGGGC
>BPScaffold_313	>BPScaffold_1	313	p3	(TCT)6	18	2231655	2231672	1 PRODUCT SIZE: 199	FORWARD PRIMER 126 20 60.11 55.00 TAAATGGGCAAGCGGGTAGG	REVERSE PRIMER 305 20 60.32 55.00 CCGACACTCGACAAACTCGT	2 PRODUCT SIZE: 196	FORWARD PRIMER 126 20 60.11 55.00 TAAATGGGCAAGCGGGTAGG	REVERSE PRIMER 302 20 60.18 50.00 ACACTCGACAAACTCGTGCA	3 PRODUCT SIZE: 199	FORWARD PRIMER 123 20 59.74 50.00 AGATAAATGGGCAAGCGGGT	REVERSE PRIMER 302 20 60.18 50.00 ACACTCGACAAACTCGTGCA	4 PRODUCT SIZE: 195	FORWARD PRIMER 126 20 60.11 55.00 TAAATGGGCAAGCGGGTAGG	REVERSE PRIMER 301 20 59.77 55.00 CACTCGACAAACTCGTGCAC	5 PRODUCT SIZE: 198	FORWARD PRIMER 123 20 59.74 50.00 AGATAAATGGGCAAGCGGGT	REVERSE PRIMER 301 20 59.77 55.00 CACTCGACAAACTCGTGCAC
>BPScaffold_314	>BPScaffold_1	314	p3	(ATT)6	18	2240510	2240527	1 PRODUCT SIZE: 188	FORWARD PRIMER 138 22 59.52 45.46 CGTATCCACGCTGTCTTTTTGT	REVERSE PRIMER 306 20 58.52 55.00 TAAGACTAGCCTGAACCGGG	2 PRODUCT SIZE: 208	FORWARD PRIMER 138 22 59.52 45.46 CGTATCCACGCTGTCTTTTTGT	REVERSE PRIMER 326 20 58.11 50.00 TGTACTCACTCGAACCGACT	3 PRODUCT SIZE: 189	FORWARD PRIMER 138 22 59.52 45.46 CGTATCCACGCTGTCTTTTTGT	REVERSE PRIMER 306 21 59.17 52.38 TTAAGACTAGCCTGAACCGGG	4 PRODUCT SIZE: 199	FORWARD PRIMER 138 22 59.52 45.46 CGTATCCACGCTGTCTTTTTGT	REVERSE PRIMER 315 22 59.58 50.00 TCGAACCGACTTAAGACTAGCC	5 PRODUCT SIZE: 198	FORWARD PRIMER 138 22 59.52 45.46 CGTATCCACGCTGTCTTTTTGT	REVERSE PRIMER 314 22 59.58 50.00 CGAACCGACTTAAGACTAGCCT
>BPScaffold_315	>BPScaffold_1	315	p2	(TG)18	36	2241748	2241783	1 PRODUCT SIZE: 219	FORWARD PRIMER 181 20 59.13 50.00 GTGTGTGTGTGTGTGTGTGT	REVERSE PRIMER 379 21 59.93 47.62 TGCCCATCAAAGAGTTCACGA	2 PRODUCT SIZE: 220	FORWARD PRIMER 180 20 59.13 50.00 TGTGTGTGTGTGTGTGTGTG	REVERSE PRIMER 379 21 59.93 47.62 TGCCCATCAAAGAGTTCACGA	3 PRODUCT SIZE: 221	FORWARD PRIMER 179 20 59.13 50.00 GTGTGTGTGTGTGTGTGTGT	REVERSE PRIMER 379 21 59.93 47.62 TGCCCATCAAAGAGTTCACGA	4 PRODUCT SIZE: 222	FORWARD PRIMER 178 20 59.13 50.00 TGTGTGTGTGTGTGTGTGTG	REVERSE PRIMER 379 21 59.93 47.62 TGCCCATCAAAGAGTTCACGA	5 PRODUCT SIZE: 220	FORWARD PRIMER 181 20 59.13 50.00 GTGTGTGTGTGTGTGTGTGT	REVERSE PRIMER 380 21 59.80 52.38 GTGCCCATCAAAGAGTTCACG
>BPScaffold_316	>BPScaffold_1	316	p4	(TATT)6	24	2248465	2248488
>BPScaffold_317	>BPScaffold_1	317	p2	(TA)19	38	2248613	2248650	1 PRODUCT SIZE: 283	FORWARD PRIMER 46 20 58.93 50.00 TGCTTGTTCGCGAGTATGTG	REVERSE PRIMER 308 21 59.45 52.38 ACCTACATCGAAACCCACTCC	2 PRODUCT SIZE: 282	FORWARD PRIMER 46 20 58.93 50.00 TGCTTGTTCGCGAGTATGTG	REVERSE PRIMER 307 21 59.17 52.38 CCTACATCGAAACCCACTCCT	3 PRODUCT SIZE: 282	FORWARD PRIMER 47 20 58.65 50.00 GCTTGTTCGCGAGTATGTGA	REVERSE PRIMER 308 21 59.45 52.38 ACCTACATCGAAACCCACTCC	4 PRODUCT SIZE: 283	FORWARD PRIMER 46 21 60.34 47.62 TGCTTGTTCGCGAGTATGTGA	REVERSE PRIMER 308 21 59.45 52.38 ACCTACATCGAAACCCACTCC	5 PRODUCT SIZE: 284	FORWARD PRIMER 45 21 59.54 47.62 TTGCTTGTTCGCGAGTATGTG	REVERSE PRIMER 308 21 59.45 52.38 ACCTACATCGAAACCCACTCC
>BPScaffold_318	>BPScaffold_1	318	p2	(AT)16	32	2258898	2258929	1 PRODUCT SIZE: 183	FORWARD PRIMER 206 22 59.91 50.00 CGCCGATATTAAATCCACGTCG	REVERSE PRIMER 368 21 59.63 52.38 AGAGATGGGAAGGGGGTAAGT	2 PRODUCT SIZE: 188	FORWARD PRIMER 201 22 59.63 45.46 TGGGACGCCGATATTAAATCCA	REVERSE PRIMER 368 21 59.63 52.38 AGAGATGGGAAGGGGGTAAGT	3 PRODUCT SIZE: 186	FORWARD PRIMER 203 22 59.59 50.00 GGACGCCGATATTAAATCCACG	REVERSE PRIMER 368 21 59.63 52.38 AGAGATGGGAAGGGGGTAAGT	4 PRODUCT SIZE: 188	FORWARD PRIMER 206 22 59.91 50.00 CGCCGATATTAAATCCACGTCG	REVERSE PRIMER 372 22 60.02 50.00 TCAATAGAGATGGGAAGGGGGT	5 PRODUCT SIZE: 193	FORWARD PRIMER 201 22 59.63 45.46 TGGGACGCCGATATTAAATCCA	REVERSE PRIMER 372 22 60.02 50.00 TCAATAGAGATGGGAAGGGGGT
>BPScaffold_319	>BPScaffold_1	319	p3	(TTC)5	15	2264241	2264255	1 PRODUCT SIZE: 222	FORWARD PRIMER 115 20 59.82 55.00 GTCATTCCCTCCGGCTTCAT	REVERSE PRIMER 317 20 59.82 55.00 GGGGATACTTGTCCGTGCAT	2 PRODUCT SIZE: 221	FORWARD PRIMER 116 20 59.08 50.00 TCATTCCCTCCGGCTTCATT	REVERSE PRIMER 317 20 59.82 55.00 GGGGATACTTGTCCGTGCAT	3 PRODUCT SIZE: 223	FORWARD PRIMER 115 20 59.82 55.00 GTCATTCCCTCCGGCTTCAT	REVERSE PRIMER 318 20 60.91 55.00 AGGGGATACTTGTCCGTGCA	4 PRODUCT SIZE: 211	FORWARD PRIMER 115 20 59.82 55.00 GTCATTCCCTCCGGCTTCAT	REVERSE PRIMER 305 21 59.45 47.62 TCCGTGCATAGTGAACATGGA	5 PRODUCT SIZE: 210	FORWARD PRIMER 115 20 59.82 55.00 GTCATTCCCTCCGGCTTCAT	REVERSE PRIMER 304 21 59.33 52.38 CCGTGCATAGTGAACATGGAC
>BPScaffold_320	>BPScaffold_1	320	c	(AT)9ta(AT)32	84	2264848	2264931	1 PRODUCT SIZE: 300	FORWARD PRIMER 5 22 59.65 50.00 GGGCAAAGGTAGCAATAACTCG	REVERSE PRIMER 281 24 57.26 33.33 ACCTATCATTAAATGCCATTGCTT	2 PRODUCT SIZE: 300	FORWARD PRIMER 6 22 58.73 45.46 GGCAAAGGTAGCAATAACTCGA	REVERSE PRIMER 282 24 57.91 37.50 CACCTATCATTAAATGCCATTGCT	3 PRODUCT SIZE: 300	FORWARD PRIMER 5 22 59.65 50.00 GGGCAAAGGTAGCAATAACTCG	REVERSE PRIMER 280 25 57.87 32.00 ACCTATCATTAAATGCCATTGCTTT	4 PRODUCT SIZE: 300	FORWARD PRIMER 6 21 57.33 47.62 GGCAAAGGTAGCAATAACTCG	REVERSE PRIMER 282 24 57.91 37.50 CACCTATCATTAAATGCCATTGCT	5 PRODUCT SIZE: 300	FORWARD PRIMER 6 23 59.31 43.48 GGCAAAGGTAGCAATAACTCGAA	REVERSE PRIMER 282 24 57.91 37.50 CACCTATCATTAAATGCCATTGCT
>BPScaffold_321	>BPScaffold_1	321	p2	(AT)6	12	2267096	2267107	1 PRODUCT SIZE: 208	FORWARD PRIMER 130 20 57.81 50.00 TCTCTCCATCAAGCATCCCT	REVERSE PRIMER 318 20 59.45 50.00 TCAAGTGCAAAGTCCACCCT	2 PRODUCT SIZE: 209	FORWARD PRIMER 130 20 57.81 50.00 TCTCTCCATCAAGCATCCCT	REVERSE PRIMER 319 20 59.33 55.00 GTCAAGTGCAAAGTCCACCC	3 PRODUCT SIZE: 209	FORWARD PRIMER 129 21 58.51 47.62 TTCTCTCCATCAAGCATCCCT	REVERSE PRIMER 318 20 59.45 50.00 TCAAGTGCAAAGTCCACCCT	4 PRODUCT SIZE: 208	FORWARD PRIMER 130 20 57.81 50.00 TCTCTCCATCAAGCATCCCT	REVERSE PRIMER 317 21 60.06 47.62 TCAAGTGCAAAGTCCACCCTT	5 PRODUCT SIZE: 210	FORWARD PRIMER 129 21 58.51 47.62 TTCTCTCCATCAAGCATCCCT	REVERSE PRIMER 319 20 59.33 55.00 GTCAAGTGCAAAGTCCACCC
>BPScaffold_322	>BPScaffold_1	322	p2	(TA)12	24	2282845	2282868	1 PRODUCT SIZE: 120	FORWARD PRIMER 4 20 60.47 60.00 GCTCGGGAAGGGGAGAATTG	REVERSE PRIMER 100 24 59.50 45.83 CCACAATTCTACTCGAATTCCTCG	2 PRODUCT SIZE: 129	FORWARD PRIMER 4 20 60.47 60.00 GCTCGGGAAGGGGAGAATTG	REVERSE PRIMER 109 24 58.95 45.83 CCTCATCTTCCACAATTCTACTCG	3 PRODUCT SIZE: 130	FORWARD PRIMER 4 20 60.47 60.00 GCTCGGGAAGGGGAGAATTG	REVERSE PRIMER 109 25 60.16 44.00 TCCTCATCTTCCACAATTCTACTCG	4 PRODUCT SIZE: 129	FORWARD PRIMER 4 20 60.47 60.00 GCTCGGGAAGGGGAGAATTG	REVERSE PRIMER 108 25 60.16 44.00 CCTCATCTTCCACAATTCTACTCGA	5 PRODUCT SIZE: 227	FORWARD PRIMER 33 20 58.64 50.00 TCCCTCCCATGAGAAAACGT	REVERSE PRIMER 236 24 57.37 37.50 ACTACAAACCATCCACTATTACCA
>BPScaffold_323	>BPScaffold_1	323	c	(AT)13(TA)7t(TA)7	55	2308431	2308485	1 PRODUCT SIZE: 189	FORWARD PRIMER 199 20 59.82 50.00 ATCAGCATCATGACCGCCTT	REVERSE PRIMER 368 20 60.61 55.00 ACGAGGGGAAGCAATTTGGG	2 PRODUCT SIZE: 188	FORWARD PRIMER 199 20 59.82 50.00 ATCAGCATCATGACCGCCTT	REVERSE PRIMER 367 20 60.61 55.00 CGAGGGGAAGCAATTTGGGT	3 PRODUCT SIZE: 173	FORWARD PRIMER 106 20 60.04 55.00 ACTTTGGACGGTCACGATCC	REVERSE PRIMER 259 20 59.97 55.00 GTCGGCAGCAATTATGGCAG	4 PRODUCT SIZE: 219	FORWARD PRIMER 106 20 60.04 55.00 ACTTTGGACGGTCACGATCC	REVERSE PRIMER 305 20 60.46 55.00 TCGAATGGCAACGACGGTAG	5 PRODUCT SIZE: 220	FORWARD PRIMER 106 20 60.04 55.00 ACTTTGGACGGTCACGATCC	REVERSE PRIMER 306 20 60.46 55.00 CTCGAATGGCAACGACGGTA
>BPScaffold_324	>BPScaffold_1	324	p4	(TTTA)8	32	2309471	2309502
>BPScaffold_325	>BPScaffold_1	325	p4	(TATT)5	20	2309795	2309814	1 PRODUCT SIZE: 190	FORWARD PRIMER 211 20 60.11 55.00 AGATGAGACGTCACGCTTGG	REVERSE PRIMER 378 23 57.53 43.48 GTATCACATCCTCGAGGGTTATT	2 PRODUCT SIZE: 189	FORWARD PRIMER 212 20 60.11 55.00 GATGAGACGTCACGCTTGGA	REVERSE PRIMER 378 23 57.53 43.48 GTATCACATCCTCGAGGGTTATT	3 PRODUCT SIZE: 194	FORWARD PRIMER 207 20 59.63 55.00 TCGTAGATGAGACGTCACGC	REVERSE PRIMER 378 23 57.53 43.48 GTATCACATCCTCGAGGGTTATT	4 PRODUCT SIZE: 188	FORWARD PRIMER 213 20 60.11 55.00 ATGAGACGTCACGCTTGGAG	REVERSE PRIMER 378 23 57.53 43.48 GTATCACATCCTCGAGGGTTATT	5 PRODUCT SIZE: 193	FORWARD PRIMER 208 20 59.63 55.00 CGTAGATGAGACGTCACGCT	REVERSE PRIMER 378 23 57.53 43.48 GTATCACATCCTCGAGGGTTATT
>BPScaffold_326	>BPScaffold_1	326	c	(AT)9aatcattatcagttaaatatta(ATT)6	58	2328243	2328300	1 PRODUCT SIZE: 197	FORWARD PRIMER 56 24 58.81 37.50 TCCAAGTTTGAACCTTTAACGAGT	REVERSE PRIMER 229 24 59.11 37.50 AGCCACAAACAAATGACTAGAACA	2 PRODUCT SIZE: 196	FORWARD PRIMER 56 24 58.81 37.50 TCCAAGTTTGAACCTTTAACGAGT	REVERSE PRIMER 229 23 57.82 39.13 GCCACAAACAAATGACTAGAACA	3 PRODUCT SIZE: 196	FORWARD PRIMER 57 23 57.51 39.13 CCAAGTTTGAACCTTTAACGAGT	REVERSE PRIMER 229 24 59.11 37.50 AGCCACAAACAAATGACTAGAACA	4 PRODUCT SIZE: 198	FORWARD PRIMER 55 25 59.35 36.00 TTCCAAGTTTGAACCTTTAACGAGT	REVERSE PRIMER 229 24 59.11 37.50 AGCCACAAACAAATGACTAGAACA	5 PRODUCT SIZE: 197	FORWARD PRIMER 56 24 58.81 37.50 TCCAAGTTTGAACCTTTAACGAGT	REVERSE PRIMER 230 23 57.56 39.13 AGCCACAAACAAATGACTAGAAC
>BPScaffold_327	>BPScaffold_1	327	p2	(TA)20	40	2340272	2340311	1 PRODUCT SIZE: 205	FORWARD PRIMER 99 20 57.93 50.00 TCGACTCGTAACTCGACTCA	REVERSE PRIMER 284 20 59.58 55.00 AGGTCAACCTAGGGGTGCTA	2 PRODUCT SIZE: 206	FORWARD PRIMER 99 20 57.93 50.00 TCGACTCGTAACTCGACTCA	REVERSE PRIMER 285 20 59.58 55.00 TAGGTCAACCTAGGGGTGCT	3 PRODUCT SIZE: 218	FORWARD PRIMER 58 20 58.20 50.00 AACTCGACTCGACTCGGTTA	REVERSE PRIMER 256 20 59.75 55.00 GGTGAGCCGAGCTTAACTCA	4 PRODUCT SIZE: 219	FORWARD PRIMER 57 20 58.20 50.00 TAACTCGACTCGACTCGGTT	REVERSE PRIMER 256 20 59.75 55.00 GGTGAGCCGAGCTTAACTCA	5 PRODUCT SIZE: 220	FORWARD PRIMER 56 20 58.20 50.00 TTAACTCGACTCGACTCGGT	REVERSE PRIMER 256 20 59.75 55.00 GGTGAGCCGAGCTTAACTCA
>BPScaffold_328	>BPScaffold_1	328	p3	(TAA)9	27	2353358	2353384	1 PRODUCT SIZE: 232	FORWARD PRIMER 128 21 59.44 47.62 ACACATGGTCCATCGATCACA	REVERSE PRIMER 339 21 57.43 42.86 AGTTGAGGAGCACTTGAAAGT	2 PRODUCT SIZE: 243	FORWARD PRIMER 128 21 59.44 47.62 ACACATGGTCCATCGATCACA	REVERSE PRIMER 348 23 59.86 43.48 TGGTGACTAAAAGTTGAGGAGCA	3 PRODUCT SIZE: 229	FORWARD PRIMER 128 21 59.44 47.62 ACACATGGTCCATCGATCACA	REVERSE PRIMER 335 22 58.12 40.91 TGAGGAGCACTTGAAAGTTTGA	4 PRODUCT SIZE: 230	FORWARD PRIMER 130 21 59.17 47.62 ACATGGTCCATCGATCACAGT	REVERSE PRIMER 339 21 57.43 42.86 AGTTGAGGAGCACTTGAAAGT	5 PRODUCT SIZE: 241	FORWARD PRIMER 130 21 59.17 47.62 ACATGGTCCATCGATCACAGT	REVERSE PRIMER 348 23 59.86 43.48 TGGTGACTAAAAGTTGAGGAGCA
>BPScaffold_329	>BPScaffold_1	329	c	(ATA)11(AAT)12	69	2354206	2354274	1 PRODUCT SIZE: 196	FORWARD PRIMER 47 20 58.54 50.00 AGAGGGATTTGTGGGACCAA	REVERSE PRIMER 221 22 59.11 45.46 CCAAACGGGTCCTAATTGTTGT	2 PRODUCT SIZE: 196	FORWARD PRIMER 47 20 58.54 50.00 AGAGGGATTTGTGGGACCAA	REVERSE PRIMER 220 23 60.06 47.83 CCAAACGGGTCCTAATTGTTGTC	3 PRODUCT SIZE: 192	FORWARD PRIMER 47 20 58.54 50.00 AGAGGGATTTGTGGGACCAA	REVERSE PRIMER 216 23 59.99 43.48 ACGGGTCCTAATTGTTGTCATGA	4 PRODUCT SIZE: 196	FORWARD PRIMER 47 21 59.21 47.62 AGAGGGATTTGTGGGACCAAA	REVERSE PRIMER 221 22 59.11 45.46 CCAAACGGGTCCTAATTGTTGT	5 PRODUCT SIZE: 196	FORWARD PRIMER 47 21 59.21 47.62 AGAGGGATTTGTGGGACCAAA	REVERSE PRIMER 220 23 60.06 47.83 CCAAACGGGTCCTAATTGTTGTC
>BPScaffold_330	>BPScaffold_1	330	p2	(TA)11	22	2354595	2354616	1 PRODUCT SIZE: 179	FORWARD PRIMER 73 23 59.99 43.48 TCATGACAACAATTAGGACCCGT	REVERSE PRIMER 232 20 59.04 45.00 AATTGGCACACGCTCATTGT	2 PRODUCT SIZE: 174	FORWARD PRIMER 78 22 59.11 45.46 ACAACAATTAGGACCCGTTTGG	REVERSE PRIMER 232 20 59.04 45.00 AATTGGCACACGCTCATTGT	3 PRODUCT SIZE: 175	FORWARD PRIMER 77 23 60.06 47.83 GACAACAATTAGGACCCGTTTGG	REVERSE PRIMER 232 20 59.04 45.00 AATTGGCACACGCTCATTGT	4 PRODUCT SIZE: 176	FORWARD PRIMER 73 23 59.99 43.48 TCATGACAACAATTAGGACCCGT	REVERSE PRIMER 229 20 58.91 50.00 TGGCACACGCTCATTGTATG	5 PRODUCT SIZE: 175	FORWARD PRIMER 73 23 59.99 43.48 TCATGACAACAATTAGGACCCGT	REVERSE PRIMER 228 20 58.91 50.00 GGCACACGCTCATTGTATGT
>BPScaffold_331	>BPScaffold_1	331	c	(AT)35(AG)22	114	2356331	2356444	1 PRODUCT SIZE: 200	FORWARD PRIMER 26 20 59.75 55.00 ATAGCAACCGGTGGTACCAC	REVERSE PRIMER 206 20 60.11 50.00 AGCCATGCTGCTGATGACAT	2 PRODUCT SIZE: 201	FORWARD PRIMER 25 20 59.46 55.00 GATAGCAACCGGTGGTACCA	REVERSE PRIMER 206 20 60.11 50.00 AGCCATGCTGCTGATGACAT	3 PRODUCT SIZE: 202	FORWARD PRIMER 24 20 59.17 55.00 AGATAGCAACCGGTGGTACC	REVERSE PRIMER 206 20 60.11 50.00 AGCCATGCTGCTGATGACAT	4 PRODUCT SIZE: 199	FORWARD PRIMER 26 20 59.75 55.00 ATAGCAACCGGTGGTACCAC	REVERSE PRIMER 205 20 59.26 50.00 GCCATGCTGCTGATGACATT	5 PRODUCT SIZE: 193	FORWARD PRIMER 50 20 60.54 60.00 ATGAGCCTCCCTATCCGTCC	REVERSE PRIMER 223 20 59.82 55.00 ACTAGCAGTGCATCTCCAGC
>BPScaffold_332	>BPScaffold_1	332	p4	(TCAT)5	20	2367342	2367361	1 PRODUCT SIZE: 232	FORWARD PRIMER 156 21 60.06 47.62 TGTGTGCCTTGGTTGTTCTCT	REVERSE PRIMER 368 20 59.97 55.00 TCTCAGCTCACGGAAAACCC	2 PRODUCT SIZE: 232	FORWARD PRIMER 156 20 58.61 50.00 TGTGTGCCTTGGTTGTTCTC	REVERSE PRIMER 368 20 59.97 55.00 TCTCAGCTCACGGAAAACCC	3 PRODUCT SIZE: 239	FORWARD PRIMER 156 21 60.06 47.62 TGTGTGCCTTGGTTGTTCTCT	REVERSE PRIMER 375 20 60.11 60.00 CTCCAACTCTCAGCTCACGG	4 PRODUCT SIZE: 240	FORWARD PRIMER 156 21 60.06 47.62 TGTGTGCCTTGGTTGTTCTCT	REVERSE PRIMER 376 20 60.11 60.00 CCTCCAACTCTCAGCTCACG	5 PRODUCT SIZE: 237	FORWARD PRIMER 156 21 60.06 47.62 TGTGTGCCTTGGTTGTTCTCT	REVERSE PRIMER 373 20 59.68 55.00 CCAACTCTCAGCTCACGGAA
>BPScaffold_333	>BPScaffold_1	333	p2	(TC)17	34	2377446	2377479	1 PRODUCT SIZE: 197	FORWARD PRIMER 102 20 59.73 60.00 ATGAGGGGTAGGAGGGTCTG	REVERSE PRIMER 279 20 58.05 45.00 TGCGCAAGAACTCAAGTCTT	2 PRODUCT SIZE: 198	FORWARD PRIMER 102 20 59.73 60.00 ATGAGGGGTAGGAGGGTCTG	REVERSE PRIMER 280 20 57.82 45.00 ATGCGCAAGAACTCAAGTCT	3 PRODUCT SIZE: 197	FORWARD PRIMER 102 20 59.73 60.00 ATGAGGGGTAGGAGGGTCTG	REVERSE PRIMER 278 21 58.71 42.86 TGCGCAAGAACTCAAGTCTTT	4 PRODUCT SIZE: 198	FORWARD PRIMER 102 20 59.73 60.00 ATGAGGGGTAGGAGGGTCTG	REVERSE PRIMER 279 21 58.50 42.86 ATGCGCAAGAACTCAAGTCTT	5 PRODUCT SIZE: 198	FORWARD PRIMER 101 20 58.97 55.00 AATGAGGGGTAGGAGGGTCT	REVERSE PRIMER 279 20 58.05 45.00 TGCGCAAGAACTCAAGTCTT
>BPScaffold_334	>BPScaffold_1	334	p2	(AT)32	64	2378979	2379042	1 PRODUCT SIZE: 194	FORWARD PRIMER 206 20 58.16 45.00 TGCATGACATTGGAGCATGT	REVERSE PRIMER 380 20 59.66 50.00 ACCCAAACCCCACAAAAGGA	2 PRODUCT SIZE: 192	FORWARD PRIMER 206 20 58.16 45.00 TGCATGACATTGGAGCATGT	REVERSE PRIMER 378 20 59.61 55.00 CCAAACCCCACAAAAGGAGC	3 PRODUCT SIZE: 188	FORWARD PRIMER 206 20 58.16 45.00 TGCATGACATTGGAGCATGT	REVERSE PRIMER 374 20 59.74 50.00 ACCCCACAAAAGGAGCAAGT	4 PRODUCT SIZE: 195	FORWARD PRIMER 205 21 58.83 42.86 TTGCATGACATTGGAGCATGT	REVERSE PRIMER 380 20 59.66 50.00 ACCCAAACCCCACAAAAGGA	5 PRODUCT SIZE: 194	FORWARD PRIMER 206 21 58.83 42.86 TGCATGACATTGGAGCATGTT	REVERSE PRIMER 380 20 59.66 50.00 ACCCAAACCCCACAAAAGGA
>BPScaffold_335	>BPScaffold_1	335	p2	(GT)18	36	2380796	2380831	1 PRODUCT SIZE: 157	FORWARD PRIMER 154 20 59.82 55.00 GGTGTGGAGAGTGTGTGTGT	REVERSE PRIMER 291 20 59.74 50.00 ACCAAGTGGCAAGGAACCTT	2 PRODUCT SIZE: 158	FORWARD PRIMER 153 20 59.53 55.00 AGGTGTGGAGAGTGTGTGTG	REVERSE PRIMER 291 20 59.74 50.00 ACCAAGTGGCAAGGAACCTT	3 PRODUCT SIZE: 159	FORWARD PRIMER 154 20 59.82 55.00 GGTGTGGAGAGTGTGTGTGT	REVERSE PRIMER 292 21 59.93 52.38 CTACCAAGTGGCAAGGAACCT	4 PRODUCT SIZE: 160	FORWARD PRIMER 154 20 59.82 55.00 GGTGTGGAGAGTGTGTGTGT	REVERSE PRIMER 293 21 60.20 52.38 ACTACCAAGTGGCAAGGAACC	5 PRODUCT SIZE: 155	FORWARD PRIMER 156 20 59.10 50.00 TGTGGAGAGTGTGTGTGTGT	REVERSE PRIMER 291 20 59.74 50.00 ACCAAGTGGCAAGGAACCTT
>BPScaffold_336	>BPScaffold_1	336	p2	(AT)35	70	2393641	2393710	1 PRODUCT SIZE: 230	FORWARD PRIMER 104 22 60.09 50.00 GGGAGATTGTTGGATTTTGGGC	REVERSE PRIMER 312 22 57.45 40.91 ACGGAAGTGTACCTGAATTCAT	2 PRODUCT SIZE: 229	FORWARD PRIMER 105 22 59.43 45.46 GGAGATTGTTGGATTTTGGGCA	REVERSE PRIMER 312 22 57.45 40.91 ACGGAAGTGTACCTGAATTCAT	3 PRODUCT SIZE: 229	FORWARD PRIMER 105 23 59.80 43.48 GGAGATTGTTGGATTTTGGGCAT	REVERSE PRIMER 312 22 57.45 40.91 ACGGAAGTGTACCTGAATTCAT	4 PRODUCT SIZE: 232	FORWARD PRIMER 102 23 60.06 47.83 GTGGGAGATTGTTGGATTTTGGG	REVERSE PRIMER 312 22 57.45 40.91 ACGGAAGTGTACCTGAATTCAT	5 PRODUCT SIZE: 229	FORWARD PRIMER 105 21 57.75 47.62 GGAGATTGTTGGATTTTGGGC	REVERSE PRIMER 312 22 57.45 40.91 ACGGAAGTGTACCTGAATTCAT
>BPScaffold_337	>BPScaffold_1	337	p2	(AT)9	18	2395297	2395314	1 PRODUCT SIZE: 208	FORWARD PRIMER 21 20 58.81 50.00 TGCTTAGGTGCTATCGTGGT	REVERSE PRIMER 209 20 59.07 55.00 GCCGAGGCTAAATGAGAACG	2 PRODUCT SIZE: 219	FORWARD PRIMER 21 20 58.81 50.00 TGCTTAGGTGCTATCGTGGT	REVERSE PRIMER 220 20 60.39 55.00 CACATGTACTTGCCGAGGCT	3 PRODUCT SIZE: 220	FORWARD PRIMER 21 20 58.81 50.00 TGCTTAGGTGCTATCGTGGT	REVERSE PRIMER 221 20 60.67 55.00 ACACATGTACTTGCCGAGGC	4 PRODUCT SIZE: 208	FORWARD PRIMER 21 21 59.45 47.62 TGCTTAGGTGCTATCGTGGTT	REVERSE PRIMER 209 20 59.07 55.00 GCCGAGGCTAAATGAGAACG	5 PRODUCT SIZE: 219	FORWARD PRIMER 21 21 59.45 47.62 TGCTTAGGTGCTATCGTGGTT	REVERSE PRIMER 220 20 60.39 55.00 CACATGTACTTGCCGAGGCT
>BPScaffold_338	>BPScaffold_1	338	p2	(TA)56	112	2409254	2409365	1 PRODUCT SIZE: 204	FORWARD PRIMER 50 21 59.59 47.62 GGGGCACTTTGTCAACAATGT	REVERSE PRIMER 233 21 59.04 42.86 TGTGGTTGGCATGAAAATCGT	2 PRODUCT SIZE: 205	FORWARD PRIMER 49 21 59.31 47.62 AGGGGCACTTTGTCAACAATG	REVERSE PRIMER 233 21 59.04 42.86 TGTGGTTGGCATGAAAATCGT	3 PRODUCT SIZE: 206	FORWARD PRIMER 48 20 58.14 45.00 AAGGGGCACTTTGTCAACAA	REVERSE PRIMER 233 21 59.04 42.86 TGTGGTTGGCATGAAAATCGT	4 PRODUCT SIZE: 205	FORWARD PRIMER 50 21 59.59 47.62 GGGGCACTTTGTCAACAATGT	REVERSE PRIMER 233 22 59.44 40.91 ATGTGGTTGGCATGAAAATCGT	5 PRODUCT SIZE: 203	FORWARD PRIMER 50 21 59.59 47.62 GGGGCACTTTGTCAACAATGT	REVERSE PRIMER 233 20 57.28 45.00 GTGGTTGGCATGAAAATCGT
>BPScaffold_339	>BPScaffold_1	339	c	(AGA)6agtggaagaggaggaagaagaagaaatagaagaggaggaggtgatagag(GAA)10gaggt(AGA)6ggt(AGA)8	147	2419597	2419743	1 PRODUCT SIZE: 236	FORWARD PRIMER 19 20 60.63 55.00 ATGCCATGGAGGAGGAGGTT	REVERSE PRIMER 235 20 59.38 55.00 ATACAACAGACAGCCAGGGG	2 PRODUCT SIZE: 238	FORWARD PRIMER 17 20 60.77 60.00 AGATGCCATGGAGGAGGAGG	REVERSE PRIMER 235 20 59.38 55.00 ATACAACAGACAGCCAGGGG	3 PRODUCT SIZE: 189	FORWARD PRIMER 101 21 58.20 52.38 AGAGGAGGAGGTGATAGAGGA	REVERSE PRIMER 270 20 60.04 50.00 ACATATCACGCTTGGCACCA	4 PRODUCT SIZE: 236	FORWARD PRIMER 19 19 59.99 57.90 ATGCCATGGAGGAGGAGGT	REVERSE PRIMER 235 20 59.38 55.00 ATACAACAGACAGCCAGGGG	5 PRODUCT SIZE: 237	FORWARD PRIMER 19 20 60.63 55.00 ATGCCATGGAGGAGGAGGTT	REVERSE PRIMER 235 21 59.99 52.38 AATACAACAGACAGCCAGGGG
>BPScaffold_340	>BPScaffold_1	340	p2	(CT)11	22	2420965	2420986	1 PRODUCT SIZE: 166	FORWARD PRIMER 119 22 59.69 50.00 TGAGTAGGGTATGTGGGTCTCA	REVERSE PRIMER 265 20 59.67 55.00 ACACTGATAACACCTGGGCC	2 PRODUCT SIZE: 165	FORWARD PRIMER 119 22 59.69 50.00 TGAGTAGGGTATGTGGGTCTCA	REVERSE PRIMER 264 20 60.39 60.00 CACTGATAACACCTGGGCCC	3 PRODUCT SIZE: 163	FORWARD PRIMER 119 22 59.69 50.00 TGAGTAGGGTATGTGGGTCTCA	REVERSE PRIMER 262 20 59.45 55.00 CTGATAACACCTGGGCCCAT	4 PRODUCT SIZE: 164	FORWARD PRIMER 119 22 59.69 50.00 TGAGTAGGGTATGTGGGTCTCA	REVERSE PRIMER 263 20 60.85 55.00 ACTGATAACACCTGGGCCCA	5 PRODUCT SIZE: 167	FORWARD PRIMER 118 23 60.05 47.83 ATGAGTAGGGTATGTGGGTCTCA	REVERSE PRIMER 265 20 59.67 55.00 ACACTGATAACACCTGGGCC
>BPScaffold_341	>BPScaffold_1	341	p2	(TA)32	64	2431569	2431632	1 PRODUCT SIZE: 186	FORWARD PRIMER 55 20 60.40 50.00 ACCCCGGGTTTTTCGTTTGA	REVERSE PRIMER 221 20 57.93 50.00 GCCTCACAAATGTTGAAGGC	2 PRODUCT SIZE: 214	FORWARD PRIMER 27 20 59.59 55.00 GGGGTGATCAGGTTGGGAAA	REVERSE PRIMER 221 20 57.93 50.00 GCCTCACAAATGTTGAAGGC	3 PRODUCT SIZE: 187	FORWARD PRIMER 54 20 59.54 50.00 AACCCCGGGTTTTTCGTTTG	REVERSE PRIMER 221 20 57.93 50.00 GCCTCACAAATGTTGAAGGC	4 PRODUCT SIZE: 185	FORWARD PRIMER 56 20 59.04 50.00 CCCCGGGTTTTTCGTTTGAT	REVERSE PRIMER 221 20 57.93 50.00 GCCTCACAAATGTTGAAGGC	5 PRODUCT SIZE: 214	FORWARD PRIMER 27 21 60.20 52.38 GGGGTGATCAGGTTGGGAAAA	REVERSE PRIMER 221 20 57.93 50.00 GCCTCACAAATGTTGAAGGC
>BPScaffold_342	>BPScaffold_1	342	p3	(TTA)17	51	2441151	2441201	1 PRODUCT SIZE: 201	FORWARD PRIMER 74 20 58.45 45.00 ACCGGTCACAAAAACACCAA	REVERSE PRIMER 255 20 58.56 50.00 TGTCCCACATACCCACAACT	2 PRODUCT SIZE: 202	FORWARD PRIMER 73 20 58.45 45.00 AACCGGTCACAAAAACACCA	REVERSE PRIMER 255 20 58.56 50.00 TGTCCCACATACCCACAACT	3 PRODUCT SIZE: 204	FORWARD PRIMER 74 20 58.45 45.00 ACCGGTCACAAAAACACCAA	REVERSE PRIMER 258 20 58.56 50.00 ACTTGTCCCACATACCCACA	4 PRODUCT SIZE: 205	FORWARD PRIMER 73 20 58.45 45.00 AACCGGTCACAAAAACACCA	REVERSE PRIMER 258 20 58.56 50.00 ACTTGTCCCACATACCCACA	5 PRODUCT SIZE: 201	FORWARD PRIMER 74 21 59.11 42.86 ACCGGTCACAAAAACACCAAA	REVERSE PRIMER 255 20 58.56 50.00 TGTCCCACATACCCACAACT
>BPScaffold_343	>BPScaffold_1	343	p2	(AT)56	112	2447168	2447279	1 PRODUCT SIZE: 207	FORWARD PRIMER 54 20 58.72 50.00 TGTGCAATACAGGCTACCCT	REVERSE PRIMER 241 20 59.97 50.00 TTGTTGAGGAGCAGCGATGT	2 PRODUCT SIZE: 214	FORWARD PRIMER 54 20 58.72 50.00 TGTGCAATACAGGCTACCCT	REVERSE PRIMER 248 20 60.04 55.00 GTCGGGATTGTTGAGGAGCA	3 PRODUCT SIZE: 217	FORWARD PRIMER 54 20 58.72 50.00 TGTGCAATACAGGCTACCCT	REVERSE PRIMER 251 20 60.04 55.00 GCAGTCGGGATTGTTGAGGA	4 PRODUCT SIZE: 210	FORWARD PRIMER 54 20 58.72 50.00 TGTGCAATACAGGCTACCCT	REVERSE PRIMER 244 20 60.39 55.00 GGATTGTTGAGGAGCAGCGA	5 PRODUCT SIZE: 213	FORWARD PRIMER 54 20 58.72 50.00 TGTGCAATACAGGCTACCCT	REVERSE PRIMER 247 20 59.75 55.00 TCGGGATTGTTGAGGAGCAG
>BPScaffold_344	>BPScaffold_1	344	p3	(CCT)7	21	2455017	2455037	1 PRODUCT SIZE: 201	FORWARD PRIMER 133 20 59.97 55.00 CGCCGCACTCTAATAGCAGA	REVERSE PRIMER 314 20 59.96 55.00 GCCTGCAAGAAGACAGAGGT	2 PRODUCT SIZE: 200	FORWARD PRIMER 152 20 59.82 50.00 AATAACAATCGCCGCCTCCT	REVERSE PRIMER 332 20 60.11 55.00 CATGGCCATGGACAACAAGC	3 PRODUCT SIZE: 199	FORWARD PRIMER 153 20 60.25 55.00 ATAACAATCGCCGCCTCCTC	REVERSE PRIMER 332 20 60.11 55.00 CATGGCCATGGACAACAAGC	4 PRODUCT SIZE: 202	FORWARD PRIMER 133 20 59.97 55.00 CGCCGCACTCTAATAGCAGA	REVERSE PRIMER 315 20 59.68 55.00 AGCCTGCAAGAAGACAGAGG	5 PRODUCT SIZE: 196	FORWARD PRIMER 108 20 59.75 55.00 CCAGTCGGCCTCGTTCTTTA	REVERSE PRIMER 284 20 60.04 55.00 GAGCAGGCCCACCAAAAATG
>BPScaffold_345	>BPScaffold_1	345	p3	(CGC)5	15	2455191	2455205	1 PRODUCT SIZE: 200	FORWARD PRIMER 14 20 60.11 65.00 CCTCCTCCTCCTCCTCCTTC	REVERSE PRIMER 194 20 59.19 50.00 AAAAGTAAATGGAGGCGGCG	2 PRODUCT SIZE: 199	FORWARD PRIMER 14 20 60.11 65.00 CCTCCTCCTCCTCCTCCTTC	REVERSE PRIMER 193 20 61.03 55.00 AAAGTAAATGGAGGCGGCGG	3 PRODUCT SIZE: 201	FORWARD PRIMER 13 20 60.56 60.00 TCCTCCTCCTCCTCCTCCTT	REVERSE PRIMER 194 20 59.19 50.00 AAAAGTAAATGGAGGCGGCG	4 PRODUCT SIZE: 200	FORWARD PRIMER 13 20 60.56 60.00 TCCTCCTCCTCCTCCTCCTT	REVERSE PRIMER 193 20 61.03 55.00 AAAGTAAATGGAGGCGGCGG	5 PRODUCT SIZE: 198	FORWARD PRIMER 14 20 60.11 65.00 CCTCCTCCTCCTCCTCCTTC	REVERSE PRIMER 193 19 60.45 57.90 AAGTAAATGGAGGCGGCGG
>BPScaffold_346	>BPScaffold_1	346	p3	(AAT)6	18	2468362	2468379	1 PRODUCT SIZE: 107	FORWARD PRIMER 293 20 60.04 55.00 CGGTTGTGAGTTCACTTGCG	REVERSE PRIMER 380 20 59.96 55.00 TGGTGGTCAAATCTGGGCTC	2 PRODUCT SIZE: 245	FORWARD PRIMER 62 21 59.25 47.62 AGCATGAACCGATCTCGAAGA	REVERSE PRIMER 287 20 59.25 50.00 TGAACTCACAACCGCTACCA	3 PRODUCT SIZE: 106	FORWARD PRIMER 293 20 60.04 55.00 CGGTTGTGAGTTCACTTGCG	REVERSE PRIMER 379 20 59.96 55.00 GGTGGTCAAATCTGGGCTCA	4 PRODUCT SIZE: 108	FORWARD PRIMER 292 20 60.32 55.00 GCGGTTGTGAGTTCACTTGC	REVERSE PRIMER 380 20 59.96 55.00 TGGTGGTCAAATCTGGGCTC	5 PRODUCT SIZE: 107	FORWARD PRIMER 292 20 60.32 55.00 GCGGTTGTGAGTTCACTTGC	REVERSE PRIMER 379 20 59.96 55.00 GGTGGTCAAATCTGGGCTCA
>BPScaffold_347	>BPScaffold_1	347	p4	(TTTA)5	20	2485003	2485022	1 PRODUCT SIZE: 103	FORWARD PRIMER 1 21 59.51 47.62 ACACTGAGTTGGTTCAGCTCA	REVERSE PRIMER 81 23 60.12 47.83 GGGGTTCTCGAATTACCAAAACG	2 PRODUCT SIZE: 102	FORWARD PRIMER 1 21 59.51 47.62 ACACTGAGTTGGTTCAGCTCA	REVERSE PRIMER 80 23 60.12 47.83 GGGTTCTCGAATTACCAAAACGG	3 PRODUCT SIZE: 107	FORWARD PRIMER 1 21 59.51 47.62 ACACTGAGTTGGTTCAGCTCA	REVERSE PRIMER 86 22 58.56 45.46 TGTAGGGGTTCTCGAATTACCA	4 PRODUCT SIZE: 146	FORWARD PRIMER 1 21 59.51 47.62 ACACTGAGTTGGTTCAGCTCA	REVERSE PRIMER 124 23 57.22 34.78 TCCAAACATGCTAAACAATGTGA	5 PRODUCT SIZE: 107	FORWARD PRIMER 1 21 59.51 47.62 ACACTGAGTTGGTTCAGCTCA	REVERSE PRIMER 85 23 59.16 43.48 TGTAGGGGTTCTCGAATTACCAA
>BPScaffold_348	>BPScaffold_1	348	p4	(TATT)5	20	2485463	2485482	1 PRODUCT SIZE: 170	FORWARD PRIMER 224 20 59.96 55.00 ACTCTCCCTCTTTGCTTGGC	REVERSE PRIMER 371 23 58.91 39.13 TCAGTTCAAAAACCAACAAGGGA	2 PRODUCT SIZE: 112	FORWARD PRIMER 224 20 59.96 55.00 ACTCTCCCTCTTTGCTTGGC	REVERSE PRIMER 315 21 60.20 47.62 ACACAGTTAAATGGCCCGACA	3 PRODUCT SIZE: 176	FORWARD PRIMER 224 20 59.96 55.00 ACTCTCCCTCTTTGCTTGGC	REVERSE PRIMER 376 24 59.54 37.50 AGAGCTTCAGTTCAAAAACCAACA	4 PRODUCT SIZE: 173	FORWARD PRIMER 224 20 59.96 55.00 ACTCTCCCTCTTTGCTTGGC	REVERSE PRIMER 373 24 59.67 41.67 GCTTCAGTTCAAAAACCAACAAGG	5 PRODUCT SIZE: 109	FORWARD PRIMER 224 20 59.96 55.00 ACTCTCCCTCTTTGCTTGGC	REVERSE PRIMER 312 21 59.67 52.38 CAGTTAAATGGCCCGACATCG
>BPScaffold_349	>BPScaffold_1	349	p4	(AAAT)6	24	2493264	2493287	1 PRODUCT SIZE: 201	FORWARD PRIMER 74 20 60.04 55.00 CATGCTTGTGGTGTGTGCTC	REVERSE PRIMER 255 20 59.25 55.00 TATAGCCTTGACCACCTCGC	2 PRODUCT SIZE: 184	FORWARD PRIMER 74 20 60.04 55.00 CATGCTTGTGGTGTGTGCTC	REVERSE PRIMER 238 20 60.11 55.00 CGCGGCCAGCTATCGTATAA	3 PRODUCT SIZE: 187	FORWARD PRIMER 71 20 59.68 50.00 ATGCATGCTTGTGGTGTGTG	REVERSE PRIMER 238 20 60.11 55.00 CGCGGCCAGCTATCGTATAA	4 PRODUCT SIZE: 200	FORWARD PRIMER 75 20 60.47 50.00 ATGCTTGTGGTGTGTGCTCA	REVERSE PRIMER 255 20 59.25 55.00 TATAGCCTTGACCACCTCGC	5 PRODUCT SIZE: 189	FORWARD PRIMER 69 20 59.40 50.00 TGATGCATGCTTGTGGTGTG	REVERSE PRIMER 238 20 60.11 55.00 CGCGGCCAGCTATCGTATAA
>BPScaffold_350	>BPScaffold_1	350	p2	(TG)6	12	2507956	2507967	1 PRODUCT SIZE: 200	FORWARD PRIMER 88 20 59.69 55.00 AGGACACTACGCACACACTC	REVERSE PRIMER 268 20 60.25 55.00 AGGGCCATGTCAAGGACAAC	2 PRODUCT SIZE: 201	FORWARD PRIMER 88 20 59.69 55.00 AGGACACTACGCACACACTC	REVERSE PRIMER 269 20 60.25 55.00 CAGGGCCATGTCAAGGACAA	3 PRODUCT SIZE: 203	FORWARD PRIMER 88 20 59.69 55.00 AGGACACTACGCACACACTC	REVERSE PRIMER 271 20 60.25 55.00 AACAGGGCCATGTCAAGGAC	4 PRODUCT SIZE: 204	FORWARD PRIMER 88 20 59.69 55.00 AGGACACTACGCACACACTC	REVERSE PRIMER 272 20 60.25 55.00 CAACAGGGCCATGTCAAGGA	5 PRODUCT SIZE: 203	FORWARD PRIMER 85 20 59.54 50.00 ACAAGGACACTACGCACACA	REVERSE PRIMER 268 20 60.25 55.00 AGGGCCATGTCAAGGACAAC
>BPScaffold_351	>BPScaffold_1	351	p3	(AAT)5	15	2512729	2512743	1 PRODUCT SIZE: 173	FORWARD PRIMER 216 21 59.80 52.38 GGTGAAGCTGATCTTGTTGCC	REVERSE PRIMER 369 20 60.18 55.00 GCCTGACAAGTTCCCCAAGT	2 PRODUCT SIZE: 174	FORWARD PRIMER 215 21 59.12 47.62 TGGTGAAGCTGATCTTGTTGC	REVERSE PRIMER 369 20 60.18 55.00 GCCTGACAAGTTCCCCAAGT	3 PRODUCT SIZE: 174	FORWARD PRIMER 216 21 59.80 52.38 GGTGAAGCTGATCTTGTTGCC	REVERSE PRIMER 371 19 60.23 57.90 CGCCTGACAAGTTCCCCAA	4 PRODUCT SIZE: 172	FORWARD PRIMER 217 21 58.84 47.62 GTGAAGCTGATCTTGTTGCCT	REVERSE PRIMER 369 20 60.18 55.00 GCCTGACAAGTTCCCCAAGT	5 PRODUCT SIZE: 174	FORWARD PRIMER 216 21 59.80 52.38 GGTGAAGCTGATCTTGTTGCC	REVERSE PRIMER 370 20 61.24 60.00 CGCCTGACAAGTTCCCCAAG
>BPScaffold_352	>BPScaffold_1	352	p4	(TTAT)6	24	2516759	2516782	1 PRODUCT SIZE: 128	FORWARD PRIMER 256 20 59.97 50.00 ATAAGCACACACCACGAGCA	REVERSE PRIMER 364 20 59.89 55.00 CTGTGGTCCAAGCTCCAAGT	2 PRODUCT SIZE: 129	FORWARD PRIMER 256 20 59.97 50.00 ATAAGCACACACCACGAGCA	REVERSE PRIMER 365 20 60.61 60.00 CCTGTGGTCCAAGCTCCAAG	3 PRODUCT SIZE: 131	FORWARD PRIMER 256 20 59.97 50.00 ATAAGCACACACCACGAGCA	REVERSE PRIMER 368 19 60.00 63.16 GACCTGTGGTCCAAGCTCC	4 PRODUCT SIZE: 120	FORWARD PRIMER 264 20 60.39 50.00 ACACCACGAGCACGCATTAT	REVERSE PRIMER 364 20 59.89 55.00 CTGTGGTCCAAGCTCCAAGT	5 PRODUCT SIZE: 127	FORWARD PRIMER 257 20 60.88 55.00 TAAGCACACACCACGAGCAC	REVERSE PRIMER 364 20 59.89 55.00 CTGTGGTCCAAGCTCCAAGT
>BPScaffold_353	>BPScaffold_1	353	c	(AT)6ctatat(TA)19(AT)12	80	2520243	2520322	1 PRODUCT SIZE: 196	FORWARD PRIMER 87 20 60.03 60.00 TGGACCTAGTAGGCTCCACC	REVERSE PRIMER 260 23 60.12 43.48 TCTTGCTTGTGTTAGTTCTGGGT	2 PRODUCT SIZE: 268	FORWARD PRIMER 87 20 60.03 60.00 TGGACCTAGTAGGCTCCACC	REVERSE PRIMER 335 20 59.96 55.00 AATCACACCCGGACTGGTTC	3 PRODUCT SIZE: 195	FORWARD PRIMER 87 20 60.03 60.00 TGGACCTAGTAGGCTCCACC	REVERSE PRIMER 260 22 58.79 45.46 CTTGCTTGTGTTAGTTCTGGGT	4 PRODUCT SIZE: 269	FORWARD PRIMER 87 20 60.03 60.00 TGGACCTAGTAGGCTCCACC	REVERSE PRIMER 336 20 59.96 55.00 GAATCACACCCGGACTGGTT	5 PRODUCT SIZE: 194	FORWARD PRIMER 87 20 60.03 60.00 TGGACCTAGTAGGCTCCACC	REVERSE PRIMER 260 21 57.71 42.86 TTGCTTGTGTTAGTTCTGGGT
>BPScaffold_354	>BPScaffold_1	354	p2	(TA)32	64	2535316	2535379	1 PRODUCT SIZE: 210	FORWARD PRIMER 42 20 60.03 55.00 AGGCATGGCTGGAAGAGAAC	REVERSE PRIMER 228 24 57.37 33.33 TGTATTCTGTTGCACATTCTTGAA	2 PRODUCT SIZE: 213	FORWARD PRIMER 39 20 60.03 55.00 TTGAGGCATGGCTGGAAGAG	REVERSE PRIMER 228 24 57.37 33.33 TGTATTCTGTTGCACATTCTTGAA	3 PRODUCT SIZE: 209	FORWARD PRIMER 43 20 60.32 55.00 GGCATGGCTGGAAGAGAACA	REVERSE PRIMER 228 24 57.37 33.33 TGTATTCTGTTGCACATTCTTGAA	4 PRODUCT SIZE: 211	FORWARD PRIMER 42 20 60.03 55.00 AGGCATGGCTGGAAGAGAAC	REVERSE PRIMER 229 24 57.18 33.33 ATGTATTCTGTTGCACATTCTTGA	5 PRODUCT SIZE: 211	FORWARD PRIMER 41 20 59.75 55.00 GAGGCATGGCTGGAAGAGAA	REVERSE PRIMER 228 24 57.37 33.33 TGTATTCTGTTGCACATTCTTGAA
>BPScaffold_355	>BPScaffold_1	355	p2	(TA)32	64	2543278	2543341	1 PRODUCT SIZE: 210	FORWARD PRIMER 77 21 60.20 52.38 TCACTTTCTCGTCCCTCAGGA	REVERSE PRIMER 267 20 60.03 55.00 ACGGAGTAGGAGCTCACCAT	2 PRODUCT SIZE: 209	FORWARD PRIMER 78 20 58.74 55.00 CACTTTCTCGTCCCTCAGGA	REVERSE PRIMER 267 20 60.03 55.00 ACGGAGTAGGAGCTCACCAT	3 PRODUCT SIZE: 210	FORWARD PRIMER 77 20 58.74 55.00 TCACTTTCTCGTCCCTCAGG	REVERSE PRIMER 267 20 60.03 55.00 ACGGAGTAGGAGCTCACCAT	4 PRODUCT SIZE: 184	FORWARD PRIMER 77 21 60.20 52.38 TCACTTTCTCGTCCCTCAGGA	REVERSE PRIMER 241 20 59.90 55.00 GCTAAGACATGCTCGGAGCT	5 PRODUCT SIZE: 185	FORWARD PRIMER 77 21 60.20 52.38 TCACTTTCTCGTCCCTCAGGA	REVERSE PRIMER 242 20 60.18 55.00 TGCTAAGACATGCTCGGAGC
>BPScaffold_356	>BPScaffold_1	356	p2	(TA)30	60	2545257	2545316	1 PRODUCT SIZE: 194	FORWARD PRIMER 92 20 60.32 60.00 TCCCTCGGGACTACTGTCAC	REVERSE PRIMER 266 20 60.46 60.00 TACGGAGTAGGAGCTCACCG	2 PRODUCT SIZE: 204	FORWARD PRIMER 82 20 59.31 55.00 CACTTTCTTGTCCCTCGGGA	REVERSE PRIMER 266 20 60.46 60.00 TACGGAGTAGGAGCTCACCG	3 PRODUCT SIZE: 205	FORWARD PRIMER 81 20 59.31 55.00 TCACTTTCTTGTCCCTCGGG	REVERSE PRIMER 266 20 60.46 60.00 TACGGAGTAGGAGCTCACCG	4 PRODUCT SIZE: 193	FORWARD PRIMER 93 20 60.61 60.00 CCCTCGGGACTACTGTCACA	REVERSE PRIMER 266 20 60.46 60.00 TACGGAGTAGGAGCTCACCG	5 PRODUCT SIZE: 198	FORWARD PRIMER 81 20 59.31 55.00 TCACTTTCTTGTCCCTCGGG	REVERSE PRIMER 259 20 59.18 55.00 TAGGAGCTCACCGTTTAGGC
>BPScaffold_357	>BPScaffold_1	357	p3	(GCC)5	15	2546295	2546309	1 PRODUCT SIZE: 195	FORWARD PRIMER 57 20 59.75 55.00 GCTGACCGGAACCTTCATCT	REVERSE PRIMER 232 20 59.53 55.00 ACACTTCGGGGATGCCATAG	2 PRODUCT SIZE: 196	FORWARD PRIMER 74 20 60.25 55.00 TCTCTGACCACATTCCCCGA	REVERSE PRIMER 250 20 60.53 60.00 GCGGCCAGGAGGAAGATTAC	3 PRODUCT SIZE: 193	FORWARD PRIMER 77 20 60.18 60.00 CTGACCACATTCCCCGATCC	REVERSE PRIMER 250 20 60.53 60.00 GCGGCCAGGAGGAAGATTAC	4 PRODUCT SIZE: 205	FORWARD PRIMER 13 20 60.32 55.00 GCTGCCTTCTTCTTCTGGCT	REVERSE PRIMER 198 20 60.54 60.00 TCTTGGTGGAGGAGGACTGG	5 PRODUCT SIZE: 184	FORWARD PRIMER 57 20 59.75 55.00 GCTGACCGGAACCTTCATCT	REVERSE PRIMER 221 20 59.89 55.00 ATGCCATAGAACTCAGGCCG
>BPScaffold_358	>BPScaffold_1	358	p2	(AT)9	18	2552580	2552597	1 PRODUCT SIZE: 204	FORWARD PRIMER 101 20 59.68 55.00 TCCAGGGTTGTAAGCGAAGG	REVERSE PRIMER 285 20 59.38 50.00 ACCGGGCCATTTAGTCACAT	2 PRODUCT SIZE: 204	FORWARD PRIMER 101 20 59.68 55.00 TCCAGGGTTGTAAGCGAAGG	REVERSE PRIMER 284 21 59.99 47.62 ACCGGGCCATTTAGTCACATT	3 PRODUCT SIZE: 208	FORWARD PRIMER 101 20 59.68 55.00 TCCAGGGTTGTAAGCGAAGG	REVERSE PRIMER 288 21 59.93 52.38 CGATACCGGGCCATTTAGTCA	4 PRODUCT SIZE: 205	FORWARD PRIMER 101 20 59.68 55.00 TCCAGGGTTGTAAGCGAAGG	REVERSE PRIMER 286 20 58.72 50.00 TACCGGGCCATTTAGTCACA	5 PRODUCT SIZE: 205	FORWARD PRIMER 100 21 60.06 52.38 ATCCAGGGTTGTAAGCGAAGG	REVERSE PRIMER 285 20 59.38 50.00 ACCGGGCCATTTAGTCACAT
>BPScaffold_359	>BPScaffold_1	359	c	(AC)16atataataattc(AATA)5	64	2558688	2558751	1 PRODUCT SIZE: 225	FORWARD PRIMER 149 20 59.13 50.00 CACACACACACACACACACA	REVERSE PRIMER 353 21 59.81 47.62 GCGTTTTGCCATTTTTCGACC	2 PRODUCT SIZE: 226	FORWARD PRIMER 148 20 59.13 50.00 ACACACACACACACACACAC	REVERSE PRIMER 353 21 59.81 47.62 GCGTTTTGCCATTTTTCGACC	3 PRODUCT SIZE: 227	FORWARD PRIMER 147 20 59.13 50.00 CACACACACACACACACACA	REVERSE PRIMER 353 21 59.81 47.62 GCGTTTTGCCATTTTTCGACC	4 PRODUCT SIZE: 228	FORWARD PRIMER 146 20 59.13 50.00 ACACACACACACACACACAC	REVERSE PRIMER 353 21 59.81 47.62 GCGTTTTGCCATTTTTCGACC	5 PRODUCT SIZE: 229	FORWARD PRIMER 145 20 59.13 50.00 CACACACACACACACACACA	REVERSE PRIMER 353 21 59.81 47.62 GCGTTTTGCCATTTTTCGACC
>BPScaffold_360	>BPScaffold_1	360	p4	(TTTA)5	20	2572970	2572989	1 PRODUCT SIZE: 291	FORWARD PRIMER 57 21 60.33 52.38 CCCGTTTTCAACCGTTTCTCG	REVERSE PRIMER 326 22 59.51 45.46 AGATACACGGCTAAACACGAGT	2 PRODUCT SIZE: 287	FORWARD PRIMER 57 21 60.33 52.38 CCCGTTTTCAACCGTTTCTCG	REVERSE PRIMER 324 20 57.20 45.00 ACACGGCTAAACACGAGTAA	3 PRODUCT SIZE: 290	FORWARD PRIMER 58 21 59.41 47.62 CCGTTTTCAACCGTTTCTCGA	REVERSE PRIMER 326 22 59.51 45.46 AGATACACGGCTAAACACGAGT	4 PRODUCT SIZE: 286	FORWARD PRIMER 58 21 59.41 47.62 CCGTTTTCAACCGTTTCTCGA	REVERSE PRIMER 324 20 57.20 45.00 ACACGGCTAAACACGAGTAA	5 PRODUCT SIZE: 295	FORWARD PRIMER 53 20 58.54 45.00 TCAACCCGTTTTCAACCGTT	REVERSE PRIMER 326 22 59.51 45.46 AGATACACGGCTAAACACGAGT
>BPScaffold_361	>BPScaffold_1	361	p4	(ATTT)5	20	2573255	2573274	1 PRODUCT SIZE: 199	FORWARD PRIMER 94 22 57.97 40.91 ACGTATTTAGGCGTATGTTCGT	REVERSE PRIMER 273 20 59.83 55.00 GCTCGTGGTCTGTGCTCATA	2 PRODUCT SIZE: 202	FORWARD PRIMER 94 22 57.97 40.91 ACGTATTTAGGCGTATGTTCGT	REVERSE PRIMER 276 20 59.83 55.00 TATGCTCGTGGTCTGTGCTC	3 PRODUCT SIZE: 105	FORWARD PRIMER 273 20 59.83 55.00 TATGAGCACAGACCACGAGC	REVERSE PRIMER 358 20 60.04 50.00 TGACACATTTACGGCGAGCT	4 PRODUCT SIZE: 203	FORWARD PRIMER 94 22 57.97 40.91 ACGTATTTAGGCGTATGTTCGT	REVERSE PRIMER 277 20 59.17 50.00 ATATGCTCGTGGTCTGTGCT	5 PRODUCT SIZE: 102	FORWARD PRIMER 276 20 59.83 55.00 GAGCACAGACCACGAGCATA	REVERSE PRIMER 358 20 60.04 50.00 TGACACATTTACGGCGAGCT
>BPScaffold_362	>BPScaffold_1	362	c	(TATT)5tgttat(TTA)8	50	2573421	2573470	1 PRODUCT SIZE: 179	FORWARD PRIMER 44 22 59.51 45.46 ACTCGTGTTTAGCCGTGTATCT	REVERSE PRIMER 202 21 60.06 57.14 GGGAGAGTCCTATGGTCCTGT	2 PRODUCT SIZE: 180	FORWARD PRIMER 44 22 59.51 45.46 ACTCGTGTTTAGCCGTGTATCT	REVERSE PRIMER 203 21 59.78 57.14 AGGGAGAGTCCTATGGTCCTG	3 PRODUCT SIZE: 244	FORWARD PRIMER 44 22 59.51 45.46 ACTCGTGTTTAGCCGTGTATCT	REVERSE PRIMER 268 20 60.11 50.00 TGCCGCCGATGTTGTCTTAT	4 PRODUCT SIZE: 181	FORWARD PRIMER 42 20 57.20 45.00 TTACTCGTGTTTAGCCGTGT	REVERSE PRIMER 202 21 60.06 57.14 GGGAGAGTCCTATGGTCCTGT	5 PRODUCT SIZE: 245	FORWARD PRIMER 44 22 59.51 45.46 ACTCGTGTTTAGCCGTGTATCT	REVERSE PRIMER 269 20 60.11 50.00 ATGCCGCCGATGTTGTCTTA
>BPScaffold_363	>BPScaffold_1	363	p3	(AAT)7	21	2589852	2589872	1 PRODUCT SIZE: 201	FORWARD PRIMER 139 23 58.30 39.13 ACGTTATGCATAACTATGTGCCT	REVERSE PRIMER 320 20 60.11 55.00 TAAGTGTCGCGTGCACCTAG	2 PRODUCT SIZE: 202	FORWARD PRIMER 139 23 58.30 39.13 ACGTTATGCATAACTATGTGCCT	REVERSE PRIMER 321 20 60.11 55.00 CTAAGTGTCGCGTGCACCTA	3 PRODUCT SIZE: 194	FORWARD PRIMER 106 24 59.77 41.67 TGTGGAAGAAGTTGATAGGATGCT	REVERSE PRIMER 280 20 59.25 55.00 CCGTCCCATACCGGTGTTAT	4 PRODUCT SIZE: 201	FORWARD PRIMER 139 24 58.88 37.50 ACGTTATGCATAACTATGTGCCTT	REVERSE PRIMER 320 20 60.11 55.00 TAAGTGTCGCGTGCACCTAG	5 PRODUCT SIZE: 202	FORWARD PRIMER 139 24 58.88 37.50 ACGTTATGCATAACTATGTGCCTT	REVERSE PRIMER 321 20 60.11 55.00 CTAAGTGTCGCGTGCACCTA
>BPScaffold_364	>BPScaffold_1	364	p2	(TA)7	14	2605504	2605517	1 PRODUCT SIZE: 215	FORWARD PRIMER 169 20 60.40 60.00 CGTCTCCCCCTTCCCCTTAT	REVERSE PRIMER 364 20 59.05 50.00 TAAAACCACCGGGCGAAAAG	2 PRODUCT SIZE: 221	FORWARD PRIMER 163 20 60.11 60.00 CAATGACGTCTCCCCCTTCC	REVERSE PRIMER 364 20 59.05 50.00 TAAAACCACCGGGCGAAAAG	3 PRODUCT SIZE: 162	FORWARD PRIMER 27 20 59.97 50.00 TCCACCGCAATTTGCCTTTG	REVERSE PRIMER 169 20 60.40 60.00 ATAAGGGGAAGGGGGAGACG	4 PRODUCT SIZE: 156	FORWARD PRIMER 27 20 59.97 50.00 TCCACCGCAATTTGCCTTTG	REVERSE PRIMER 163 20 60.11 60.00 GGAAGGGGGAGACGTCATTG	5 PRODUCT SIZE: 165	FORWARD PRIMER 24 20 60.32 50.00 AGATCCACCGCAATTTGCCT	REVERSE PRIMER 169 20 60.40 60.00 ATAAGGGGAAGGGGGAGACG
>BPScaffold_365	>BPScaffold_1	365	p2	(AT)7	14	2629311	2629324	1 PRODUCT SIZE: 182	FORWARD PRIMER 6 20 60.03 50.00 AAAACAGGGGTGTTGACGGT	REVERSE PRIMER 168 20 59.31 50.00 ATCGGAGAAAGGGTTGCTGT	2 PRODUCT SIZE: 181	FORWARD PRIMER 6 20 60.03 50.00 AAAACAGGGGTGTTGACGGT	REVERSE PRIMER 167 20 58.66 50.00 TCGGAGAAAGGGTTGCTGTA	3 PRODUCT SIZE: 181	FORWARD PRIMER 7 20 60.75 55.00 AAACAGGGGTGTTGACGGTG	REVERSE PRIMER 168 20 59.31 50.00 ATCGGAGAAAGGGTTGCTGT	4 PRODUCT SIZE: 178	FORWARD PRIMER 10 20 60.67 60.00 CAGGGGTGTTGACGGTGATC	REVERSE PRIMER 168 20 59.31 50.00 ATCGGAGAAAGGGTTGCTGT	5 PRODUCT SIZE: 183	FORWARD PRIMER 5 20 58.89 50.00 AAAAACAGGGGTGTTGACGG	REVERSE PRIMER 168 20 59.31 50.00 ATCGGAGAAAGGGTTGCTGT
>BPScaffold_366	>BPScaffold_1	366	c	(TA)18(AT)7tagatatataatatatatataatatatataatatatctatc(TA)6tc(TA)6(TG)8(GT)11	155	2646305	2646459	1 PRODUCT SIZE: 173	FORWARD PRIMER 24 22 59.83 45.46 AGGCGTATGAGTTGTAGCATGT	REVERSE PRIMER 177 20 59.83 55.00 CACACACACACACACACACC	2 PRODUCT SIZE: 171	FORWARD PRIMER 24 22 59.83 45.46 AGGCGTATGAGTTGTAGCATGT	REVERSE PRIMER 175 20 59.83 55.00 CACACACACACACACACCAC	3 PRODUCT SIZE: 182	FORWARD PRIMER 24 22 59.83 45.46 AGGCGTATGAGTTGTAGCATGT	REVERSE PRIMER 186 20 60.74 55.00 AGCCTCACACACACACACAC	4 PRODUCT SIZE: 172	FORWARD PRIMER 24 22 59.83 45.46 AGGCGTATGAGTTGTAGCATGT	REVERSE PRIMER 176 20 60.25 50.00 ACACACACACACACACACCA	5 PRODUCT SIZE: 183	FORWARD PRIMER 24 22 59.83 45.46 AGGCGTATGAGTTGTAGCATGT	REVERSE PRIMER 187 20 59.17 50.00 TAGCCTCACACACACACACA
>BPScaffold_367	>BPScaffold_1	367	p2	(TA)6	12	2655233	2655244	1 PRODUCT SIZE: 167	FORWARD PRIMER 216 22 58.87 50.00 GCTCTCAATCCTGTGATTACGG	REVERSE PRIMER 362 21 59.66 47.62 TGTTTTTCCACCGGATGCAAG	2 PRODUCT SIZE: 167	FORWARD PRIMER 216 23 60.18 47.83 GCTCTCAATCCTGTGATTACGGA	REVERSE PRIMER 362 21 59.66 47.62 TGTTTTTCCACCGGATGCAAG	3 PRODUCT SIZE: 167	FORWARD PRIMER 216 22 58.87 50.00 GCTCTCAATCCTGTGATTACGG	REVERSE PRIMER 363 20 58.60 45.00 TGTTTTTCCACCGGATGCAA	4 PRODUCT SIZE: 167	FORWARD PRIMER 216 23 60.18 47.83 GCTCTCAATCCTGTGATTACGGA	REVERSE PRIMER 363 20 58.60 45.00 TGTTTTTCCACCGGATGCAA	5 PRODUCT SIZE: 168	FORWARD PRIMER 216 22 58.87 50.00 GCTCTCAATCCTGTGATTACGG	REVERSE PRIMER 364 20 58.37 45.00 ATGTTTTTCCACCGGATGCA
>BPScaffold_368	>BPScaffold_1	368	c	(TA)6aatatatatatctatatattatttatatat(AG)9ctcgagagagtatatatagatatttgatat(GA)7	104	2661783	2661886	1 PRODUCT SIZE: 130	FORWARD PRIMER 138 22 59.64 54.54 AGAGAGAGAGAGAGAGAGCTCG	REVERSE PRIMER 248 20 57.56 45.00 ACAACCACCTTAAACCGGTT	2 PRODUCT SIZE: 129	FORWARD PRIMER 139 22 59.64 54.54 GAGAGAGAGAGAGAGAGCTCGA	REVERSE PRIMER 248 20 57.56 45.00 ACAACCACCTTAAACCGGTT	3 PRODUCT SIZE: 128	FORWARD PRIMER 140 22 59.64 54.54 AGAGAGAGAGAGAGAGCTCGAG	REVERSE PRIMER 248 20 57.56 45.00 ACAACCACCTTAAACCGGTT	4 PRODUCT SIZE: 128	FORWARD PRIMER 140 21 58.61 52.38 AGAGAGAGAGAGAGAGCTCGA	REVERSE PRIMER 248 20 57.56 45.00 ACAACCACCTTAAACCGGTT	5 PRODUCT SIZE: 127	FORWARD PRIMER 141 22 59.64 54.54 GAGAGAGAGAGAGAGCTCGAGA	REVERSE PRIMER 248 20 57.56 45.00 ACAACCACCTTAAACCGGTT
>BPScaffold_369	>BPScaffold_1	369	p3	(ATT)7	21	2672597	2672617	1 PRODUCT SIZE: 227	FORWARD PRIMER 92 20 60.03 55.00 AGGTGAGGATGCCTGCTTTC	REVERSE PRIMER 299 20 59.69 55.00 GCAAACACCTGTTCCTGTCG	2 PRODUCT SIZE: 201	FORWARD PRIMER 55 20 60.18 55.00 CCTGATAACCGTAAGCCGCA	REVERSE PRIMER 235 21 59.37 47.62 ACCAGGAAAGGAATCTTCGCT	3 PRODUCT SIZE: 226	FORWARD PRIMER 93 20 60.32 55.00 GGTGAGGATGCCTGCTTTCA	REVERSE PRIMER 299 20 59.69 55.00 GCAAACACCTGTTCCTGTCG	4 PRODUCT SIZE: 175	FORWARD PRIMER 47 20 59.96 55.00 TCCCTGTCCCTGATAACCGT	REVERSE PRIMER 202 20 59.32 50.00 ACTTACGCAACAGCTGAGGA	5 PRODUCT SIZE: 228	FORWARD PRIMER 91 20 59.59 50.00 AAGGTGAGGATGCCTGCTTT	REVERSE PRIMER 299 20 59.69 55.00 GCAAACACCTGTTCCTGTCG
>BPScaffold_370	>BPScaffold_1	370	p2	(TA)11	22	2689651	2689672	1 PRODUCT SIZE: 198	FORWARD PRIMER 66 20 60.32 55.00 TCTTTCGATGGTGCCAAGGG	REVERSE PRIMER 244 20 60.25 55.00 TCCTCTGCCTCTCAAGAGCA	2 PRODUCT SIZE: 193	FORWARD PRIMER 66 20 60.32 55.00 TCTTTCGATGGTGCCAAGGG	REVERSE PRIMER 239 20 60.04 55.00 TGCCTCTCAAGAGCAAGTCG	3 PRODUCT SIZE: 201	FORWARD PRIMER 66 20 60.32 55.00 TCTTTCGATGGTGCCAAGGG	REVERSE PRIMER 247 20 59.59 55.00 ACCTCCTCTGCCTCTCAAGA	4 PRODUCT SIZE: 205	FORWARD PRIMER 50 20 59.47 50.00 CCGCAAGCTGCAGATTTCTT	REVERSE PRIMER 235 20 60.04 55.00 TCTCAAGAGCAAGTCGCCAG	5 PRODUCT SIZE: 199	FORWARD PRIMER 66 20 60.32 55.00 TCTTTCGATGGTGCCAAGGG	REVERSE PRIMER 245 20 59.54 60.00 CTCCTCTGCCTCTCAAGAGC
>BPScaffold_371	>BPScaffold_1	371	p2	(CT)10	20	2691458	2691477	1 PRODUCT SIZE: 200	FORWARD PRIMER 167 23 59.61 43.48 TGACCTTTTGCAACTCTCTCTCT	REVERSE PRIMER 345 22 59.43 45.46 TCATGACATGACAGGTAGTGCA	2 PRODUCT SIZE: 192	FORWARD PRIMER 175 23 59.74 47.83 TGCAACTCTCTCTCTCTCTCTCT	REVERSE PRIMER 345 22 59.43 45.46 TCATGACATGACAGGTAGTGCA	3 PRODUCT SIZE: 200	FORWARD PRIMER 167 22 58.27 45.46 TGACCTTTTGCAACTCTCTCTC	REVERSE PRIMER 345 22 59.43 45.46 TCATGACATGACAGGTAGTGCA	4 PRODUCT SIZE: 198	FORWARD PRIMER 169 23 59.35 43.48 ACCTTTTGCAACTCTCTCTCTCT	REVERSE PRIMER 345 22 59.43 45.46 TCATGACATGACAGGTAGTGCA	5 PRODUCT SIZE: 232	FORWARD PRIMER 135 20 57.80 45.00 TCGCCAAACCAATGAGATGT	REVERSE PRIMER 345 22 59.43 45.46 TCATGACATGACAGGTAGTGCA
>BPScaffold_372	>BPScaffold_1	372	p2	(TA)20	40	2702416	2702455	1 PRODUCT SIZE: 191	FORWARD PRIMER 132 20 60.03 60.00 CTGCCTTTGGTGGAGGGTAG	REVERSE PRIMER 303 20 58.91 50.00 GCAATCTCTCAACATGCCGT	2 PRODUCT SIZE: 192	FORWARD PRIMER 132 20 60.03 60.00 CTGCCTTTGGTGGAGGGTAG	REVERSE PRIMER 303 21 60.34 47.62 AGCAATCTCTCAACATGCCGT	3 PRODUCT SIZE: 192	FORWARD PRIMER 132 20 60.03 60.00 CTGCCTTTGGTGGAGGGTAG	REVERSE PRIMER 304 20 58.62 50.00 AGCAATCTCTCAACATGCCG	4 PRODUCT SIZE: 191	FORWARD PRIMER 132 20 60.03 60.00 CTGCCTTTGGTGGAGGGTAG	REVERSE PRIMER 302 21 59.53 47.62 GCAATCTCTCAACATGCCGTT	5 PRODUCT SIZE: 192	FORWARD PRIMER 131 20 60.47 55.00 TCTGCCTTTGGTGGAGGGTA	REVERSE PRIMER 303 20 58.91 50.00 GCAATCTCTCAACATGCCGT
>BPScaffold_373	>BPScaffold_1	373	c	(TG)7tc(TA)10	36	2718543	2718578	1 PRODUCT SIZE: 161	FORWARD PRIMER 219 22 59.56 50.00 TGAGACAAATATCTCCCCAGGC	REVERSE PRIMER 360 20 59.32 55.00 TGACACTCTCCCAACTGAGC	2 PRODUCT SIZE: 160	FORWARD PRIMER 220 22 59.29 50.00 GAGACAAATATCTCCCCAGGCT	REVERSE PRIMER 360 20 59.32 55.00 TGACACTCTCCCAACTGAGC	3 PRODUCT SIZE: 160	FORWARD PRIMER 219 22 59.56 50.00 TGAGACAAATATCTCCCCAGGC	REVERSE PRIMER 359 20 59.03 55.00 GACACTCTCCCAACTGAGCT	4 PRODUCT SIZE: 220	FORWARD PRIMER 160 21 57.18 42.86 AGTATGTGTGTGTGTGTGTCT	REVERSE PRIMER 360 20 59.32 55.00 TGACACTCTCCCAACTGAGC	5 PRODUCT SIZE: 159	FORWARD PRIMER 221 21 58.22 47.62 AGACAAATATCTCCCCAGGCT	REVERSE PRIMER 360 20 59.32 55.00 TGACACTCTCCCAACTGAGC
>BPScaffold_374	>BPScaffold_1	374	p2	(TA)24	48	2718827	2718874	1 PRODUCT SIZE: 196	FORWARD PRIMER 30 20 60.11 55.00 TTAGAGTCGAGTCGAGGCGA	REVERSE PRIMER 206 20 60.03 55.00 CCCAGGCCCAATTACGACTT	2 PRODUCT SIZE: 195	FORWARD PRIMER 31 20 60.11 55.00 TAGAGTCGAGTCGAGGCGAA	REVERSE PRIMER 206 20 60.03 55.00 CCCAGGCCCAATTACGACTT	3 PRODUCT SIZE: 197	FORWARD PRIMER 29 20 59.27 55.00 TTTAGAGTCGAGTCGAGGCG	REVERSE PRIMER 206 20 60.03 55.00 CCCAGGCCCAATTACGACTT	4 PRODUCT SIZE: 194	FORWARD PRIMER 32 20 60.74 55.00 AGAGTCGAGTCGAGGCGAAT	REVERSE PRIMER 206 20 60.03 55.00 CCCAGGCCCAATTACGACTT	5 PRODUCT SIZE: 193	FORWARD PRIMER 58 20 59.82 50.00 TGCTCACAAGTTGGCTCACT	REVERSE PRIMER 231 20 59.33 55.00 CAGGCCATGCTCAATTAGGC
>BPScaffold_375	>BPScaffold_1	375	p2	(TA)9	18	2722307	2722324	1 PRODUCT SIZE: 139	FORWARD PRIMER 18 20 59.81 60.00 GGGATGGGAGACGAGAGGTA	REVERSE PRIMER 136 21 59.71 52.38 TGATCACTCTCTCCCCCATGA	2 PRODUCT SIZE: 142	FORWARD PRIMER 15 20 60.47 60.00 ATGGGGATGGGAGACGAGAG	REVERSE PRIMER 136 21 59.71 52.38 TGATCACTCTCTCCCCCATGA	3 PRODUCT SIZE: 143	FORWARD PRIMER 14 20 59.14 55.00 TATGGGGATGGGAGACGAGA	REVERSE PRIMER 136 21 59.71 52.38 TGATCACTCTCTCCCCCATGA	4 PRODUCT SIZE: 139	FORWARD PRIMER 18 20 59.81 60.00 GGGATGGGAGACGAGAGGTA	REVERSE PRIMER 137 20 58.20 55.00 TGATCACTCTCTCCCCCATG	5 PRODUCT SIZE: 142	FORWARD PRIMER 15 20 60.47 60.00 ATGGGGATGGGAGACGAGAG	REVERSE PRIMER 137 20 58.20 55.00 TGATCACTCTCTCCCCCATG
>BPScaffold_376	>BPScaffold_1	376	c	(TA)11ataata(AAT)12	64	2722967	2723030	1 PRODUCT SIZE: 267	FORWARD PRIMER 75 20 59.46 50.00 TCGAGCCATACACAGCCAAT	REVERSE PRIMER 322 20 60.39 55.00 CGAACAATGACCGGTCGACT	2 PRODUCT SIZE: 268	FORWARD PRIMER 75 20 59.46 50.00 TCGAGCCATACACAGCCAAT	REVERSE PRIMER 323 20 60.39 55.00 TCGAACAATGACCGGTCGAC	3 PRODUCT SIZE: 268	FORWARD PRIMER 74 20 59.46 50.00 ATCGAGCCATACACAGCCAA	REVERSE PRIMER 322 20 60.39 55.00 CGAACAATGACCGGTCGACT	4 PRODUCT SIZE: 269	FORWARD PRIMER 75 20 59.46 50.00 TCGAGCCATACACAGCCAAT	REVERSE PRIMER 324 20 60.39 55.00 GTCGAACAATGACCGGTCGA	5 PRODUCT SIZE: 269	FORWARD PRIMER 74 20 59.46 50.00 ATCGAGCCATACACAGCCAA	REVERSE PRIMER 323 20 60.39 55.00 TCGAACAATGACCGGTCGAC
>BPScaffold_377	>BPScaffold_1	377	p2	(AT)6	12	2725200	2725211	1 PRODUCT SIZE: 236	FORWARD PRIMER 12 20 59.13 50.00 TGCTCCAACTTGCATTCGTC	REVERSE PRIMER 228 20 59.11 55.00 CCTGGTAAAGGGCAAGCTTG	2 PRODUCT SIZE: 228	FORWARD PRIMER 12 20 59.13 50.00 TGCTCCAACTTGCATTCGTC	REVERSE PRIMER 219 21 59.65 47.62 AGGGCAAGCTTGATTCTCTGT	3 PRODUCT SIZE: 235	FORWARD PRIMER 13 20 58.84 50.00 GCTCCAACTTGCATTCGTCT	REVERSE PRIMER 228 20 59.11 55.00 CCTGGTAAAGGGCAAGCTTG	4 PRODUCT SIZE: 227	FORWARD PRIMER 13 20 58.84 50.00 GCTCCAACTTGCATTCGTCT	REVERSE PRIMER 219 21 59.65 47.62 AGGGCAAGCTTGATTCTCTGT	5 PRODUCT SIZE: 237	FORWARD PRIMER 11 21 59.73 47.62 TTGCTCCAACTTGCATTCGTC	REVERSE PRIMER 228 20 59.11 55.00 CCTGGTAAAGGGCAAGCTTG
>BPScaffold_378	>BPScaffold_1	378	c	(TTA)26tc(ATT)7	101	2738544	2738644	1 PRODUCT SIZE: 247	FORWARD PRIMER 69 20 59.10 55.00 CCACCTCTATGCCACTCACA	REVERSE PRIMER 296 20 58.22 55.00 GCTACCTAGCCAACTCTCCT	2 PRODUCT SIZE: 254	FORWARD PRIMER 62 20 59.31 60.00 CCCATCTCCACCTCTATGCC	REVERSE PRIMER 296 20 58.22 55.00 GCTACCTAGCCAACTCTCCT	3 PRODUCT SIZE: 250	FORWARD PRIMER 66 21 59.99 52.38 TCTCCACCTCTATGCCACTCA	REVERSE PRIMER 296 20 58.22 55.00 GCTACCTAGCCAACTCTCCT	4 PRODUCT SIZE: 249	FORWARD PRIMER 67 21 59.86 57.14 CTCCACCTCTATGCCACTCAC	REVERSE PRIMER 296 20 58.22 55.00 GCTACCTAGCCAACTCTCCT	5 PRODUCT SIZE: 248	FORWARD PRIMER 68 20 58.81 55.00 TCCACCTCTATGCCACTCAC	REVERSE PRIMER 296 20 58.22 55.00 GCTACCTAGCCAACTCTCCT
>BPScaffold_379	>BPScaffold_1	379	p2	(AT)38	76	2746663	2746738	1 PRODUCT SIZE: 186	FORWARD PRIMER 214 23 58.66 39.13 TGCAGTGATGATCAGAATTTGGT	REVERSE PRIMER 380 20 59.26 55.00 GACATGTCCGTCCGTCCATA	2 PRODUCT SIZE: 180	FORWARD PRIMER 214 23 58.66 39.13 TGCAGTGATGATCAGAATTTGGT	REVERSE PRIMER 374 20 59.53 55.00 TCCGTCCGTCCATAGAGCTA	3 PRODUCT SIZE: 185	FORWARD PRIMER 214 23 58.66 39.13 TGCAGTGATGATCAGAATTTGGT	REVERSE PRIMER 379 20 59.26 55.00 ACATGTCCGTCCGTCCATAG	4 PRODUCT SIZE: 187	FORWARD PRIMER 214 23 58.66 39.13 TGCAGTGATGATCAGAATTTGGT	REVERSE PRIMER 381 20 60.97 55.00 AGACATGTCCGTCCGTCCAT	5 PRODUCT SIZE: 184	FORWARD PRIMER 214 23 58.66 39.13 TGCAGTGATGATCAGAATTTGGT	REVERSE PRIMER 377 21 60.00 57.14 CATGTCCGTCCGTCCATAGAG
>BPScaffold_380	>BPScaffold_1	380	p2	(TA)9	18	2747480	2747497	1 PRODUCT SIZE: 173	FORWARD PRIMER 6 20 58.01 45.00 TTTCCGCCACCTTGAATTCA	REVERSE PRIMER 159 20 58.82 55.00 TGGAGAGAAGGAAGCGACTC	2 PRODUCT SIZE: 172	FORWARD PRIMER 7 20 58.01 45.00 TTCCGCCACCTTGAATTCAA	REVERSE PRIMER 159 20 58.82 55.00 TGGAGAGAAGGAAGCGACTC	3 PRODUCT SIZE: 173	FORWARD PRIMER 6 20 58.01 45.00 TTTCCGCCACCTTGAATTCA	REVERSE PRIMER 158 21 60.27 52.38 TGGAGAGAAGGAAGCGACTCT	4 PRODUCT SIZE: 172	FORWARD PRIMER 7 20 58.01 45.00 TTCCGCCACCTTGAATTCAA	REVERSE PRIMER 158 21 60.27 52.38 TGGAGAGAAGGAAGCGACTCT	5 PRODUCT SIZE: 174	FORWARD PRIMER 5 21 58.69 42.86 TTTTCCGCCACCTTGAATTCA	REVERSE PRIMER 159 20 58.82 55.00 TGGAGAGAAGGAAGCGACTC
>BPScaffold_381	>BPScaffold_1	381	p2	(TA)9	18	2757444	2757461	1 PRODUCT SIZE: 198	FORWARD PRIMER 203 20 60.03 55.00 CGGTGTGGAGGGCACTAATT	REVERSE PRIMER 381 20 60.03 55.00 ACCCCTTCCTGGCTATGGAT	2 PRODUCT SIZE: 197	FORWARD PRIMER 203 20 60.03 55.00 CGGTGTGGAGGGCACTAATT	REVERSE PRIMER 380 20 59.31 60.00 CCCCTTCCTGGCTATGGATC	3 PRODUCT SIZE: 204	FORWARD PRIMER 197 20 60.91 55.00 ATAGAACGGTGTGGAGGGCA	REVERSE PRIMER 381 20 60.03 55.00 ACCCCTTCCTGGCTATGGAT	4 PRODUCT SIZE: 199	FORWARD PRIMER 202 20 61.20 55.00 ACGGTGTGGAGGGCACTAAT	REVERSE PRIMER 381 20 60.03 55.00 ACCCCTTCCTGGCTATGGAT	5 PRODUCT SIZE: 205	FORWARD PRIMER 196 20 58.88 55.00 TATAGAACGGTGTGGAGGGC	REVERSE PRIMER 381 20 60.03 55.00 ACCCCTTCCTGGCTATGGAT
>BPScaffold_382	>BPScaffold_1	382	p3	(TTA)7	21	2757933	2757953	1 PRODUCT SIZE: 197	FORWARD PRIMER 37 21 60.34 52.38 CGTCCTTTTGGTCACAATGGC	REVERSE PRIMER 214 20 60.11 60.00 CCTTCGTCTTCACCGTCTCC	2 PRODUCT SIZE: 189	FORWARD PRIMER 45 20 59.03 50.00 TGGTCACAATGGCATTGGTG	REVERSE PRIMER 214 20 60.11 60.00 CCTTCGTCTTCACCGTCTCC	3 PRODUCT SIZE: 196	FORWARD PRIMER 37 21 60.34 52.38 CGTCCTTTTGGTCACAATGGC	REVERSE PRIMER 213 20 60.11 60.00 CTTCGTCTTCACCGTCTCCC	4 PRODUCT SIZE: 188	FORWARD PRIMER 45 20 59.03 50.00 TGGTCACAATGGCATTGGTG	REVERSE PRIMER 213 20 60.11 60.00 CTTCGTCTTCACCGTCTCCC	5 PRODUCT SIZE: 190	FORWARD PRIMER 44 21 59.66 47.62 TTGGTCACAATGGCATTGGTG	REVERSE PRIMER 214 20 60.11 60.00 CCTTCGTCTTCACCGTCTCC
>BPScaffold_383	>BPScaffold_1	383	p3	(TTA)7	21	2765765	2765785	1 PRODUCT SIZE: 209	FORWARD PRIMER 9 20 59.40 50.00 GCCCATTTTCGGCTGTTTCT	REVERSE PRIMER 198 20 59.96 60.00 CCGGTAGCCTAGGTCGGATA	2 PRODUCT SIZE: 208	FORWARD PRIMER 10 21 60.14 52.38 CCCATTTTCGGCTGTTTCTCG	REVERSE PRIMER 198 20 59.96 60.00 CCGGTAGCCTAGGTCGGATA	3 PRODUCT SIZE: 212	FORWARD PRIMER 9 20 59.40 50.00 GCCCATTTTCGGCTGTTTCT	REVERSE PRIMER 201 20 60.47 60.00 TTACCGGTAGCCTAGGTCGG	4 PRODUCT SIZE: 209	FORWARD PRIMER 9 21 60.40 52.38 GCCCATTTTCGGCTGTTTCTC	REVERSE PRIMER 198 20 59.96 60.00 CCGGTAGCCTAGGTCGGATA	5 PRODUCT SIZE: 211	FORWARD PRIMER 10 21 60.14 52.38 CCCATTTTCGGCTGTTTCTCG	REVERSE PRIMER 201 20 60.47 60.00 TTACCGGTAGCCTAGGTCGG
>BPScaffold_384	>BPScaffold_1	384	c	(TTA)5g(TAT)7atattatatattat(TA)10	71	2767339	2767409	1 PRODUCT SIZE: 188	FORWARD PRIMER 97 20 60.04 55.00 TCCAAAGTTCGATCCCACCG	REVERSE PRIMER 265 20 59.90 55.00 TGTCCGATCTTACTGCGTCG	2 PRODUCT SIZE: 187	FORWARD PRIMER 97 20 60.04 55.00 TCCAAAGTTCGATCCCACCG	REVERSE PRIMER 264 20 59.62 55.00 GTCCGATCTTACTGCGTCGA	3 PRODUCT SIZE: 186	FORWARD PRIMER 97 20 60.04 55.00 TCCAAAGTTCGATCCCACCG	REVERSE PRIMER 263 20 58.91 50.00 TCCGATCTTACTGCGTCGAA	4 PRODUCT SIZE: 189	FORWARD PRIMER 97 20 60.04 55.00 TCCAAAGTTCGATCCCACCG	REVERSE PRIMER 265 21 60.27 52.38 ATGTCCGATCTTACTGCGTCG	5 PRODUCT SIZE: 187	FORWARD PRIMER 97 20 60.04 55.00 TCCAAAGTTCGATCCCACCG	REVERSE PRIMER 263 21 60.20 52.38 GTCCGATCTTACTGCGTCGAA
>BPScaffold_385	>BPScaffold_1	385	p2	(AT)6	12	2767643	2767654	1 PRODUCT SIZE: 194	FORWARD PRIMER 90 24 59.46 41.67 TCCTGAAGATGTCCTTAACCATGT	REVERSE PRIMER 264 20 59.74 55.00 AGAATAACGCCCCCTCCAAC	2 PRODUCT SIZE: 193	FORWARD PRIMER 90 24 59.46 41.67 TCCTGAAGATGTCCTTAACCATGT	REVERSE PRIMER 263 20 59.74 55.00 GAATAACGCCCCCTCCAACT	3 PRODUCT SIZE: 209	FORWARD PRIMER 99 22 57.55 40.91 TGTCCTTAACCATGTTTGTCCT	REVERSE PRIMER 288 20 59.75 55.00 CGGCACCAATCAGAAGGAGA	4 PRODUCT SIZE: 197	FORWARD PRIMER 87 24 59.22 41.67 TGATCCTGAAGATGTCCTTAACCA	REVERSE PRIMER 264 20 59.74 55.00 AGAATAACGCCCCCTCCAAC	5 PRODUCT SIZE: 196	FORWARD PRIMER 87 24 59.22 41.67 TGATCCTGAAGATGTCCTTAACCA	REVERSE PRIMER 263 20 59.74 55.00 GAATAACGCCCCCTCCAACT
>BPScaffold_386	>BPScaffold_1	386	p2	(AT)13	26	2773926	2773951	1 PRODUCT SIZE: 196	FORWARD PRIMER 89 20 59.68 50.00 TTACGAACATGGCTGTCGGT	REVERSE PRIMER 265 20 60.04 55.00 ACACGCTTGGAGCTTCTACC	2 PRODUCT SIZE: 195	FORWARD PRIMER 90 20 59.68 50.00 TACGAACATGGCTGTCGGTT	REVERSE PRIMER 265 20 60.04 55.00 ACACGCTTGGAGCTTCTACC	3 PRODUCT SIZE: 195	FORWARD PRIMER 89 20 59.68 50.00 TTACGAACATGGCTGTCGGT	REVERSE PRIMER 264 20 60.04 55.00 CACGCTTGGAGCTTCTACCA	4 PRODUCT SIZE: 194	FORWARD PRIMER 90 20 59.68 50.00 TACGAACATGGCTGTCGGTT	REVERSE PRIMER 264 20 60.04 55.00 CACGCTTGGAGCTTCTACCA	5 PRODUCT SIZE: 199	FORWARD PRIMER 89 20 59.68 50.00 TTACGAACATGGCTGTCGGT	REVERSE PRIMER 268 20 59.68 50.00 ATGACACGCTTGGAGCTTCT
>BPScaffold_387	>BPScaffold_1	387	p2	(TA)6	12	2797051	2797062	1 PRODUCT SIZE: 193	FORWARD PRIMER 78 20 59.96 50.00 ATTGCTGAAACGGTCCCCAT	REVERSE PRIMER 249 22 59.56 45.46 TGACTAAGCTGGGTTTCCTTGT	2 PRODUCT SIZE: 194	FORWARD PRIMER 77 20 60.18 50.00 AATTGCTGAAACGGTCCCCA	REVERSE PRIMER 249 22 59.56 45.46 TGACTAAGCTGGGTTTCCTTGT	3 PRODUCT SIZE: 195	FORWARD PRIMER 76 20 59.76 55.00 CAATTGCTGAAACGGTCCCC	REVERSE PRIMER 249 22 59.56 45.46 TGACTAAGCTGGGTTTCCTTGT	4 PRODUCT SIZE: 192	FORWARD PRIMER 79 20 60.18 50.00 TTGCTGAAACGGTCCCCATT	REVERSE PRIMER 249 22 59.56 45.46 TGACTAAGCTGGGTTTCCTTGT	5 PRODUCT SIZE: 191	FORWARD PRIMER 80 20 60.18 50.00 TGCTGAAACGGTCCCCATTT	REVERSE PRIMER 249 22 59.56 45.46 TGACTAAGCTGGGTTTCCTTGT
>BPScaffold_388	>BPScaffold_1	388	p2	(AT)6	12	2810668	2810679	1 PRODUCT SIZE: 203	FORWARD PRIMER 85 23 59.93 43.48 TGTGACTGAAAGCTAGCTCTTGT	REVERSE PRIMER 268 20 60.04 55.00 GACTTTGCTGCTGCTGTGTC	2 PRODUCT SIZE: 200	FORWARD PRIMER 85 23 59.93 43.48 TGTGACTGAAAGCTAGCTCTTGT	REVERSE PRIMER 265 20 59.69 50.00 TTTGCTGCTGCTGTGTCATG	3 PRODUCT SIZE: 193	FORWARD PRIMER 95 23 59.68 43.48 AGCTAGCTCTTGTTCTTGACTGT	REVERSE PRIMER 268 20 60.04 55.00 GACTTTGCTGCTGCTGTGTC	4 PRODUCT SIZE: 201	FORWARD PRIMER 85 23 59.93 43.48 TGTGACTGAAAGCTAGCTCTTGT	REVERSE PRIMER 266 20 59.40 50.00 CTTTGCTGCTGCTGTGTCAT	5 PRODUCT SIZE: 204	FORWARD PRIMER 85 23 59.93 43.48 TGTGACTGAAAGCTAGCTCTTGT	REVERSE PRIMER 269 20 60.47 50.00 AGACTTTGCTGCTGCTGTGT
>BPScaffold_389	>BPScaffold_1	389	p2	(AT)41	82	2811700	2811781	1 PRODUCT SIZE: 208	FORWARD PRIMER 29 20 59.61 50.00 ACTCGTTGGCCCGAAAGTTA	REVERSE PRIMER 217 20 59.38 50.00 TTGTCATCTGCATGCTCCCT	2 PRODUCT SIZE: 215	FORWARD PRIMER 22 20 60.32 55.00 TTAACTCACTCGTTGGCCCG	REVERSE PRIMER 217 20 59.38 50.00 TTGTCATCTGCATGCTCCCT	3 PRODUCT SIZE: 209	FORWARD PRIMER 29 20 59.61 50.00 ACTCGTTGGCCCGAAAGTTA	REVERSE PRIMER 218 20 58.98 55.00 CTTGTCATCTGCATGCTCCC	4 PRODUCT SIZE: 210	FORWARD PRIMER 29 20 59.61 50.00 ACTCGTTGGCCCGAAAGTTA	REVERSE PRIMER 219 20 58.98 55.00 CCTTGTCATCTGCATGCTCC	5 PRODUCT SIZE: 213	FORWARD PRIMER 29 20 59.61 50.00 ACTCGTTGGCCCGAAAGTTA	REVERSE PRIMER 221 21 60.00 47.62 TCACCTTGTCATCTGCATGCT
>BPScaffold_390	>BPScaffold_1	390	c	(TA)6t(TA)13atatatctatattatatat(TA)11	80	2821913	2821992	1 PRODUCT SIZE: 213	FORWARD PRIMER 185 27 58.72 37.04 ATATATATATATATAGCGTCGCCACGC	REVERSE PRIMER 380 18 62.68 72.22 GGTGGCCACAACCCCCTC
>BPScaffold_391	>BPScaffold_1	391	p2	(TA)6	12	2823171	2823182	1 PRODUCT SIZE: 207	FORWARD PRIMER 17 20 59.96 55.00 GGGATGGGAAGGCAAGAACA	REVERSE PRIMER 202 22 58.23 45.46 AGAGAGTTAGGAGCACAAGTCT	2 PRODUCT SIZE: 191	FORWARD PRIMER 33 20 59.81 55.00 AACAACAGTTGGGAGGGACC	REVERSE PRIMER 202 22 58.23 45.46 AGAGAGTTAGGAGCACAAGTCT	3 PRODUCT SIZE: 207	FORWARD PRIMER 17 20 59.96 55.00 GGGATGGGAAGGCAAGAACA	REVERSE PRIMER 201 23 58.84 43.48 AGAGAGTTAGGAGCACAAGTCTT	4 PRODUCT SIZE: 191	FORWARD PRIMER 33 20 59.81 55.00 AACAACAGTTGGGAGGGACC	REVERSE PRIMER 201 23 58.84 43.48 AGAGAGTTAGGAGCACAAGTCTT	5 PRODUCT SIZE: 208	FORWARD PRIMER 16 20 60.68 60.00 GGGGATGGGAAGGCAAGAAC	REVERSE PRIMER 202 22 58.23 45.46 AGAGAGTTAGGAGCACAAGTCT
>BPScaffold_392	>BPScaffold_1	392	p2	(AT)6	12	2823606	2823617	1 PRODUCT SIZE: 104	FORWARD PRIMER 242 20 60.03 55.00 CCCTGTCCAAATTAGGCGGT	REVERSE PRIMER 324 22 57.36 40.91 AAAGACAGTGAAATAGCCAGGA	2 PRODUCT SIZE: 103	FORWARD PRIMER 242 20 60.03 55.00 CCCTGTCCAAATTAGGCGGT	REVERSE PRIMER 323 22 57.36 40.91 AAGACAGTGAAATAGCCAGGAA	3 PRODUCT SIZE: 102	FORWARD PRIMER 242 20 60.03 55.00 CCCTGTCCAAATTAGGCGGT	REVERSE PRIMER 322 22 57.36 40.91 AGACAGTGAAATAGCCAGGAAA	4 PRODUCT SIZE: 105	FORWARD PRIMER 241 20 59.74 55.00 TCCCTGTCCAAATTAGGCGG	REVERSE PRIMER 324 22 57.36 40.91 AAAGACAGTGAAATAGCCAGGA	5 PRODUCT SIZE: 104	FORWARD PRIMER 241 20 59.74 55.00 TCCCTGTCCAAATTAGGCGG	REVERSE PRIMER 323 22 57.36 40.91 AAGACAGTGAAATAGCCAGGAA
>BPScaffold_393	>BPScaffold_1	393	p2	(TA)6	12	2824103	2824114	1 PRODUCT SIZE: 198	FORWARD PRIMER 24 22 57.36 40.91 TTTCCTGGCTATTTCACTGTCT	REVERSE PRIMER 202 20 59.97 55.00 GTCGCGGATTGATCTAGCCA	2 PRODUCT SIZE: 197	FORWARD PRIMER 25 22 57.36 40.91 TTCCTGGCTATTTCACTGTCTT	REVERSE PRIMER 202 20 59.97 55.00 GTCGCGGATTGATCTAGCCA	3 PRODUCT SIZE: 196	FORWARD PRIMER 26 22 57.36 40.91 TCCTGGCTATTTCACTGTCTTT	REVERSE PRIMER 202 20 59.97 55.00 GTCGCGGATTGATCTAGCCA	4 PRODUCT SIZE: 195	FORWARD PRIMER 24 22 57.36 40.91 TTTCCTGGCTATTTCACTGTCT	REVERSE PRIMER 199 20 59.97 55.00 GCGGATTGATCTAGCCAGCT	5 PRODUCT SIZE: 194	FORWARD PRIMER 25 22 57.36 40.91 TTCCTGGCTATTTCACTGTCTT	REVERSE PRIMER 199 20 59.97 55.00 GCGGATTGATCTAGCCAGCT
>BPScaffold_394	>BPScaffold_1	394	c	(CA)6tacaacgcacccacgcgcactcccagtcatccattcctctccctcccatcgccatgcccactcct(CTC)5	92	2824647	2824738	1 PRODUCT SIZE: 201	FORWARD PRIMER 87 20 59.90 55.00 AATGAGGGAGCATCGTCGTC	REVERSE PRIMER 268 20 59.97 50.00 ACGGCACAGAAAGCTAGCTT	2 PRODUCT SIZE: 203	FORWARD PRIMER 99 20 60.25 55.00 TCGTCGTCTCACACACACAC	REVERSE PRIMER 282 20 60.03 50.00 AATGAAGATCAGGCACGGCA	3 PRODUCT SIZE: 194	FORWARD PRIMER 94 20 60.11 55.00 GAGCATCGTCGTCTCACACA	REVERSE PRIMER 268 20 59.97 50.00 ACGGCACAGAAAGCTAGCTT	4 PRODUCT SIZE: 208	FORWARD PRIMER 94 20 60.11 55.00 GAGCATCGTCGTCTCACACA	REVERSE PRIMER 282 20 60.03 50.00 AATGAAGATCAGGCACGGCA	5 PRODUCT SIZE: 202	FORWARD PRIMER 100 20 60.53 55.00 CGTCGTCTCACACACACACA	REVERSE PRIMER 282 20 60.03 50.00 AATGAAGATCAGGCACGGCA
>BPScaffold_395	>BPScaffold_1	395	p2	(TA)9	18	2832390	2832407	1 PRODUCT SIZE: 247	FORWARD PRIMER 43 20 59.53 55.00 GGCTCCTCCGTAGATGCTTT	REVERSE PRIMER 270 20 60.32 55.00 GTCTCGACCCACCTGCAAAT	2 PRODUCT SIZE: 246	FORWARD PRIMER 43 20 59.53 55.00 GGCTCCTCCGTAGATGCTTT	REVERSE PRIMER 269 20 59.60 50.00 TCTCGACCCACCTGCAAATT	3 PRODUCT SIZE: 251	FORWARD PRIMER 39 20 59.61 60.00 CAGTGGCTCCTCCGTAGATG	REVERSE PRIMER 270 20 60.32 55.00 GTCTCGACCCACCTGCAAAT	4 PRODUCT SIZE: 182	FORWARD PRIMER 108 22 59.96 45.46 AGTCAATTCCCATTTCCCAGCT	REVERSE PRIMER 270 20 60.32 55.00 GTCTCGACCCACCTGCAAAT	5 PRODUCT SIZE: 250	FORWARD PRIMER 39 20 59.61 60.00 CAGTGGCTCCTCCGTAGATG	REVERSE PRIMER 269 20 59.60 50.00 TCTCGACCCACCTGCAAATT
>BPScaffold_396	>BPScaffold_1	396	c	(TA)13(AT)7aatatatatat(AC)6	63	2847627	2847689	1 PRODUCT SIZE: 206	FORWARD PRIMER 190 20 60.11 50.00 ACACACACACCACGCAAAAC	REVERSE PRIMER 376 20 59.89 55.00 AACACTGCCAAGGTAGGTGG	2 PRODUCT SIZE: 205	FORWARD PRIMER 191 20 59.83 50.00 CACACACACCACGCAAAACT	REVERSE PRIMER 376 20 59.89 55.00 AACACTGCCAAGGTAGGTGG	3 PRODUCT SIZE: 207	FORWARD PRIMER 189 20 60.11 50.00 CACACACACACCACGCAAAA	REVERSE PRIMER 376 20 59.89 55.00 AACACTGCCAAGGTAGGTGG	4 PRODUCT SIZE: 210	FORWARD PRIMER 186 20 60.18 50.00 ATACACACACACACCACGCA	REVERSE PRIMER 376 20 59.89 55.00 AACACTGCCAAGGTAGGTGG	5 PRODUCT SIZE: 209	FORWARD PRIMER 187 20 60.39 50.00 TACACACACACACCACGCAA	REVERSE PRIMER 376 20 59.89 55.00 AACACTGCCAAGGTAGGTGG
>BPScaffold_397	>BPScaffold_1	397	p2	(TA)6	12	2852048	2852059	1 PRODUCT SIZE: 165	FORWARD PRIMER 151 20 57.22 45.00 TGAGTGCAACCCGATAATGT	REVERSE PRIMER 296 20 60.33 55.00 GTTGATGGATTTGGGCCCCT	2 PRODUCT SIZE: 164	FORWARD PRIMER 151 20 57.22 45.00 TGAGTGCAACCCGATAATGT	REVERSE PRIMER 295 20 59.58 50.00 TTGATGGATTTGGGCCCCTT	3 PRODUCT SIZE: 166	FORWARD PRIMER 150 21 57.93 42.86 TTGAGTGCAACCCGATAATGT	REVERSE PRIMER 296 20 60.33 55.00 GTTGATGGATTTGGGCCCCT	4 PRODUCT SIZE: 166	FORWARD PRIMER 151 20 57.22 45.00 TGAGTGCAACCCGATAATGT	REVERSE PRIMER 297 20 60.62 55.00 TGTTGATGGATTTGGGCCCC	5 PRODUCT SIZE: 165	FORWARD PRIMER 150 21 57.93 42.86 TTGAGTGCAACCCGATAATGT	REVERSE PRIMER 295 20 59.58 50.00 TTGATGGATTTGGGCCCCTT
>BPScaffold_398	>BPScaffold_1	398	c	(GA)7gg(GA)7	30	2852241	2852270	1 PRODUCT SIZE: 210	FORWARD PRIMER 184 22 60.03 54.54 GGGAGAGAGAGAGAGAGGTTGT	REVERSE PRIMER 373 21 58.45 47.62 ACTGGCTACCTTTGAGATGGA	2 PRODUCT SIZE: 212	FORWARD PRIMER 182 21 58.87 57.14 GAGGGAGAGAGAGAGAGAGGT	REVERSE PRIMER 373 21 58.45 47.62 ACTGGCTACCTTTGAGATGGA	3 PRODUCT SIZE: 211	FORWARD PRIMER 183 22 59.76 54.54 AGGGAGAGAGAGAGAGAGGTTG	REVERSE PRIMER 373 21 58.45 47.62 ACTGGCTACCTTTGAGATGGA	4 PRODUCT SIZE: 211	FORWARD PRIMER 183 20 57.71 55.00 AGGGAGAGAGAGAGAGAGGT	REVERSE PRIMER 373 21 58.45 47.62 ACTGGCTACCTTTGAGATGGA	5 PRODUCT SIZE: 213	FORWARD PRIMER 181 22 60.29 54.54 AGAGGGAGAGAGAGAGAGAGGT	REVERSE PRIMER 373 21 58.45 47.62 ACTGGCTACCTTTGAGATGGA
>BPScaffold_399	>BPScaffold_1	399	p3	(AGC)5	15	2865851	2865865	1 PRODUCT SIZE: 198	FORWARD PRIMER 19 20 60.25 55.00 TTGCGTAGTCCCCACAACTG	REVERSE PRIMER 197 20 59.59 50.00 ATTTCCTCCCAACAGCAGCT	2 PRODUCT SIZE: 199	FORWARD PRIMER 18 20 59.53 50.00 TTTGCGTAGTCCCCACAACT	REVERSE PRIMER 197 20 59.59 50.00 ATTTCCTCCCAACAGCAGCT	3 PRODUCT SIZE: 197	FORWARD PRIMER 19 20 60.25 55.00 TTGCGTAGTCCCCACAACTG	REVERSE PRIMER 196 20 60.54 55.00 TTTCCTCCCAACAGCAGCTG	4 PRODUCT SIZE: 191	FORWARD PRIMER 26 20 60.25 60.00 GTCCCCACAACTGACTGTCC	REVERSE PRIMER 197 20 59.59 50.00 ATTTCCTCCCAACAGCAGCT	5 PRODUCT SIZE: 198	FORWARD PRIMER 18 20 59.53 50.00 TTTGCGTAGTCCCCACAACT	REVERSE PRIMER 196 20 60.54 55.00 TTTCCTCCCAACAGCAGCTG
>BPScaffold_400	>BPScaffold_1	400	p2	(AT)29	58	2884378	2884435	1 PRODUCT SIZE: 295	FORWARD PRIMER 58 26 59.11 34.62 TGCTTCTATCATCTTCCAACAATTCA	REVERSE PRIMER 329 24 58.90 37.50 GCACTCTAAACAAAAGCTTTGTGT	2 PRODUCT SIZE: 296	FORWARD PRIMER 58 26 59.11 34.62 TGCTTCTATCATCTTCCAACAATTCA	REVERSE PRIMER 329 25 60.11 36.00 AGCACTCTAAACAAAAGCTTTGTGT	3 PRODUCT SIZE: 296	FORWARD PRIMER 58 26 59.11 34.62 TGCTTCTATCATCTTCCAACAATTCA	REVERSE PRIMER 330 24 58.66 37.50 AGCACTCTAAACAAAAGCTTTGTG	4 PRODUCT SIZE: 294	FORWARD PRIMER 59 25 57.67 36.00 GCTTCTATCATCTTCCAACAATTCA	REVERSE PRIMER 329 24 58.90 37.50 GCACTCTAAACAAAAGCTTTGTGT	5 PRODUCT SIZE: 295	FORWARD PRIMER 58 25 57.67 36.00 TGCTTCTATCATCTTCCAACAATTC	REVERSE PRIMER 329 24 58.90 37.50 GCACTCTAAACAAAAGCTTTGTGT
>BPScaffold_401	>BPScaffold_1	401	c	(ATT)8a(TCG)5	40	2888114	2888153	1 PRODUCT SIZE: 202	FORWARD PRIMER 14 20 60.47 55.00 TCAGACCAACCAAACCACGG	REVERSE PRIMER 196 20 59.54 55.00 TCATCTGCCGGTTCTACGAC	2 PRODUCT SIZE: 207	FORWARD PRIMER 14 20 60.47 55.00 TCAGACCAACCAAACCACGG	REVERSE PRIMER 201 20 59.75 55.00 GTGTCTCATCTGCCGGTTCT	3 PRODUCT SIZE: 205	FORWARD PRIMER 2 20 60.33 60.00 GGACCATCCCTCTCAGACCA	REVERSE PRIMER 187 20 60.52 60.00 GGTTCTACGACGACGACGAC	4 PRODUCT SIZE: 213	FORWARD PRIMER 14 20 60.47 55.00 TCAGACCAACCAAACCACGG	REVERSE PRIMER 207 20 60.04 55.00 TGAACCGTGTCTCATCTGCC	5 PRODUCT SIZE: 202	FORWARD PRIMER 5 20 59.46 60.00 CCATCCCTCTCAGACCAACC	REVERSE PRIMER 187 20 60.52 60.00 GGTTCTACGACGACGACGAC
>BPScaffold_402	>BPScaffold_1	402	p2	(AT)6	12	2896906	2896917	1 PRODUCT SIZE: 101	FORWARD PRIMER 295 20 59.67 55.00 AATGGTTGAGGGACGAGGTG	REVERSE PRIMER 376 20 59.67 50.00 AAAGATCACGGAGCTTGGCT	2 PRODUCT SIZE: 100	FORWARD PRIMER 295 20 59.67 55.00 AATGGTTGAGGGACGAGGTG	REVERSE PRIMER 375 20 60.39 55.00 AAGATCACGGAGCTTGGCTG	3 PRODUCT SIZE: 104	FORWARD PRIMER 295 20 59.67 55.00 AATGGTTGAGGGACGAGGTG	REVERSE PRIMER 378 21 60.14 52.38 GCAAAAGATCACGGAGCTTGG	4 PRODUCT SIZE: 103	FORWARD PRIMER 295 20 59.67 55.00 AATGGTTGAGGGACGAGGTG	REVERSE PRIMER 377 21 60.14 52.38 CAAAAGATCACGGAGCTTGGC	5 PRODUCT SIZE: 102	FORWARD PRIMER 295 20 59.67 55.00 AATGGTTGAGGGACGAGGTG	REVERSE PRIMER 377 20 58.83 50.00 AAAAGATCACGGAGCTTGGC
>BPScaffold_403	>BPScaffold_1	403	p2	(TA)7	14	2897885	2897898	1 PRODUCT SIZE: 201	FORWARD PRIMER 15 20 60.18 50.00 TCAAACCCAGCTCGTTCGTT	REVERSE PRIMER 196 20 59.40 55.00 GCGCCACCACCGACTATATA	2 PRODUCT SIZE: 200	FORWARD PRIMER 16 20 59.76 55.00 CAAACCCAGCTCGTTCGTTC	REVERSE PRIMER 196 20 59.40 55.00 GCGCCACCACCGACTATATA	3 PRODUCT SIZE: 209	FORWARD PRIMER 7 20 60.18 50.00 AAAGTCGCTCAAACCCAGCT	REVERSE PRIMER 196 20 59.40 55.00 GCGCCACCACCGACTATATA	4 PRODUCT SIZE: 202	FORWARD PRIMER 14 20 60.60 55.00 CTCAAACCCAGCTCGTTCGT	REVERSE PRIMER 196 20 59.40 55.00 GCGCCACCACCGACTATATA	5 PRODUCT SIZE: 201	FORWARD PRIMER 15 20 60.18 50.00 TCAAACCCAGCTCGTTCGTT	REVERSE PRIMER 195 21 59.80 52.38 GCGCCACCACCGACTATATAT
>BPScaffold_404	>BPScaffold_1	404	p2	(TA)33	66	2898542	2898607	1 PRODUCT SIZE: 272	FORWARD PRIMER 20 20 60.53 55.00 GCCAGCGCACCTCAGAATAT	REVERSE PRIMER 272 20 59.27 55.00 CTGACTCGACTCGATTCGGT	2 PRODUCT SIZE: 273	FORWARD PRIMER 20 20 60.53 55.00 GCCAGCGCACCTCAGAATAT	REVERSE PRIMER 273 20 59.27 55.00 ACTGACTCGACTCGATTCGG	3 PRODUCT SIZE: 271	FORWARD PRIMER 20 20 60.53 55.00 GCCAGCGCACCTCAGAATAT	REVERSE PRIMER 271 20 58.84 50.00 TGACTCGACTCGATTCGGTT	4 PRODUCT SIZE: 272	FORWARD PRIMER 20 20 60.53 55.00 GCCAGCGCACCTCAGAATAT	REVERSE PRIMER 271 21 59.87 52.38 CTGACTCGACTCGATTCGGTT	5 PRODUCT SIZE: 274	FORWARD PRIMER 20 20 60.53 55.00 GCCAGCGCACCTCAGAATAT	REVERSE PRIMER 273 21 59.87 52.38 AACTGACTCGACTCGATTCGG
>BPScaffold_405	>BPScaffold_1	405	p2	(AT)6	12	2899140	2899151	1 PRODUCT SIZE: 202	FORWARD PRIMER 146 20 60.04 60.00 GTTCCTCTATCCGACGCTCG	REVERSE PRIMER 328 20 59.74 50.00 AGATGCTGCCTGAGAATGCA	2 PRODUCT SIZE: 209	FORWARD PRIMER 27 20 60.11 55.00 CCGAGCCAAGCCAGTCATAA	REVERSE PRIMER 216 20 60.18 60.00 CTTACCCTGGCTGCAGATCC	3 PRODUCT SIZE: 201	FORWARD PRIMER 147 20 60.46 55.00 TTCCTCTATCCGACGCTCGT	REVERSE PRIMER 328 20 59.74 50.00 AGATGCTGCCTGAGAATGCA	4 PRODUCT SIZE: 210	FORWARD PRIMER 27 20 60.11 55.00 CCGAGCCAAGCCAGTCATAA	REVERSE PRIMER 217 20 60.18 60.00 CCTTACCCTGGCTGCAGATC	5 PRODUCT SIZE: 208	FORWARD PRIMER 27 20 60.11 55.00 CCGAGCCAAGCCAGTCATAA	REVERSE PRIMER 215 20 60.62 55.00 TTACCCTGGCTGCAGATCCT
>BPScaffold_406	>BPScaffold_1	406	p3	(TCT)5	15	2906859	2906873	1 PRODUCT SIZE: 207	FORWARD PRIMER 22 20 59.81 55.00 TCCACCACCTCCTCTCCTTT	REVERSE PRIMER 207 22 59.12 45.46 TGGCGAGCTTATTCTTTATGGC	2 PRODUCT SIZE: 205	FORWARD PRIMER 22 20 59.81 55.00 TCCACCACCTCCTCTCCTTT	REVERSE PRIMER 204 23 60.06 47.83 GCGAGCTTATTCTTTATGGCTGG	3 PRODUCT SIZE: 212	FORWARD PRIMER 55 21 59.37 47.62 ACACACCATGCTCCATTCTCT	REVERSE PRIMER 246 21 59.73 52.38 GAGTAGGTAGTGTTGGCGTGT	4 PRODUCT SIZE: 211	FORWARD PRIMER 55 21 59.37 47.62 ACACACCATGCTCCATTCTCT	REVERSE PRIMER 246 20 58.67 50.00 AGTAGGTAGTGTTGGCGTGT	5 PRODUCT SIZE: 208	FORWARD PRIMER 21 20 60.25 60.00 CTCCACCACCTCCTCTCCTT	REVERSE PRIMER 207 22 59.12 45.46 TGGCGAGCTTATTCTTTATGGC
>BPScaffold_407	>BPScaffold_1	407	p3	(CTT)5	15	2908913	2908927	1 PRODUCT SIZE: 213	FORWARD PRIMER 141 20 60.03 55.00 GAAAGCCCTTGGAGCCAGAT	REVERSE PRIMER 334 20 59.89 55.00 GGCACTTTTCTGGGGTGAGA	2 PRODUCT SIZE: 202	FORWARD PRIMER 141 20 60.03 55.00 GAAAGCCCTTGGAGCCAGAT	REVERSE PRIMER 323 20 59.23 55.00 GGGGTGAGAACTTTGGAGGT	3 PRODUCT SIZE: 203	FORWARD PRIMER 141 20 60.03 55.00 GAAAGCCCTTGGAGCCAGAT	REVERSE PRIMER 324 20 59.23 55.00 TGGGGTGAGAACTTTGGAGG	4 PRODUCT SIZE: 212	FORWARD PRIMER 142 20 60.32 55.00 AAAGCCCTTGGAGCCAGATG	REVERSE PRIMER 334 20 59.89 55.00 GGCACTTTTCTGGGGTGAGA	5 PRODUCT SIZE: 217	FORWARD PRIMER 141 20 60.03 55.00 GAAAGCCCTTGGAGCCAGAT	REVERSE PRIMER 338 20 60.18 55.00 GAAGGGCACTTTTCTGGGGT
>BPScaffold_408	>BPScaffold_1	408	c*	(TA)35(ATATA)8*	105	2931645	2931749	1 PRODUCT SIZE: 191	FORWARD PRIMER 205 20 59.75 55.00 TACCAGGATTTGCTCACCGG	REVERSE PRIMER 376 20 59.81 55.00 CCTCCTTCCCCAAACCAACA	2 PRODUCT SIZE: 189	FORWARD PRIMER 207 20 59.75 55.00 CCAGGATTTGCTCACCGGTA	REVERSE PRIMER 376 20 59.81 55.00 CCTCCTTCCCCAAACCAACA	3 PRODUCT SIZE: 196	FORWARD PRIMER 205 20 59.75 55.00 TACCAGGATTTGCTCACCGG	REVERSE PRIMER 382 19 60.23 57.90 CAACGCCTCCTTCCCCAAA	4 PRODUCT SIZE: 190	FORWARD PRIMER 206 19 60.00 57.90 ACCAGGATTTGCTCACCGG	REVERSE PRIMER 376 20 59.81 55.00 CCTCCTTCCCCAAACCAACA	5 PRODUCT SIZE: 195	FORWARD PRIMER 205 20 59.75 55.00 TACCAGGATTTGCTCACCGG	REVERSE PRIMER 381 19 60.23 57.90 AACGCCTCCTTCCCCAAAC
>BPScaffold_409	>BPScaffold_1	409	p4	(AATA)5	20	2935081	2935100	1 PRODUCT SIZE: 157	FORWARD PRIMER 202 20 59.32 55.00 TTGTACAACCAGGTCCCTCG	REVERSE PRIMER 339 20 59.97 50.00 ACATCAACAACAACTGCGGC	2 PRODUCT SIZE: 166	FORWARD PRIMER 202 20 59.32 55.00 TTGTACAACCAGGTCCCTCG	REVERSE PRIMER 348 20 59.20 50.00 ACGGCATCGACATCAACAAC	3 PRODUCT SIZE: 165	FORWARD PRIMER 202 20 59.32 55.00 TTGTACAACCAGGTCCCTCG	REVERSE PRIMER 347 20 59.20 50.00 CGGCATCGACATCAACAACA	4 PRODUCT SIZE: 167	FORWARD PRIMER 202 20 59.32 55.00 TTGTACAACCAGGTCCCTCG	REVERSE PRIMER 349 20 58.92 50.00 GACGGCATCGACATCAACAA	5 PRODUCT SIZE: 158	FORWARD PRIMER 201 21 59.72 52.38 ATTGTACAACCAGGTCCCTCG	REVERSE PRIMER 339 20 59.97 50.00 ACATCAACAACAACTGCGGC
>BPScaffold_410	>BPScaffold_1	410	p2	(AT)6	12	2940429	2940440	1 PRODUCT SIZE: 228	FORWARD PRIMER 62 20 60.11 60.00 GTCAACCTAAGGGCGTCTCC	REVERSE PRIMER 270 20 59.61 55.00 CACACTGGGTAGGTGAACGT	2 PRODUCT SIZE: 229	FORWARD PRIMER 61 20 60.11 60.00 GGTCAACCTAAGGGCGTCTC	REVERSE PRIMER 270 20 59.61 55.00 CACACTGGGTAGGTGAACGT	3 PRODUCT SIZE: 218	FORWARD PRIMER 62 20 60.11 60.00 GTCAACCTAAGGGCGTCTCC	REVERSE PRIMER 259 21 59.86 47.62 AGGTGAACGTTCAGTCAAGCT	4 PRODUCT SIZE: 219	FORWARD PRIMER 71 20 59.16 50.00 AGGGCGTCTCCATAAGCATT	REVERSE PRIMER 270 20 59.61 55.00 CACACTGGGTAGGTGAACGT	5 PRODUCT SIZE: 231	FORWARD PRIMER 59 20 59.75 55.00 ATGGTCAACCTAAGGGCGTC	REVERSE PRIMER 270 20 59.61 55.00 CACACTGGGTAGGTGAACGT
>BPScaffold_411	>BPScaffold_1	411	p3	(CTT)7	21	2951780	2951800	1 PRODUCT SIZE: 205	FORWARD PRIMER 166 20 59.69 55.00 CGCACCACACACACTTCTTC	REVERSE PRIMER 351 20 60.11 55.00 CCCGGGGCCAAGCTAATTAA	2 PRODUCT SIZE: 201	FORWARD PRIMER 71 20 60.04 60.00 GAGACATGATCGGAGCTCGG	REVERSE PRIMER 251 21 60.00 52.38 TCGTACCTGGGTACTTCTCGT	3 PRODUCT SIZE: 197	FORWARD PRIMER 75 20 60.04 60.00 CATGATCGGAGCTCGGGTAC	REVERSE PRIMER 251 21 60.00 52.38 TCGTACCTGGGTACTTCTCGT	4 PRODUCT SIZE: 218	FORWARD PRIMER 166 20 59.69 55.00 CGCACCACACACACTTCTTC	REVERSE PRIMER 364 20 59.82 60.00 CTGGATTAGTTGACCCGGGG	5 PRODUCT SIZE: 200	FORWARD PRIMER 71 20 60.04 60.00 GAGACATGATCGGAGCTCGG	REVERSE PRIMER 251 20 58.54 55.00 CGTACCTGGGTACTTCTCGT
>BPScaffold_412	>BPScaffold_1	412	p2	(AT)10	20	2964413	2964432	1 PRODUCT SIZE: 188	FORWARD PRIMER 85 20 60.11 55.00 CTGGCTTGCTGTAGTTTGCG	REVERSE PRIMER 253 20 60.04 55.00 AACCGGGAACTCTTAGCTGC	2 PRODUCT SIZE: 186	FORWARD PRIMER 87 20 60.11 55.00 GGCTTGCTGTAGTTTGCGTC	REVERSE PRIMER 253 20 60.04 55.00 AACCGGGAACTCTTAGCTGC	3 PRODUCT SIZE: 186	FORWARD PRIMER 85 20 60.11 55.00 CTGGCTTGCTGTAGTTTGCG	REVERSE PRIMER 251 20 59.82 55.00 CCGGGAACTCTTAGCTGCAT	4 PRODUCT SIZE: 184	FORWARD PRIMER 87 20 60.11 55.00 GGCTTGCTGTAGTTTGCGTC	REVERSE PRIMER 251 20 59.82 55.00 CCGGGAACTCTTAGCTGCAT	5 PRODUCT SIZE: 191	FORWARD PRIMER 85 20 60.11 55.00 CTGGCTTGCTGTAGTTTGCG	REVERSE PRIMER 256 20 59.39 55.00 TGGAACCGGGAACTCTTAGC
>BPScaffold_413	>BPScaffold_1	413	p4	(ATTT)6	24	2965747	2965770	1 PRODUCT SIZE: 218	FORWARD PRIMER 150 20 58.15 45.00 TGCTTCATGTGATGGGCATT	REVERSE PRIMER 348 20 58.95 50.00 AGAGTTCGTCTGGCCTTTGA	2 PRODUCT SIZE: 221	FORWARD PRIMER 147 21 59.25 47.62 GAATGCTTCATGTGATGGGCA	REVERSE PRIMER 348 20 58.95 50.00 AGAGTTCGTCTGGCCTTTGA	3 PRODUCT SIZE: 220	FORWARD PRIMER 148 20 58.15 45.00 AATGCTTCATGTGATGGGCA	REVERSE PRIMER 348 20 58.95 50.00 AGAGTTCGTCTGGCCTTTGA	4 PRODUCT SIZE: 219	FORWARD PRIMER 149 20 57.92 45.00 ATGCTTCATGTGATGGGCAT	REVERSE PRIMER 348 20 58.95 50.00 AGAGTTCGTCTGGCCTTTGA	5 PRODUCT SIZE: 218	FORWARD PRIMER 150 21 58.82 42.86 TGCTTCATGTGATGGGCATTT	REVERSE PRIMER 348 20 58.95 50.00 AGAGTTCGTCTGGCCTTTGA
>BPScaffold_414	>BPScaffold_1	414	p2	(AG)7	14	2971719	2971732	1 PRODUCT SIZE: 197	FORWARD PRIMER 112 20 60.25 55.00 CAACACCCCATGCAAAACCC	REVERSE PRIMER 289 20 59.76 50.00 AAGCGCCAAAAGAACGATGG	2 PRODUCT SIZE: 198	FORWARD PRIMER 111 20 59.53 50.00 ACAACACCCCATGCAAAACC	REVERSE PRIMER 289 20 59.76 50.00 AAGCGCCAAAAGAACGATGG	3 PRODUCT SIZE: 200	FORWARD PRIMER 112 20 60.25 55.00 CAACACCCCATGCAAAACCC	REVERSE PRIMER 292 20 60.59 50.00 GCAAAGCGCCAAAAGAACGA	4 PRODUCT SIZE: 207	FORWARD PRIMER 112 20 60.25 55.00 CAACACCCCATGCAAAACCC	REVERSE PRIMER 299 20 60.25 50.00 ACTCCTAGCAAAGCGCCAAA	5 PRODUCT SIZE: 203	FORWARD PRIMER 106 20 59.52 50.00 ACTACACAACACCCCATGCA	REVERSE PRIMER 289 20 59.76 50.00 AAGCGCCAAAAGAACGATGG
>BPScaffold_415	>BPScaffold_1	415	p3	(TTA)19	57	2972797	2972853	1 PRODUCT SIZE: 165	FORWARD PRIMER 212 20 59.88 55.00 AGAGGCACCTTGTACCTCCT	REVERSE PRIMER 357 20 59.16 50.00 TGGCCTGGTTGTTACAGTCA	2 PRODUCT SIZE: 166	FORWARD PRIMER 211 20 59.75 60.00 CAGAGGCACCTTGTACCTCC	REVERSE PRIMER 357 20 59.16 50.00 TGGCCTGGTTGTTACAGTCA	3 PRODUCT SIZE: 167	FORWARD PRIMER 210 20 60.39 60.00 GCAGAGGCACCTTGTACCTC	REVERSE PRIMER 357 20 59.16 50.00 TGGCCTGGTTGTTACAGTCA	4 PRODUCT SIZE: 172	FORWARD PRIMER 212 20 59.88 55.00 AGAGGCACCTTGTACCTCCT	REVERSE PRIMER 364 20 58.51 45.00 ACATGTTTGGCCTGGTTGTT	5 PRODUCT SIZE: 166	FORWARD PRIMER 212 20 59.88 55.00 AGAGGCACCTTGTACCTCCT	REVERSE PRIMER 357 21 59.79 47.62 TTGGCCTGGTTGTTACAGTCA
>BPScaffold_416	>BPScaffold_1	416	c	(ATG)5aggacaatgaca(ATG)5	42	2979574	2979615	1 PRODUCT SIZE: 204	FORWARD PRIMER 133 20 59.60 55.00 CCAGCCAAAGTGAGGAAGGA	REVERSE PRIMER 316 21 58.15 47.62 AGGTTAGTGATCATGGGTCCA	2 PRODUCT SIZE: 205	FORWARD PRIMER 132 20 59.60 55.00 TCCAGCCAAAGTGAGGAAGG	REVERSE PRIMER 316 21 58.15 47.62 AGGTTAGTGATCATGGGTCCA	3 PRODUCT SIZE: 205	FORWARD PRIMER 133 20 59.60 55.00 CCAGCCAAAGTGAGGAAGGA	REVERSE PRIMER 316 22 58.81 45.46 AAGGTTAGTGATCATGGGTCCA	4 PRODUCT SIZE: 206	FORWARD PRIMER 132 20 59.60 55.00 TCCAGCCAAAGTGAGGAAGG	REVERSE PRIMER 316 22 58.81 45.46 AAGGTTAGTGATCATGGGTCCA	5 PRODUCT SIZE: 204	FORWARD PRIMER 133 20 59.60 55.00 CCAGCCAAAGTGAGGAAGGA	REVERSE PRIMER 315 22 58.60 45.46 AGGTTAGTGATCATGGGTCCAT
>BPScaffold_417	>BPScaffold_1	417	p3	(AAT)6	18	2985170	2985187	1 PRODUCT SIZE: 142	FORWARD PRIMER 240 24 59.10 45.83 CTCTCCAAATTATCCTTTTCCCCC	REVERSE PRIMER 362 20 59.75 55.00 TTAGTGCTCTCCCAAGTCGC	2 PRODUCT SIZE: 141	FORWARD PRIMER 241 23 58.12 43.48 TCTCCAAATTATCCTTTTCCCCC	REVERSE PRIMER 362 20 59.75 55.00 TTAGTGCTCTCCCAAGTCGC	3 PRODUCT SIZE: 182	FORWARD PRIMER 200 26 59.05 34.62 TGCCTAACCCAGTATTAAACAAATCA	REVERSE PRIMER 362 20 59.75 55.00 TTAGTGCTCTCCCAAGTCGC	4 PRODUCT SIZE: 285	FORWARD PRIMER 97 22 58.26 40.91 AGCACTTGTGCTGTAATTCTGA	REVERSE PRIMER 362 20 59.75 55.00 TTAGTGCTCTCCCAAGTCGC	5 PRODUCT SIZE: 121	FORWARD PRIMER 261 24 59.77 45.83 CCCCCAGTTAGGAAATGTAACTCT	REVERSE PRIMER 362 20 59.75 55.00 TTAGTGCTCTCCCAAGTCGC
>BPScaffold_418	>BPScaffold_1	418	p2	(GT)6	12	2993736	2993747	1 PRODUCT SIZE: 219	FORWARD PRIMER 182 20 59.75 50.00 TACCCCGTGTGTGTGTGTTT	REVERSE PRIMER 381 20 60.04 55.00 GCCTTACGACGGTGGAGAAA	2 PRODUCT SIZE: 220	FORWARD PRIMER 181 20 59.75 50.00 TTACCCCGTGTGTGTGTGTT	REVERSE PRIMER 381 20 60.04 55.00 GCCTTACGACGGTGGAGAAA	3 PRODUCT SIZE: 221	FORWARD PRIMER 180 20 59.75 50.00 TTTACCCCGTGTGTGTGTGT	REVERSE PRIMER 381 20 60.04 55.00 GCCTTACGACGGTGGAGAAA	4 PRODUCT SIZE: 182	FORWARD PRIMER 219 20 59.24 50.00 TGTAGGTGAGTGTGCAAGCT	REVERSE PRIMER 381 20 60.04 55.00 GCCTTACGACGGTGGAGAAA	5 PRODUCT SIZE: 215	FORWARD PRIMER 186 20 58.98 50.00 CCGTGTGTGTGTGTTTGGAT	REVERSE PRIMER 381 20 60.04 55.00 GCCTTACGACGGTGGAGAAA
>BPScaffold_419	>BPScaffold_1	419	p2	(AT)17	34	3001423	3001456	1 PRODUCT SIZE: 200	FORWARD PRIMER 49 20 59.89 55.00 GCCTCCCCTAAAACACCACA	REVERSE PRIMER 229 20 59.82 55.00 TGCTGATGCCAATCCTCCTC	2 PRODUCT SIZE: 205	FORWARD PRIMER 49 20 59.89 55.00 GCCTCCCCTAAAACACCACA	REVERSE PRIMER 234 20 60.18 55.00 GTGCTTGCTGATGCCAATCC	3 PRODUCT SIZE: 199	FORWARD PRIMER 49 20 59.89 55.00 GCCTCCCCTAAAACACCACA	REVERSE PRIMER 228 20 59.53 55.00 GCTGATGCCAATCCTCCTCT	4 PRODUCT SIZE: 204	FORWARD PRIMER 49 20 59.89 55.00 GCCTCCCCTAAAACACCACA	REVERSE PRIMER 233 20 60.32 50.00 TGCTTGCTGATGCCAATCCT	5 PRODUCT SIZE: 203	FORWARD PRIMER 49 20 59.89 55.00 GCCTCCCCTAAAACACCACA	REVERSE PRIMER 232 20 59.62 55.00 GCTTGCTGATGCCAATCCTC
>BPScaffold_420	>BPScaffold_1	420	p2	(TA)6	12	3002762	3002773	1 PRODUCT SIZE: 200	FORWARD PRIMER 169 20 58.40 50.00 ACTCAAGGTCTACGACACGT	REVERSE PRIMER 349 20 59.81 50.00 AAATGACTTGGTGGGTGGCT	2 PRODUCT SIZE: 199	FORWARD PRIMER 169 20 58.40 50.00 ACTCAAGGTCTACGACACGT	REVERSE PRIMER 348 20 60.54 55.00 AATGACTTGGTGGGTGGCTG	3 PRODUCT SIZE: 188	FORWARD PRIMER 169 20 58.40 50.00 ACTCAAGGTCTACGACACGT	REVERSE PRIMER 337 20 60.25 55.00 GGGTGGCTGCAAGTTTAGGA	4 PRODUCT SIZE: 189	FORWARD PRIMER 169 20 58.40 50.00 ACTCAAGGTCTACGACACGT	REVERSE PRIMER 338 20 60.54 55.00 TGGGTGGCTGCAAGTTTAGG	5 PRODUCT SIZE: 201	FORWARD PRIMER 169 20 58.40 50.00 ACTCAAGGTCTACGACACGT	REVERSE PRIMER 350 20 58.95 50.00 AAAATGACTTGGTGGGTGGC
>BPScaffold_421	>BPScaffold_1	421	p2	(TG)6	12	3012869	3012880	1 PRODUCT SIZE: 203	FORWARD PRIMER 25 20 60.25 55.00 GCTTGGGAGAGGTGAAGCAA	REVERSE PRIMER 208 20 59.89 60.00 GAAGCAGGGCCCTTATCCTC	2 PRODUCT SIZE: 206	FORWARD PRIMER 22 20 59.75 60.00 GAGGCTTGGGAGAGGTGAAG	REVERSE PRIMER 208 20 59.89 60.00 GAAGCAGGGCCCTTATCCTC	3 PRODUCT SIZE: 205	FORWARD PRIMER 25 20 60.25 55.00 GCTTGGGAGAGGTGAAGCAA	REVERSE PRIMER 210 20 60.18 60.00 CAGAAGCAGGGCCCTTATCC	4 PRODUCT SIZE: 200	FORWARD PRIMER 25 20 60.25 55.00 GCTTGGGAGAGGTGAAGCAA	REVERSE PRIMER 205 20 60.47 60.00 GCAGGGCCCTTATCCTCAAC	5 PRODUCT SIZE: 204	FORWARD PRIMER 25 20 60.25 55.00 GCTTGGGAGAGGTGAAGCAA	REVERSE PRIMER 209 20 60.33 55.00 AGAAGCAGGGCCCTTATCCT
>BPScaffold_422	>BPScaffold_1	422	p2	(TA)17	34	3019825	3019858	1 PRODUCT SIZE: 214	FORWARD PRIMER 117 20 59.97 55.00 GCACAGGCAAGGTTTTCTGG	REVERSE PRIMER 312 19 60.00 63.16 CCTCACCAGGACCAAGCTG	2 PRODUCT SIZE: 215	FORWARD PRIMER 116 20 59.97 55.00 GGCACAGGCAAGGTTTTCTG	REVERSE PRIMER 312 19 60.00 63.16 CCTCACCAGGACCAAGCTG	3 PRODUCT SIZE: 216	FORWARD PRIMER 117 20 59.97 55.00 GCACAGGCAAGGTTTTCTGG	REVERSE PRIMER 314 19 60.00 63.16 GACCTCACCAGGACCAAGC	4 PRODUCT SIZE: 212	FORWARD PRIMER 119 20 59.74 50.00 ACAGGCAAGGTTTTCTGGGT	REVERSE PRIMER 312 19 60.00 63.16 CCTCACCAGGACCAAGCTG	5 PRODUCT SIZE: 217	FORWARD PRIMER 116 20 59.97 55.00 GGCACAGGCAAGGTTTTCTG	REVERSE PRIMER 314 19 60.00 63.16 GACCTCACCAGGACCAAGC
>BPScaffold_423	>BPScaffold_1	423	p2	(AT)41	82	3020707	3020788	1 PRODUCT SIZE: 116	FORWARD PRIMER 1 20 57.29 50.00 GGGGAAGGGTTAGGGTTTTT	REVERSE PRIMER 93 24 59.71 41.67 AGATTGGTTACTCTCCAACATGGT	2 PRODUCT SIZE: 113	FORWARD PRIMER 1 20 57.29 50.00 GGGGAAGGGTTAGGGTTTTT	REVERSE PRIMER 92 22 57.55 40.91 TTGGTTACTCTCCAACATGGTT	3 PRODUCT SIZE: 115	FORWARD PRIMER 1 20 57.29 50.00 GGGGAAGGGTTAGGGTTTTT	REVERSE PRIMER 93 23 58.41 43.48 GATTGGTTACTCTCCAACATGGT	4 PRODUCT SIZE: 112	FORWARD PRIMER 1 20 57.29 50.00 GGGGAAGGGTTAGGGTTTTT	REVERSE PRIMER 91 22 57.55 40.91 TGGTTACTCTCCAACATGGTTT	5 PRODUCT SIZE: 114	FORWARD PRIMER 1 20 57.29 50.00 GGGGAAGGGTTAGGGTTTTT	REVERSE PRIMER 93 22 57.34 40.91 ATTGGTTACTCTCCAACATGGT
>BPScaffold_424	>BPScaffold_1	424	p2	(AT)7	14	3030552	3030565	1 PRODUCT SIZE: 199	FORWARD PRIMER 46 20 59.82 55.00 TGGGATCAAGATTCGGCAGG	REVERSE PRIMER 225 20 60.03 55.00 TCGAATCCCAGGGCCTCTTA	2 PRODUCT SIZE: 198	FORWARD PRIMER 47 20 59.82 55.00 GGGATCAAGATTCGGCAGGT	REVERSE PRIMER 225 20 60.03 55.00 TCGAATCCCAGGGCCTCTTA	3 PRODUCT SIZE: 198	FORWARD PRIMER 46 20 59.82 55.00 TGGGATCAAGATTCGGCAGG	REVERSE PRIMER 224 20 59.89 60.00 CGAATCCCAGGGCCTCTTAC	4 PRODUCT SIZE: 197	FORWARD PRIMER 46 20 59.82 55.00 TGGGATCAAGATTCGGCAGG	REVERSE PRIMER 223 20 59.89 60.00 GAATCCCAGGGCCTCTTACG	5 PRODUCT SIZE: 197	FORWARD PRIMER 47 20 59.82 55.00 GGGATCAAGATTCGGCAGGT	REVERSE PRIMER 224 20 59.89 60.00 CGAATCCCAGGGCCTCTTAC
>BPScaffold_425	>BPScaffold_1	425	p2	(TA)7	14	3039289	3039302	1 PRODUCT SIZE: 291	FORWARD PRIMER 48 20 60.74 55.00 CCTGCTTCGAACGTCCGATT	REVERSE PRIMER 318 21 59.24 52.38 CTCGGGTCCATTTAGTAGGCA	2 PRODUCT SIZE: 292	FORWARD PRIMER 48 20 60.74 55.00 CCTGCTTCGAACGTCCGATT	REVERSE PRIMER 319 21 59.24 52.38 ACTCGGGTCCATTTAGTAGGC	3 PRODUCT SIZE: 290	FORWARD PRIMER 48 20 60.74 55.00 CCTGCTTCGAACGTCCGATT	REVERSE PRIMER 318 20 58.13 50.00 TCGGGTCCATTTAGTAGGCA	4 PRODUCT SIZE: 296	FORWARD PRIMER 43 20 60.60 55.00 TTGACCCTGCTTCGAACGTC	REVERSE PRIMER 318 21 59.24 52.38 CTCGGGTCCATTTAGTAGGCA	5 PRODUCT SIZE: 300	FORWARD PRIMER 38 20 60.32 55.00 CGAACTTGACCCTGCTTCGA	REVERSE PRIMER 318 20 58.13 50.00 TCGGGTCCATTTAGTAGGCA
>BPScaffold_426	>BPScaffold_1	426	p3	(ATG)6	18	3047967	3047984	1 PRODUCT SIZE: 199	FORWARD PRIMER 52 20 60.32 55.00 GGCAGCCACGTGAACTCTTA	REVERSE PRIMER 230 21 59.39 52.38 GCCAGATGATCCACATGAAGC	2 PRODUCT SIZE: 193	FORWARD PRIMER 52 20 60.32 55.00 GGCAGCCACGTGAACTCTTA	REVERSE PRIMER 224 21 59.37 47.62 TGATCCACATGAAGCCTCACA	3 PRODUCT SIZE: 198	FORWARD PRIMER 53 20 59.21 55.00 GCAGCCACGTGAACTCTTAC	REVERSE PRIMER 230 21 59.39 52.38 GCCAGATGATCCACATGAAGC	4 PRODUCT SIZE: 199	FORWARD PRIMER 46 20 60.88 55.00 GAAGAAGGCAGCCACGTGAA	REVERSE PRIMER 224 21 59.37 47.62 TGATCCACATGAAGCCTCACA	5 PRODUCT SIZE: 198	FORWARD PRIMER 52 20 60.32 55.00 GGCAGCCACGTGAACTCTTA	REVERSE PRIMER 228 22 60.16 50.00 CCAGATGATCCACATGAAGCCT
>BPScaffold_427	>BPScaffold_1	427	p2	(AT)34	68	3052307	3052374	1 PRODUCT SIZE: 154	FORWARD PRIMER 211 20 60.39 55.00 AGCCAATACCAAAGCCGAGG	REVERSE PRIMER 345 20 59.96 55.00 TTGGTGGCCTCCAAGATCAC	2 PRODUCT SIZE: 153	FORWARD PRIMER 212 20 60.39 55.00 GCCAATACCAAAGCCGAGGA	REVERSE PRIMER 345 20 59.96 55.00 TTGGTGGCCTCCAAGATCAC	3 PRODUCT SIZE: 144	FORWARD PRIMER 221 20 60.04 55.00 AAAGCCGAGGAGAAGTCTGC	REVERSE PRIMER 345 20 59.96 55.00 TTGGTGGCCTCCAAGATCAC	4 PRODUCT SIZE: 147	FORWARD PRIMER 218 20 59.68 55.00 ACCAAAGCCGAGGAGAAGTC	REVERSE PRIMER 345 20 59.96 55.00 TTGGTGGCCTCCAAGATCAC	5 PRODUCT SIZE: 168	FORWARD PRIMER 211 20 60.39 55.00 AGCCAATACCAAAGCCGAGG	REVERSE PRIMER 360 19 59.85 57.90 CCTTGTTGGCCTCCTTGGT
>BPScaffold_428	>BPScaffold_1	428	p2	(TG)12	24	3055517	3055540	1 PRODUCT SIZE: 187	FORWARD PRIMER 14 19 61.00 63.16 AGGTGGCATTCCCCTCCTC	REVERSE PRIMER 181 20 59.13 50.00 ACACACACACACACACACAC	2 PRODUCT SIZE: 186	FORWARD PRIMER 14 19 61.00 63.16 AGGTGGCATTCCCCTCCTC	REVERSE PRIMER 180 20 59.13 50.00 CACACACACACACACACACA	3 PRODUCT SIZE: 185	FORWARD PRIMER 14 19 61.00 63.16 AGGTGGCATTCCCCTCCTC	REVERSE PRIMER 179 20 59.13 50.00 ACACACACACACACACACAC	4 PRODUCT SIZE: 187	FORWARD PRIMER 14 18 59.87 61.11 AGGTGGCATTCCCCTCCT	REVERSE PRIMER 181 20 59.13 50.00 ACACACACACACACACACAC	5 PRODUCT SIZE: 184	FORWARD PRIMER 14 19 61.00 63.16 AGGTGGCATTCCCCTCCTC	REVERSE PRIMER 178 20 59.13 50.00 CACACACACACACACACACA
>BPScaffold_429	>BPScaffold_1	429	c	(AT)25a(AT)16	83	3058060	3058142	1 PRODUCT SIZE: 148	FORWARD PRIMER 201 20 60.11 55.00 AGATCTAACCGGGGCTGCTA	REVERSE PRIMER 329 20 60.04 55.00 CCTTGTGAGAAACAACGCCG	2 PRODUCT SIZE: 146	FORWARD PRIMER 203 20 60.11 55.00 ATCTAACCGGGGCTGCTAGA	REVERSE PRIMER 329 20 60.04 55.00 CCTTGTGAGAAACAACGCCG	3 PRODUCT SIZE: 145	FORWARD PRIMER 204 20 60.11 55.00 TCTAACCGGGGCTGCTAGAT	REVERSE PRIMER 329 20 60.04 55.00 CCTTGTGAGAAACAACGCCG	4 PRODUCT SIZE: 149	FORWARD PRIMER 201 20 60.11 55.00 AGATCTAACCGGGGCTGCTA	REVERSE PRIMER 330 20 59.69 55.00 CCCTTGTGAGAAACAACGCC	5 PRODUCT SIZE: 147	FORWARD PRIMER 202 20 59.68 60.00 GATCTAACCGGGGCTGCTAG	REVERSE PRIMER 329 20 60.04 55.00 CCTTGTGAGAAACAACGCCG
>BPScaffold_430	>BPScaffold_1	430	p2	(TA)11	22	3058990	3059011	1 PRODUCT SIZE: 197	FORWARD PRIMER 139 21 59.79 52.38 TCGAAAGGCCCAGAACATAGG	REVERSE PRIMER 316 20 60.39 55.00 AGATGCACCAGAGAAAGCCG	2 PRODUCT SIZE: 192	FORWARD PRIMER 139 21 59.79 52.38 TCGAAAGGCCCAGAACATAGG	REVERSE PRIMER 311 20 60.39 60.00 CACCAGAGAAAGCCGGAGAC	3 PRODUCT SIZE: 196	FORWARD PRIMER 140 20 58.33 55.00 CGAAAGGCCCAGAACATAGG	REVERSE PRIMER 316 20 60.39 55.00 AGATGCACCAGAGAAAGCCG	4 PRODUCT SIZE: 198	FORWARD PRIMER 139 21 59.79 52.38 TCGAAAGGCCCAGAACATAGG	REVERSE PRIMER 316 21 60.13 52.38 TAGATGCACCAGAGAAAGCCG	5 PRODUCT SIZE: 191	FORWARD PRIMER 140 20 58.33 55.00 CGAAAGGCCCAGAACATAGG	REVERSE PRIMER 311 20 60.39 60.00 CACCAGAGAAAGCCGGAGAC
>BPScaffold_431	>BPScaffold_1	431	p2	(TG)6	12	3059511	3059522	1 PRODUCT SIZE: 200	FORWARD PRIMER 54 20 59.44 50.00 TCCCCAAAGGTGACTGCTTT	REVERSE PRIMER 234 20 59.60 50.00 ACGCCACTACACATCCAACA	2 PRODUCT SIZE: 201	FORWARD PRIMER 53 20 59.44 50.00 TTCCCCAAAGGTGACTGCTT	REVERSE PRIMER 234 20 59.60 50.00 ACGCCACTACACATCCAACA	3 PRODUCT SIZE: 202	FORWARD PRIMER 52 20 59.44 50.00 TTTCCCCAAAGGTGACTGCT	REVERSE PRIMER 234 20 59.60 50.00 ACGCCACTACACATCCAACA	4 PRODUCT SIZE: 185	FORWARD PRIMER 52 20 59.44 50.00 TTTCCCCAAAGGTGACTGCT	REVERSE PRIMER 217 20 60.03 55.00 ACATCCCATCCACTTGGCAG	5 PRODUCT SIZE: 184	FORWARD PRIMER 53 20 59.44 50.00 TTCCCCAAAGGTGACTGCTT	REVERSE PRIMER 217 20 60.03 55.00 ACATCCCATCCACTTGGCAG
>BPScaffold_432	>BPScaffold_1	432	p3	(GCC)6	18	3069032	3069049	1 PRODUCT SIZE: 216	FORWARD PRIMER 21 20 59.75 45.00 ACAAACAAAGTTTGGCGCCA	REVERSE PRIMER 217 20 60.04 60.00 GTGTTTGGAGAGGTCGAGGG	2 PRODUCT SIZE: 203	FORWARD PRIMER 137 20 59.90 50.00 ACAAAAATATCACGGCGGCG	REVERSE PRIMER 321 19 59.80 57.90 GAACGATTAGCCGCATCGC	3 PRODUCT SIZE: 217	FORWARD PRIMER 21 20 59.75 45.00 ACAAACAAAGTTTGGCGCCA	REVERSE PRIMER 218 20 60.39 60.00 CGTGTTTGGAGAGGTCGAGG	4 PRODUCT SIZE: 218	FORWARD PRIMER 21 20 59.75 45.00 ACAAACAAAGTTTGGCGCCA	REVERSE PRIMER 219 20 60.39 60.00 CCGTGTTTGGAGAGGTCGAG	5 PRODUCT SIZE: 213	FORWARD PRIMER 137 20 59.90 50.00 ACAAAAATATCACGGCGGCG	REVERSE PRIMER 330 20 60.87 60.00 CTGACGCCCCGAACGATTAG
>BPScaffold_433	>BPScaffold_1	433	p3	(AAC)5	15	3073618	3073632	1 PRODUCT SIZE: 187	FORWARD PRIMER 29 20 60.18 55.00 GTTTTCACGAATCCCGCGAC	REVERSE PRIMER 196 20 60.03 60.00 GGGAGATGAAGGGGGTGTTG	2 PRODUCT SIZE: 205	FORWARD PRIMER 157 20 59.61 50.00 CCCATTGTGCCCGTCAAAAA	REVERSE PRIMER 342 20 59.74 55.00 AGATCACGCTCTCCTCTCCA	3 PRODUCT SIZE: 208	FORWARD PRIMER 154 20 60.25 50.00 ATTCCCATTGTGCCCGTCAA	REVERSE PRIMER 342 20 59.74 55.00 AGATCACGCTCTCCTCTCCA	4 PRODUCT SIZE: 191	FORWARD PRIMER 25 20 59.56 55.00 GTCGGTTTTCACGAATCCCG	REVERSE PRIMER 196 20 60.03 60.00 GGGAGATGAAGGGGGTGTTG	5 PRODUCT SIZE: 194	FORWARD PRIMER 29 20 60.18 55.00 GTTTTCACGAATCCCGCGAC	REVERSE PRIMER 203 20 60.47 60.00 ATCGGGAGGGAGATGAAGGG
>BPScaffold_434	>BPScaffold_1	434	p3	(CGC)7	21	3077354	3077374	1 PRODUCT SIZE: 214	FORWARD PRIMER 147 20 60.04 60.00 CCGCCTAATGACCCGATACC	REVERSE PRIMER 341 20 59.76 55.00 CAGAAGTTCAAGCTGCTGGC	2 PRODUCT SIZE: 215	FORWARD PRIMER 146 20 60.04 60.00 CCCGCCTAATGACCCGATAC	REVERSE PRIMER 341 20 59.76 55.00 CAGAAGTTCAAGCTGCTGGC	3 PRODUCT SIZE: 219	FORWARD PRIMER 147 20 60.04 60.00 CCGCCTAATGACCCGATACC	REVERSE PRIMER 346 20 60.11 55.00 CGCTGCAGAAGTTCAAGCTG	4 PRODUCT SIZE: 207	FORWARD PRIMER 154 20 60.53 55.00 ATGACCCGATACCGAAACGC	REVERSE PRIMER 341 20 59.76 55.00 CAGAAGTTCAAGCTGCTGGC	5 PRODUCT SIZE: 220	FORWARD PRIMER 146 20 60.04 60.00 CCCGCCTAATGACCCGATAC	REVERSE PRIMER 346 20 60.11 55.00 CGCTGCAGAAGTTCAAGCTG
>BPScaffold_435	>BPScaffold_1	435	p2	(GA)6	12	3080019	3080030	1 PRODUCT SIZE: 201	FORWARD PRIMER 141 20 59.76 50.00 TGAGCTCATTTTGCTTGGCG	REVERSE PRIMER 322 20 59.97 55.00 CTTCAACACCAAAGCACCGG	2 PRODUCT SIZE: 202	FORWARD PRIMER 141 20 59.76 50.00 TGAGCTCATTTTGCTTGGCG	REVERSE PRIMER 323 20 59.97 55.00 CCTTCAACACCAAAGCACCG	3 PRODUCT SIZE: 200	FORWARD PRIMER 142 20 59.48 50.00 GAGCTCATTTTGCTTGGCGA	REVERSE PRIMER 322 20 59.97 55.00 CTTCAACACCAAAGCACCGG	4 PRODUCT SIZE: 200	FORWARD PRIMER 143 20 59.47 50.00 AGCTCATTTTGCTTGGCGAG	REVERSE PRIMER 323 20 59.97 55.00 CCTTCAACACCAAAGCACCG	5 PRODUCT SIZE: 199	FORWARD PRIMER 144 20 59.48 50.00 GCTCATTTTGCTTGGCGAGA	REVERSE PRIMER 323 20 59.97 55.00 CCTTCAACACCAAAGCACCG
>BPScaffold_436	>BPScaffold_1	436	p4	(AAAT)6	24	3084484	3084507	1 PRODUCT SIZE: 222	FORWARD PRIMER 67 20 59.74 60.00 TAGTACCGGGGACTCTGACC	REVERSE PRIMER 268 21 59.61 47.62 ACGAATACGACGGTTTGCATG	2 PRODUCT SIZE: 229	FORWARD PRIMER 67 20 59.74 60.00 TAGTACCGGGGACTCTGACC	REVERSE PRIMER 275 21 59.81 47.62 GGCAAAAACGAATACGACGGT	3 PRODUCT SIZE: 223	FORWARD PRIMER 67 20 59.74 60.00 TAGTACCGGGGACTCTGACC	REVERSE PRIMER 270 20 58.50 45.00 AACGAATACGACGGTTTGCA	4 PRODUCT SIZE: 221	FORWARD PRIMER 67 20 59.74 60.00 TAGTACCGGGGACTCTGACC	REVERSE PRIMER 267 21 59.34 47.62 CGAATACGACGGTTTGCATGA	5 PRODUCT SIZE: 222	FORWARD PRIMER 67 20 59.74 60.00 TAGTACCGGGGACTCTGACC	REVERSE PRIMER 269 20 58.28 45.00 ACGAATACGACGGTTTGCAT
>BPScaffold_437	>BPScaffold_1	437	c	(ATA)5(AAT)5	30	3085562	3085591	1 PRODUCT SIZE: 176	FORWARD PRIMER 214 22 60.03 50.00 GTGCATGACACGATATCTTGCC	REVERSE PRIMER 367 23 57.84 34.78 AGTTTGAGCTTTTGGGTTTTTCA	2 PRODUCT SIZE: 172	FORWARD PRIMER 214 22 60.03 50.00 GTGCATGACACGATATCTTGCC	REVERSE PRIMER 363 23 57.90 34.78 TGAGCTTTTGGGTTTTTCAATGT	3 PRODUCT SIZE: 175	FORWARD PRIMER 215 22 60.16 45.46 TGCATGACACGATATCTTGCCT	REVERSE PRIMER 367 23 57.84 34.78 AGTTTGAGCTTTTGGGTTTTTCA	4 PRODUCT SIZE: 175	FORWARD PRIMER 215 21 58.79 47.62 TGCATGACACGATATCTTGCC	REVERSE PRIMER 367 23 57.84 34.78 AGTTTGAGCTTTTGGGTTTTTCA	5 PRODUCT SIZE: 171	FORWARD PRIMER 215 22 60.16 45.46 TGCATGACACGATATCTTGCCT	REVERSE PRIMER 363 23 57.90 34.78 TGAGCTTTTGGGTTTTTCAATGT
>BPScaffold_438	>BPScaffold_1	438	c	(AT)13(TA)35	96	3086089	3086184	1 PRODUCT SIZE: 198	FORWARD PRIMER 16 24 57.16 33.33 ACTCAATTCTTAACGTTTTCTCGT	REVERSE PRIMER 194 20 60.76 60.00 GGCCGGGGCGAGGATATATA	2 PRODUCT SIZE: 201	FORWARD PRIMER 13 27 59.56 33.33 TGTACTCAATTCTTAACGTTTTCTCGT	REVERSE PRIMER 194 20 60.76 60.00 GGCCGGGGCGAGGATATATA	3 PRODUCT SIZE: 197	FORWARD PRIMER 16 24 57.16 33.33 ACTCAATTCTTAACGTTTTCTCGT	REVERSE PRIMER 193 20 58.66 55.00 GCCGGGGCGAGGATATATAT	4 PRODUCT SIZE: 163	FORWARD PRIMER 51 23 57.11 39.13 AGTCTCACTTACTTTTCCTCCAA	REVERSE PRIMER 194 20 60.76 60.00 GGCCGGGGCGAGGATATATA	5 PRODUCT SIZE: 166	FORWARD PRIMER 48 25 58.92 40.00 ACTAGTCTCACTTACTTTTCCTCCA	REVERSE PRIMER 194 20 60.76 60.00 GGCCGGGGCGAGGATATATA
>BPScaffold_439	>BPScaffold_1	439	p2	(TA)20	40	3086965	3087004	1 PRODUCT SIZE: 200	FORWARD PRIMER 140 20 59.96 55.00 TGCCGAGGAAACCTTTACCC	REVERSE PRIMER 318 22 59.70 45.46 CCACATTGCTTGTCATTGTCCA	2 PRODUCT SIZE: 201	FORWARD PRIMER 140 20 59.96 55.00 TGCCGAGGAAACCTTTACCC	REVERSE PRIMER 319 22 59.44 45.46 TCCACATTGCTTGTCATTGTCC	3 PRODUCT SIZE: 199	FORWARD PRIMER 141 20 59.67 55.00 GCCGAGGAAACCTTTACCCT	REVERSE PRIMER 318 22 59.70 45.46 CCACATTGCTTGTCATTGTCCA	4 PRODUCT SIZE: 187	FORWARD PRIMER 72 20 59.61 55.00 TAAATCTGGGCCGTCCGATC	REVERSE PRIMER 239 20 58.29 45.00 AGGCATCTTTTTGGCAGTGT	5 PRODUCT SIZE: 200	FORWARD PRIMER 141 20 59.67 55.00 GCCGAGGAAACCTTTACCCT	REVERSE PRIMER 319 22 59.44 45.46 TCCACATTGCTTGTCATTGTCC
>BPScaffold_440	>BPScaffold_1	440	p3	(AAT)5	15	3087215	3087229	1 PRODUCT SIZE: 236	FORWARD PRIMER 17 21 59.79 47.62 ACGATAGGAGCCCAAAATGCT	REVERSE PRIMER 231 22 60.16 45.46 ACCCATAACCTGCAACAAGACA	2 PRODUCT SIZE: 237	FORWARD PRIMER 16 21 59.67 52.38 CACGATAGGAGCCCAAAATGC	REVERSE PRIMER 231 22 60.16 45.46 ACCCATAACCTGCAACAAGACA	3 PRODUCT SIZE: 235	FORWARD PRIMER 17 21 59.79 47.62 ACGATAGGAGCCCAAAATGCT	REVERSE PRIMER 231 21 58.49 47.62 CCCATAACCTGCAACAAGACA	4 PRODUCT SIZE: 236	FORWARD PRIMER 17 21 59.79 47.62 ACGATAGGAGCCCAAAATGCT	REVERSE PRIMER 232 21 58.49 47.62 ACCCATAACCTGCAACAAGAC	5 PRODUCT SIZE: 236	FORWARD PRIMER 17 20 58.32 50.00 ACGATAGGAGCCCAAAATGC	REVERSE PRIMER 231 22 60.16 45.46 ACCCATAACCTGCAACAAGACA
>BPScaffold_441	>BPScaffold_1	441	c	(AT)23a(AT)22	91	3114741	3114831	1 PRODUCT SIZE: 197	FORWARD PRIMER 71 20 60.03 55.00 ATGGAACCTGGAATGCTGGG	REVERSE PRIMER 244 24 58.25 37.50 TCAAAAACAGTCTTAGTTGACCCT	2 PRODUCT SIZE: 199	FORWARD PRIMER 69 20 59.54 55.00 GCATGGAACCTGGAATGCTG	REVERSE PRIMER 244 24 58.25 37.50 TCAAAAACAGTCTTAGTTGACCCT	3 PRODUCT SIZE: 201	FORWARD PRIMER 67 20 59.54 55.00 CAGCATGGAACCTGGAATGC	REVERSE PRIMER 244 24 58.25 37.50 TCAAAAACAGTCTTAGTTGACCCT	4 PRODUCT SIZE: 198	FORWARD PRIMER 71 20 60.03 55.00 ATGGAACCTGGAATGCTGGG	REVERSE PRIMER 244 25 58.81 36.00 TTCAAAAACAGTCTTAGTTGACCCT	5 PRODUCT SIZE: 188	FORWARD PRIMER 80 20 59.83 55.00 GGAATGCTGGGCACAATCAC	REVERSE PRIMER 244 24 58.25 37.50 TCAAAAACAGTCTTAGTTGACCCT
>BPScaffold_442	>BPScaffold_1	442	p2	(AT)31	62	3115480	3115541	1 PRODUCT SIZE: 180	FORWARD PRIMER 221 20 60.68 60.00 CTCTGGACAAGCTTCCTGGC	REVERSE PRIMER 381 20 59.74 50.00 AACCTTGGGCTGCGTATCAT	2 PRODUCT SIZE: 181	FORWARD PRIMER 220 20 59.02 55.00 TCTCTGGACAAGCTTCCTGG	REVERSE PRIMER 381 20 59.74 50.00 AACCTTGGGCTGCGTATCAT	3 PRODUCT SIZE: 179	FORWARD PRIMER 222 20 61.13 55.00 TCTGGACAAGCTTCCTGGCT	REVERSE PRIMER 381 20 59.74 50.00 AACCTTGGGCTGCGTATCAT	4 PRODUCT SIZE: 182	FORWARD PRIMER 219 21 59.65 52.38 TTCTCTGGACAAGCTTCCTGG	REVERSE PRIMER 381 20 59.74 50.00 AACCTTGGGCTGCGTATCAT	5 PRODUCT SIZE: 157	FORWARD PRIMER 244 20 60.18 55.00 TGTACCAGCTATTCCGCAGC	REVERSE PRIMER 381 20 59.74 50.00 AACCTTGGGCTGCGTATCAT
>BPScaffold_443	>BPScaffold_1	443	p2	(AT)21	42	3120747	3120788	1 PRODUCT SIZE: 229	FORWARD PRIMER 36 20 59.82 55.00 GTAGATGGAAGCCTGTCGCA	REVERSE PRIMER 244 21 59.57 52.38 ACCAGTGACTAGGGAAGGAGT	2 PRODUCT SIZE: 230	FORWARD PRIMER 35 20 59.54 55.00 AGTAGATGGAAGCCTGTCGC	REVERSE PRIMER 244 21 59.57 52.38 ACCAGTGACTAGGGAAGGAGT	3 PRODUCT SIZE: 227	FORWARD PRIMER 38 20 60.67 55.00 AGATGGAAGCCTGTCGCAAC	REVERSE PRIMER 244 21 59.57 52.38 ACCAGTGACTAGGGAAGGAGT	4 PRODUCT SIZE: 268	FORWARD PRIMER 36 20 59.82 55.00 GTAGATGGAAGCCTGTCGCA	REVERSE PRIMER 284 20 60.04 60.00 CTTGGGACCACCGACTTACC	5 PRODUCT SIZE: 228	FORWARD PRIMER 36 20 59.82 55.00 GTAGATGGAAGCCTGTCGCA	REVERSE PRIMER 243 21 58.90 57.14 CCAGTGACTAGGGAAGGAGTC
>BPScaffold_444	>BPScaffold_1	444	p2	(GT)7	14	3122840	3122853	1 PRODUCT SIZE: 186	FORWARD PRIMER 18 23 57.60 34.78 ACAATCAAACCAACTTGTGTCAA	REVERSE PRIMER 184 20 59.75 50.00 TAGCACACACACACACACCA	2 PRODUCT SIZE: 178	FORWARD PRIMER 26 24 58.83 37.50 ACCAACTTGTGTCAATTTCACAAC	REVERSE PRIMER 184 20 59.75 50.00 TAGCACACACACACACACCA	3 PRODUCT SIZE: 177	FORWARD PRIMER 27 24 58.83 37.50 CCAACTTGTGTCAATTTCACAACA	REVERSE PRIMER 184 20 59.75 50.00 TAGCACACACACACACACCA	4 PRODUCT SIZE: 178	FORWARD PRIMER 26 25 60.28 36.00 ACCAACTTGTGTCAATTTCACAACA	REVERSE PRIMER 184 20 59.75 50.00 TAGCACACACACACACACCA	5 PRODUCT SIZE: 179	FORWARD PRIMER 25 23 57.60 34.78 AACCAACTTGTGTCAATTTCACA	REVERSE PRIMER 184 20 59.75 50.00 TAGCACACACACACACACCA
>BPScaffold_445	>BPScaffold_1	445	p3	(AGA)5	15	3137069	3137083	1 PRODUCT SIZE: 161	FORWARD PRIMER 62 20 58.72 50.00 ATTTCAATGGCCACTTGGGG	REVERSE PRIMER 203 20 59.75 55.00 ACCATCGAAGTGCAGACCTC	2 PRODUCT SIZE: 152	FORWARD PRIMER 71 20 58.89 50.00 GCCACTTGGGGCGATTAATT	REVERSE PRIMER 203 20 59.75 55.00 ACCATCGAAGTGCAGACCTC	3 PRODUCT SIZE: 251	FORWARD PRIMER 71 20 58.89 50.00 GCCACTTGGGGCGATTAATT	REVERSE PRIMER 302 20 60.11 50.00 ACAAAGCGAATTCGGCGTTC	4 PRODUCT SIZE: 162	FORWARD PRIMER 62 20 58.72 50.00 ATTTCAATGGCCACTTGGGG	REVERSE PRIMER 204 20 59.31 50.00 AACCATCGAAGTGCAGACCT	5 PRODUCT SIZE: 245	FORWARD PRIMER 71 20 58.89 50.00 GCCACTTGGGGCGATTAATT	REVERSE PRIMER 296 20 60.52 55.00 CGAATTCGGCGTTCGTTTCC
>BPScaffold_446	>BPScaffold_1	446	p2	(CA)16	32	3145234	3145265	1 PRODUCT SIZE: 191	FORWARD PRIMER 9 20 59.40 50.00 TCATTCCAAACAAGCTGGCG	REVERSE PRIMER 180 20 59.13 50.00 TGTGTGTGTGTGTGTGTGTG	2 PRODUCT SIZE: 190	FORWARD PRIMER 10 20 59.40 50.00 CATTCCAAACAAGCTGGCGA	REVERSE PRIMER 180 20 59.13 50.00 TGTGTGTGTGTGTGTGTGTG	3 PRODUCT SIZE: 190	FORWARD PRIMER 9 20 59.40 50.00 TCATTCCAAACAAGCTGGCG	REVERSE PRIMER 179 20 59.13 50.00 GTGTGTGTGTGTGTGTGTGT	4 PRODUCT SIZE: 189	FORWARD PRIMER 9 20 59.40 50.00 TCATTCCAAACAAGCTGGCG	REVERSE PRIMER 178 20 59.13 50.00 TGTGTGTGTGTGTGTGTGTG	5 PRODUCT SIZE: 189	FORWARD PRIMER 10 20 59.40 50.00 CATTCCAAACAAGCTGGCGA	REVERSE PRIMER 179 20 59.13 50.00 GTGTGTGTGTGTGTGTGTGT
>BPScaffold_447	>BPScaffold_1	447	p2	(AT)51	102	3148959	3149060	1 PRODUCT SIZE: 167	FORWARD PRIMER 47 20 59.67 55.00 TCTCGGTACCCATCCAGACA	REVERSE PRIMER 194 20 58.40 55.00 GGCTGGTGGGGCCTATATAT	2 PRODUCT SIZE: 164	FORWARD PRIMER 50 20 60.53 60.00 CGGTACCCATCCAGACATGC	REVERSE PRIMER 194 20 58.40 55.00 GGCTGGTGGGGCCTATATAT	3 PRODUCT SIZE: 162	FORWARD PRIMER 52 20 59.54 55.00 GTACCCATCCAGACATGCGA	REVERSE PRIMER 194 20 58.40 55.00 GGCTGGTGGGGCCTATATAT	4 PRODUCT SIZE: 163	FORWARD PRIMER 51 20 60.53 60.00 GGTACCCATCCAGACATGCG	REVERSE PRIMER 194 20 58.40 55.00 GGCTGGTGGGGCCTATATAT	5 PRODUCT SIZE: 160	FORWARD PRIMER 54 20 59.45 50.00 ACCCATCCAGACATGCGAAT	REVERSE PRIMER 194 20 58.40 55.00 GGCTGGTGGGGCCTATATAT
>BPScaffold_448	>BPScaffold_1	448	p2	(TA)14	28	3150050	3150077	1 PRODUCT SIZE: 200	FORWARD PRIMER 89 20 60.04 60.00 GGGCCATCCGATCTACATGG	REVERSE PRIMER 269 20 59.90 55.00 TGAGAGGTGCGAGCATCATC	2 PRODUCT SIZE: 203	FORWARD PRIMER 86 20 60.11 55.00 TCTGGGCCATCCGATCTACA	REVERSE PRIMER 269 20 59.90 55.00 TGAGAGGTGCGAGCATCATC	3 PRODUCT SIZE: 202	FORWARD PRIMER 89 20 60.04 60.00 GGGCCATCCGATCTACATGG	REVERSE PRIMER 271 20 59.68 50.00 TTTGAGAGGTGCGAGCATCA	4 PRODUCT SIZE: 199	FORWARD PRIMER 89 20 60.04 60.00 GGGCCATCCGATCTACATGG	REVERSE PRIMER 268 20 59.61 55.00 GAGAGGTGCGAGCATCATCT	5 PRODUCT SIZE: 202	FORWARD PRIMER 86 20 60.11 55.00 TCTGGGCCATCCGATCTACA	REVERSE PRIMER 268 20 59.61 55.00 GAGAGGTGCGAGCATCATCT
>BPScaffold_449	>BPScaffold_1	449	p3	(CAA)5	15	3150653	3150667	1 PRODUCT SIZE: 205	FORWARD PRIMER 114 20 60.32 55.00 GTTCGCTCACCTGTTTGCAC	REVERSE PRIMER 298 21 58.97 47.62 TGAGGCATCGTCAATCTAGCT	2 PRODUCT SIZE: 211	FORWARD PRIMER 108 20 60.04 55.00 CTTCTCGTTCGCTCACCTGT	REVERSE PRIMER 298 21 58.97 47.62 TGAGGCATCGTCAATCTAGCT	3 PRODUCT SIZE: 213	FORWARD PRIMER 114 20 60.32 55.00 GTTCGCTCACCTGTTTGCAC	REVERSE PRIMER 306 21 59.13 47.62 CACAGTTTTGAGGCATCGTCA	4 PRODUCT SIZE: 219	FORWARD PRIMER 108 20 60.04 55.00 CTTCTCGTTCGCTCACCTGT	REVERSE PRIMER 306 21 59.13 47.62 CACAGTTTTGAGGCATCGTCA	5 PRODUCT SIZE: 209	FORWARD PRIMER 110 20 59.61 50.00 TCTCGTTCGCTCACCTGTTT	REVERSE PRIMER 298 21 58.97 47.62 TGAGGCATCGTCAATCTAGCT
>BPScaffold_450	>BPScaffold_1	450	p4	(TATT)5	20	3163453	3163472	1 PRODUCT SIZE: 148	FORWARD PRIMER 14 20 60.11 55.00 TCTTCCATTCTCGTGACGCC	REVERSE PRIMER 140 22 59.78 45.46 TGCTTGTAACACCACGATTTCG	2 PRODUCT SIZE: 146	FORWARD PRIMER 16 20 59.97 50.00 TTCCATTCTCGTGACGCCAA	REVERSE PRIMER 140 22 59.78 45.46 TGCTTGTAACACCACGATTTCG	3 PRODUCT SIZE: 147	FORWARD PRIMER 14 20 60.11 55.00 TCTTCCATTCTCGTGACGCC	REVERSE PRIMER 139 22 59.52 45.46 GCTTGTAACACCACGATTTCGA	4 PRODUCT SIZE: 145	FORWARD PRIMER 16 20 59.97 50.00 TTCCATTCTCGTGACGCCAA	REVERSE PRIMER 139 22 59.52 45.46 GCTTGTAACACCACGATTTCGA	5 PRODUCT SIZE: 147	FORWARD PRIMER 15 20 60.39 55.00 CTTCCATTCTCGTGACGCCA	REVERSE PRIMER 140 22 59.78 45.46 TGCTTGTAACACCACGATTTCG
>BPScaffold_451	>BPScaffold_1	451	p3	(TTA)5	15	3173645	3173659	1 PRODUCT SIZE: 235	FORWARD PRIMER 44 22 59.63 45.46 CCACAACCATGTTTGACCATGT	REVERSE PRIMER 259 20 60.68 60.00 CGGACGGAGAGGAGACAAGA	2 PRODUCT SIZE: 236	FORWARD PRIMER 44 22 59.63 45.46 CCACAACCATGTTTGACCATGT	REVERSE PRIMER 260 20 60.68 60.00 TCGGACGGAGAGGAGACAAG	3 PRODUCT SIZE: 237	FORWARD PRIMER 44 22 59.63 45.46 CCACAACCATGTTTGACCATGT	REVERSE PRIMER 261 20 60.68 60.00 CTCGGACGGAGAGGAGACAA	4 PRODUCT SIZE: 236	FORWARD PRIMER 43 20 57.56 45.00 TCCACAACCATGTTTGACCA	REVERSE PRIMER 259 20 60.68 60.00 CGGACGGAGAGGAGACAAGA	5 PRODUCT SIZE: 237	FORWARD PRIMER 43 20 57.56 45.00 TCCACAACCATGTTTGACCA	REVERSE PRIMER 260 20 60.68 60.00 TCGGACGGAGAGGAGACAAG
>BPScaffold_452	>BPScaffold_1	452	c	(TA)10(TTTA)6	44	3176839	3176882	1 PRODUCT SIZE: 165	FORWARD PRIMER 209 20 60.32 60.00 GTTGGGTCTAGGGTTGCTGG	REVERSE PRIMER 354 20 60.04 55.00 GGAAGACAAAGTGCTGCAGC	2 PRODUCT SIZE: 166	FORWARD PRIMER 208 20 59.60 55.00 TGTTGGGTCTAGGGTTGCTG	REVERSE PRIMER 354 20 60.04 55.00 GGAAGACAAAGTGCTGCAGC	3 PRODUCT SIZE: 162	FORWARD PRIMER 212 20 59.60 55.00 GGGTCTAGGGTTGCTGGTTT	REVERSE PRIMER 354 20 60.04 55.00 GGAAGACAAAGTGCTGCAGC	4 PRODUCT SIZE: 164	FORWARD PRIMER 210 20 60.77 55.00 TTGGGTCTAGGGTTGCTGGT	REVERSE PRIMER 354 20 60.04 55.00 GGAAGACAAAGTGCTGCAGC	5 PRODUCT SIZE: 163	FORWARD PRIMER 211 20 60.77 55.00 TGGGTCTAGGGTTGCTGGTT	REVERSE PRIMER 354 20 60.04 55.00 GGAAGACAAAGTGCTGCAGC
>BPScaffold_453	>BPScaffold_1	453	p3	(AAT)5	15	3183648	3183662	1 PRODUCT SIZE: 185	FORWARD PRIMER 143 20 60.11 60.00 GAAGATCACGGGTGAAGGGG	REVERSE PRIMER 308 20 59.76 50.00 GGCGGCGTTAACACAATTCA	2 PRODUCT SIZE: 186	FORWARD PRIMER 142 20 59.39 55.00 TGAAGATCACGGGTGAAGGG	REVERSE PRIMER 308 20 59.76 50.00 GGCGGCGTTAACACAATTCA	3 PRODUCT SIZE: 186	FORWARD PRIMER 143 20 60.11 60.00 GAAGATCACGGGTGAAGGGG	REVERSE PRIMER 309 20 60.79 55.00 CGGCGGCGTTAACACAATTC	4 PRODUCT SIZE: 232	FORWARD PRIMER 143 20 60.11 60.00 GAAGATCACGGGTGAAGGGG	REVERSE PRIMER 355 20 59.97 60.00 GAGATGGTTATGGGGGCGAG	5 PRODUCT SIZE: 184	FORWARD PRIMER 144 20 60.84 55.00 AAGATCACGGGTGAAGGGGT	REVERSE PRIMER 308 20 59.76 50.00 GGCGGCGTTAACACAATTCA
>BPScaffold_454	>BPScaffold_1	454	p3	(AAT)5	15	3193674	3193688	1 PRODUCT SIZE: 175	FORWARD PRIMER 221 20 59.41 50.00 AGTTTCGATTGTGCCACGTG	REVERSE PRIMER 376 20 59.74 55.00 GATGGTTATGGGGTGCCAGT	2 PRODUCT SIZE: 174	FORWARD PRIMER 222 20 59.42 50.00 GTTTCGATTGTGCCACGTGA	REVERSE PRIMER 376 20 59.74 55.00 GATGGTTATGGGGTGCCAGT	3 PRODUCT SIZE: 174	FORWARD PRIMER 221 20 59.41 50.00 AGTTTCGATTGTGCCACGTG	REVERSE PRIMER 375 20 59.74 55.00 ATGGTTATGGGGTGCCAGTC	4 PRODUCT SIZE: 172	FORWARD PRIMER 224 20 60.53 50.00 TTCGATTGTGCCACGTGACA	REVERSE PRIMER 376 20 59.74 55.00 GATGGTTATGGGGTGCCAGT	5 PRODUCT SIZE: 173	FORWARD PRIMER 223 20 59.42 50.00 TTTCGATTGTGCCACGTGAC	REVERSE PRIMER 376 20 59.74 55.00 GATGGTTATGGGGTGCCAGT
>BPScaffold_455	>BPScaffold_1	455	p4	(TTTA)6	24	3194452	3194475	1 PRODUCT SIZE: 101	FORWARD PRIMER 293 27 59.60 37.04 TGTCTAATTATGTATGAGCGTATCCCT	REVERSE PRIMER 368 26 59.68 34.62 ACAAACCTAGAAATAAACAAGTGGCA	2 PRODUCT SIZE: 101	FORWARD PRIMER 293 26 58.46 38.46 TGTCTAATTATGTATGAGCGTATCCC	REVERSE PRIMER 368 26 59.68 34.62 ACAAACCTAGAAATAAACAAGTGGCA	3 PRODUCT SIZE: 102	FORWARD PRIMER 292 27 59.30 40.74 CTGTCTAATTATGTATGAGCGTATCCC	REVERSE PRIMER 368 26 59.68 34.62 ACAAACCTAGAAATAAACAAGTGGCA	4 PRODUCT SIZE: 100	FORWARD PRIMER 292 27 59.30 40.74 CTGTCTAATTATGTATGAGCGTATCCC	REVERSE PRIMER 366 26 59.68 34.62 AAACCTAGAAATAAACAAGTGGCACA	5 PRODUCT SIZE: 100	FORWARD PRIMER 293 27 59.60 37.04 TGTCTAATTATGTATGAGCGTATCCCT	REVERSE PRIMER 367 26 59.36 38.46 CAAACCTAGAAATAAACAAGTGGCAC
>BPScaffold_456	>BPScaffold_1	456	p2	(TA)40	80	3208111	3208190	1 PRODUCT SIZE: 188	FORWARD PRIMER 206 20 59.82 55.00 AGGAGAGGATTGCATGCTGG	REVERSE PRIMER 374 20 60.11 50.00 TCCAACAACTCAGCAAGGCA	2 PRODUCT SIZE: 181	FORWARD PRIMER 213 20 59.69 55.00 GATTGCATGCTGGCCTGATC	REVERSE PRIMER 374 20 60.11 50.00 TCCAACAACTCAGCAAGGCA	3 PRODUCT SIZE: 220	FORWARD PRIMER 6 20 59.75 60.00 GGACGAACCTTAAGGGGGAC	REVERSE PRIMER 206 20 59.82 55.00 CCAGCATGCAATCCTCTCCT	4 PRODUCT SIZE: 193	FORWARD PRIMER 206 20 59.82 55.00 AGGAGAGGATTGCATGCTGG	REVERSE PRIMER 379 20 58.93 50.00 AGGGATCCAACAACTCAGCA	5 PRODUCT SIZE: 179	FORWARD PRIMER 206 20 59.82 55.00 AGGAGAGGATTGCATGCTGG	REVERSE PRIMER 365 20 59.60 50.00 TCAGCAAGGCATCTCCAACA
>BPScaffold_457	>BPScaffold_1	457	p2	(AT)15	30	3214637	3214666	1 PRODUCT SIZE: 192	FORWARD PRIMER 126 20 60.25 55.00 TTAAACAGGGCACGGACCAG	REVERSE PRIMER 298 20 59.47 50.00 ACGAAGGACTATCGCTTGCA	2 PRODUCT SIZE: 210	FORWARD PRIMER 132 20 60.10 55.00 AGGGCACGGACCAGAGATAT	REVERSE PRIMER 322 20 59.41 55.00 GATGAATGGTGTATGCCGGC	3 PRODUCT SIZE: 207	FORWARD PRIMER 132 20 60.10 55.00 AGGGCACGGACCAGAGATAT	REVERSE PRIMER 319 20 60.75 55.00 GAATGGTGTATGCCGGCCTT	4 PRODUCT SIZE: 199	FORWARD PRIMER 132 20 60.10 55.00 AGGGCACGGACCAGAGATAT	REVERSE PRIMER 312 19 60.15 57.90 TATGCCGGCCTTGACGAAG	5 PRODUCT SIZE: 186	FORWARD PRIMER 132 20 60.10 55.00 AGGGCACGGACCAGAGATAT	REVERSE PRIMER 298 20 59.47 50.00 ACGAAGGACTATCGCTTGCA
>BPScaffold_458	>BPScaffold_1	458	p3	(TAA)16	48	3223323	3223370	1 PRODUCT SIZE: 202	FORWARD PRIMER 135 20 59.96 55.00 CCCACACAACATCCCGGTAA	REVERSE PRIMER 317 20 59.53 60.00 GCCCTCTCCTCCTCATTCAC	2 PRODUCT SIZE: 204	FORWARD PRIMER 135 20 59.96 55.00 CCCACACAACATCCCGGTAA	REVERSE PRIMER 319 20 60.40 60.00 AGGCCCTCTCCTCCTCATTC	3 PRODUCT SIZE: 203	FORWARD PRIMER 135 20 59.96 55.00 CCCACACAACATCCCGGTAA	REVERSE PRIMER 318 20 60.69 60.00 GGCCCTCTCCTCCTCATTCA	4 PRODUCT SIZE: 205	FORWARD PRIMER 135 20 59.96 55.00 CCCACACAACATCCCGGTAA	REVERSE PRIMER 320 20 60.69 60.00 CAGGCCCTCTCCTCCTCATT	5 PRODUCT SIZE: 206	FORWARD PRIMER 131 20 60.32 55.00 TAAGCCCACACAACATCCCG	REVERSE PRIMER 317 20 59.53 60.00 GCCCTCTCCTCCTCATTCAC
>BPScaffold_459	>BPScaffold_1	459	p2	(TA)34	68	3244015	3244082	1 PRODUCT SIZE: 138	FORWARD PRIMER 215 21 59.80 52.38 CCACATAAAGGAGTCCGACGT	REVERSE PRIMER 333 20 60.25 50.00 TTAGCGTTTGGAGGCACGAA	2 PRODUCT SIZE: 139	FORWARD PRIMER 214 21 59.53 52.38 TCCACATAAAGGAGTCCGACG	REVERSE PRIMER 333 20 60.25 50.00 TTAGCGTTTGGAGGCACGAA	3 PRODUCT SIZE: 143	FORWARD PRIMER 215 21 59.80 52.38 CCACATAAAGGAGTCCGACGT	REVERSE PRIMER 338 20 59.20 55.00 GGAACTTAGCGTTTGGAGGC	4 PRODUCT SIZE: 139	FORWARD PRIMER 215 21 59.80 52.38 CCACATAAAGGAGTCCGACGT	REVERSE PRIMER 334 20 60.67 55.00 CTTAGCGTTTGGAGGCACGA	5 PRODUCT SIZE: 114	FORWARD PRIMER 239 20 59.60 50.00 AGAGATTGCCAACCCAACGA	REVERSE PRIMER 333 20 60.25 50.00 TTAGCGTTTGGAGGCACGAA
>BPScaffold_460	>BPScaffold_1	460	p2	(TA)23	46	3245412	3245457	1 PRODUCT SIZE: 154	FORWARD PRIMER 200 23 58.51 47.83 TCATTACCACCCCTAGTATGAGG	REVERSE PRIMER 332 22 59.42 45.46 TCATGTGAAATAGCCCACCTCA	2 PRODUCT SIZE: 155	FORWARD PRIMER 200 23 58.51 47.83 TCATTACCACCCCTAGTATGAGG	REVERSE PRIMER 332 23 59.99 43.48 TTCATGTGAAATAGCCCACCTCA	3 PRODUCT SIZE: 153	FORWARD PRIMER 201 22 57.11 50.00 CATTACCACCCCTAGTATGAGG	REVERSE PRIMER 332 22 59.42 45.46 TCATGTGAAATAGCCCACCTCA	4 PRODUCT SIZE: 153	FORWARD PRIMER 200 23 58.51 47.83 TCATTACCACCCCTAGTATGAGG	REVERSE PRIMER 332 21 58.00 47.62 CATGTGAAATAGCCCACCTCA	5 PRODUCT SIZE: 155	FORWARD PRIMER 199 24 58.91 45.83 ATCATTACCACCCCTAGTATGAGG	REVERSE PRIMER 332 22 59.42 45.46 TCATGTGAAATAGCCCACCTCA
>BPScaffold_461	>BPScaffold_1	461	p4	(ATAA)5	20	3265225	3265244	1 PRODUCT SIZE: 197	FORWARD PRIMER 147 22 58.56 45.46 TGGGGAGATTGTAAAGACTCGA	REVERSE PRIMER 324 20 59.39 55.00 TACCCGAGCAAGGAGGAAAC	2 PRODUCT SIZE: 185	FORWARD PRIMER 147 22 58.56 45.46 TGGGGAGATTGTAAAGACTCGA	REVERSE PRIMER 312 20 59.75 55.00 GAGGAAACTAGCGTCTGGCA	3 PRODUCT SIZE: 198	FORWARD PRIMER 146 23 59.16 43.48 TTGGGGAGATTGTAAAGACTCGA	REVERSE PRIMER 324 20 59.39 55.00 TACCCGAGCAAGGAGGAAAC	4 PRODUCT SIZE: 208	FORWARD PRIMER 93 23 58.85 39.13 ACCATGTTTGTCCTGTTAATGCT	REVERSE PRIMER 281 20 60.04 55.00 TGTGAATGACGCCCCCTTAC	5 PRODUCT SIZE: 195	FORWARD PRIMER 147 22 58.56 45.46 TGGGGAGATTGTAAAGACTCGA	REVERSE PRIMER 322 20 59.10 55.00 CCCGAGCAAGGAGGAAACTA
>BPScaffold_462	>BPScaffold_1	462	p3	(ATA)5	15	3271588	3271602	1 PRODUCT SIZE: 190	FORWARD PRIMER 149 20 60.60 50.00 TGCAACCGCTTTTCCATTGC	REVERSE PRIMER 317 22 59.77 45.46 TCCCAAAGGCTCAAATTCATGC	2 PRODUCT SIZE: 189	FORWARD PRIMER 150 20 60.60 50.00 GCAACCGCTTTTCCATTGCA	REVERSE PRIMER 317 22 59.77 45.46 TCCCAAAGGCTCAAATTCATGC	3 PRODUCT SIZE: 189	FORWARD PRIMER 149 20 60.60 50.00 TGCAACCGCTTTTCCATTGC	REVERSE PRIMER 316 22 59.76 45.46 CCCAAAGGCTCAAATTCATGCT	4 PRODUCT SIZE: 188	FORWARD PRIMER 150 20 60.60 50.00 GCAACCGCTTTTCCATTGCA	REVERSE PRIMER 316 22 59.76 45.46 CCCAAAGGCTCAAATTCATGCT	5 PRODUCT SIZE: 189	FORWARD PRIMER 149 20 60.60 50.00 TGCAACCGCTTTTCCATTGC	REVERSE PRIMER 317 21 58.38 47.62 CCCAAAGGCTCAAATTCATGC
>BPScaffold_463	>BPScaffold_1	463	p4	(ATAA)6	24	3274395	3274418	1 PRODUCT SIZE: 199	FORWARD PRIMER 149 21 58.94 47.62 AGCCCAAGACTACCAAGAACA	REVERSE PRIMER 328 20 59.90 55.00 GCCGCACGTACAACTGATTC	2 PRODUCT SIZE: 161	FORWARD PRIMER 238 20 59.97 60.00 GAAGGCGGAGGAGTCGTATG	REVERSE PRIMER 379 20 59.69 55.00 GATCTATACCAGCGCCACGT	3 PRODUCT SIZE: 162	FORWARD PRIMER 237 20 60.11 55.00 AGAAGGCGGAGGAGTCGTAT	REVERSE PRIMER 379 20 59.69 55.00 GATCTATACCAGCGCCACGT	4 PRODUCT SIZE: 160	FORWARD PRIMER 238 20 59.97 60.00 GAAGGCGGAGGAGTCGTATG	REVERSE PRIMER 378 20 59.69 55.00 ATCTATACCAGCGCCACGTC	5 PRODUCT SIZE: 198	FORWARD PRIMER 150 21 58.85 52.38 GCCCAAGACTACCAAGAACAC	REVERSE PRIMER 328 20 59.90 55.00 GCCGCACGTACAACTGATTC
>BPScaffold_464	>BPScaffold_1	464	c	(AT)10(TA)35	90	3283935	3284024	1 PRODUCT SIZE: 227	FORWARD PRIMER 12 20 60.11 55.00 CAACCGCCTCTGCAATCAAC	REVERSE PRIMER 215 24 59.05 37.50 TCGTTAAATGCATGAATCTTGGGA	2 PRODUCT SIZE: 226	FORWARD PRIMER 13 20 60.25 50.00 AACCGCCTCTGCAATCAACT	REVERSE PRIMER 215 24 59.05 37.50 TCGTTAAATGCATGAATCTTGGGA	3 PRODUCT SIZE: 226	FORWARD PRIMER 12 20 60.11 55.00 CAACCGCCTCTGCAATCAAC	REVERSE PRIMER 215 23 57.75 39.13 CGTTAAATGCATGAATCTTGGGA	4 PRODUCT SIZE: 227	FORWARD PRIMER 12 20 60.11 55.00 CAACCGCCTCTGCAATCAAC	REVERSE PRIMER 216 23 57.75 39.13 TCGTTAAATGCATGAATCTTGGG	5 PRODUCT SIZE: 225	FORWARD PRIMER 13 20 60.25 50.00 AACCGCCTCTGCAATCAACT	REVERSE PRIMER 215 23 57.75 39.13 CGTTAAATGCATGAATCTTGGGA
>BPScaffold_465	>BPScaffold_1	465	p2	(TA)12	24	3292175	3292198
>BPScaffold_466	>BPScaffold_1	466	p4	(TTTA)5	20	3297792	3297811	1 PRODUCT SIZE: 210	FORWARD PRIMER 70 21 60.20 47.62 TGTGTTCTTGCACCGTTTTCG	REVERSE PRIMER 260 20 57.59 50.00 TGTGGGACTAAGTTGGAGGA	2 PRODUCT SIZE: 209	FORWARD PRIMER 71 20 58.54 50.00 GTGTTCTTGCACCGTTTTCG	REVERSE PRIMER 260 20 57.59 50.00 TGTGGGACTAAGTTGGAGGA	3 PRODUCT SIZE: 210	FORWARD PRIMER 70 21 60.20 47.62 TGTGTTCTTGCACCGTTTTCG	REVERSE PRIMER 258 22 59.16 50.00 TGTGGGACTAAGTTGGAGGATC	4 PRODUCT SIZE: 210	FORWARD PRIMER 70 21 60.20 47.62 TGTGTTCTTGCACCGTTTTCG	REVERSE PRIMER 259 21 58.08 47.62 TGTGGGACTAAGTTGGAGGAT	5 PRODUCT SIZE: 212	FORWARD PRIMER 70 21 60.20 47.62 TGTGTTCTTGCACCGTTTTCG	REVERSE PRIMER 260 22 59.16 50.00 GATGTGGGACTAAGTTGGAGGA
>BPScaffold_467	>BPScaffold_1	467	p2	(TA)27	54	3297917	3297970	1 PRODUCT SIZE: 163	FORWARD PRIMER 227 20 59.89 50.00 TTTGGGCGAGGTCGTTACAA	REVERSE PRIMER 370 20 59.07 55.00 AATTCACCCCTCCTAAGGCC	2 PRODUCT SIZE: 162	FORWARD PRIMER 228 20 59.89 50.00 TTGGGCGAGGTCGTTACAAA	REVERSE PRIMER 370 20 59.07 55.00 AATTCACCCCTCCTAAGGCC	3 PRODUCT SIZE: 166	FORWARD PRIMER 224 20 60.32 55.00 CACTTTGGGCGAGGTCGTTA	REVERSE PRIMER 370 20 59.07 55.00 AATTCACCCCTCCTAAGGCC	4 PRODUCT SIZE: 165	FORWARD PRIMER 225 20 60.32 55.00 ACTTTGGGCGAGGTCGTTAC	REVERSE PRIMER 370 20 59.07 55.00 AATTCACCCCTCCTAAGGCC	5 PRODUCT SIZE: 164	FORWARD PRIMER 226 20 60.32 55.00 CTTTGGGCGAGGTCGTTACA	REVERSE PRIMER 370 20 59.07 55.00 AATTCACCCCTCCTAAGGCC
>BPScaffold_468	>BPScaffold_1	468	p3	(TTA)5	15	3301682	3301696	1 PRODUCT SIZE: 101	FORWARD PRIMER 225 20 59.89 50.00 TTGCTTGACTCCCTGCATGT	REVERSE PRIMER 306 20 58.96 50.00 ACACGACTAACAGCCAGACA	2 PRODUCT SIZE: 100	FORWARD PRIMER 218 20 59.31 55.00 TCCCTCTTTGCTTGACTCCC	REVERSE PRIMER 298 20 59.38 55.00 AACAGCCAGACATCTGAGGG	3 PRODUCT SIZE: 104	FORWARD PRIMER 222 20 59.53 50.00 TCTTTGCTTGACTCCCTGCA	REVERSE PRIMER 306 20 58.96 50.00 ACACGACTAACAGCCAGACA	4 PRODUCT SIZE: 108	FORWARD PRIMER 218 20 59.31 55.00 TCCCTCTTTGCTTGACTCCC	REVERSE PRIMER 306 20 58.96 50.00 ACACGACTAACAGCCAGACA	5 PRODUCT SIZE: 107	FORWARD PRIMER 219 20 59.31 55.00 CCCTCTTTGCTTGACTCCCT	REVERSE PRIMER 306 20 58.96 50.00 ACACGACTAACAGCCAGACA
>BPScaffold_469	>BPScaffold_1	469	p3	(AAG)12	36	3309677	3309712	1 PRODUCT SIZE: 172	FORWARD PRIMER 2 19 60.68 57.90 CTGGAAAACGGCCGGGATT	REVERSE PRIMER 154 20 60.04 55.00 TCTTCTTCTTTCCCGACGCC	2 PRODUCT SIZE: 172	FORWARD PRIMER 2 20 61.93 60.00 CTGGAAAACGGCCGGGATTG	REVERSE PRIMER 154 20 60.04 55.00 TCTTCTTCTTTCCCGACGCC	3 PRODUCT SIZE: 171	FORWARD PRIMER 3 19 60.97 57.90 TGGAAAACGGCCGGGATTG	REVERSE PRIMER 154 20 60.04 55.00 TCTTCTTCTTTCCCGACGCC	4 PRODUCT SIZE: 172	FORWARD PRIMER 2 18 60.04 61.11 CTGGAAAACGGCCGGGAT	REVERSE PRIMER 154 20 60.04 55.00 TCTTCTTCTTTCCCGACGCC	5 PRODUCT SIZE: 215	FORWARD PRIMER 154 20 60.04 55.00 GGCGTCGGGAAAGAAGAAGA	REVERSE PRIMER 349 20 57.26 45.00 AGGTTGTGATCTTTACGCGA
>BPScaffold_470	>BPScaffold_1	470	p3	(TTA)6	18	3311870	3311887	1 PRODUCT SIZE: 200	FORWARD PRIMER 33 20 60.25 55.00 CGGTTCAGTCCGGTTCAACT	REVERSE PRIMER 213 20 57.67 40.00 AACAAACACGCGAACAAACA	2 PRODUCT SIZE: 199	FORWARD PRIMER 33 20 60.25 55.00 CGGTTCAGTCCGGTTCAACT	REVERSE PRIMER 212 20 57.67 40.00 ACAAACACGCGAACAAACAA	3 PRODUCT SIZE: 200	FORWARD PRIMER 33 20 60.25 55.00 CGGTTCAGTCCGGTTCAACT	REVERSE PRIMER 212 21 58.34 38.10 AACAAACACGCGAACAAACAA	4 PRODUCT SIZE: 199	FORWARD PRIMER 33 20 60.25 55.00 CGGTTCAGTCCGGTTCAACT	REVERSE PRIMER 211 21 58.34 38.10 ACAAACACGCGAACAAACAAA	5 PRODUCT SIZE: 200	FORWARD PRIMER 33 20 60.25 55.00 CGGTTCAGTCCGGTTCAACT	REVERSE PRIMER 211 22 58.95 36.36 AACAAACACGCGAACAAACAAA
>BPScaffold_471	>BPScaffold_1	471	c	(TG)20(TA)7catttatttattttatttac(TTAT)5	94	3312001	3312094	1 PRODUCT SIZE: 236	FORWARD PRIMER 127 20 59.13 50.00 GTGTGTGTGTGTGTGTGTGT	REVERSE PRIMER 338 25 59.76 36.00 ACATGTTGGCACGTAAATTAAGACA	2 PRODUCT SIZE: 237	FORWARD PRIMER 126 20 59.13 50.00 TGTGTGTGTGTGTGTGTGTG	REVERSE PRIMER 338 25 59.76 36.00 ACATGTTGGCACGTAAATTAAGACA	3 PRODUCT SIZE: 238	FORWARD PRIMER 125 20 59.13 50.00 GTGTGTGTGTGTGTGTGTGT	REVERSE PRIMER 338 25 59.76 36.00 ACATGTTGGCACGTAAATTAAGACA	4 PRODUCT SIZE: 239	FORWARD PRIMER 124 20 59.13 50.00 TGTGTGTGTGTGTGTGTGTG	REVERSE PRIMER 338 25 59.76 36.00 ACATGTTGGCACGTAAATTAAGACA	5 PRODUCT SIZE: 240	FORWARD PRIMER 123 20 59.13 50.00 GTGTGTGTGTGTGTGTGTGT	REVERSE PRIMER 338 25 59.76 36.00 ACATGTTGGCACGTAAATTAAGACA
>BPScaffold_472	>BPScaffold_1	472	p3	(CAA)6	18	3317675	3317692	1 PRODUCT SIZE: 177	FORWARD PRIMER 72 20 59.89 50.00 ACCACCACCATCACAGCATT	REVERSE PRIMER 228 21 59.65 47.62 TCATTCCCTTTGCTTCCGAGT	2 PRODUCT SIZE: 181	FORWARD PRIMER 68 20 59.67 55.00 ATCCACCACCACCATCACAG	REVERSE PRIMER 228 21 59.65 47.62 TCATTCCCTTTGCTTCCGAGT	3 PRODUCT SIZE: 187	FORWARD PRIMER 62 20 59.23 50.00 TGCTTTATCCACCACCACCA	REVERSE PRIMER 228 21 59.65 47.62 TCATTCCCTTTGCTTCCGAGT	4 PRODUCT SIZE: 179	FORWARD PRIMER 72 20 59.89 50.00 ACCACCACCATCACAGCATT	REVERSE PRIMER 230 21 59.37 47.62 TCTCATTCCCTTTGCTTCCGA	5 PRODUCT SIZE: 183	FORWARD PRIMER 68 20 59.67 55.00 ATCCACCACCACCATCACAG	REVERSE PRIMER 230 21 59.37 47.62 TCTCATTCCCTTTGCTTCCGA
>BPScaffold_473	>BPScaffold_1	473	p2	(TA)36	72	3322050	3322121	1 PRODUCT SIZE: 204	FORWARD PRIMER 59 20 58.92 50.00 AGTGTGGGGGAATGCCTTAA	REVERSE PRIMER 243 20 60.32 50.00 ACCAGAGCCGTCATGCAATT	2 PRODUCT SIZE: 205	FORWARD PRIMER 59 20 58.92 50.00 AGTGTGGGGGAATGCCTTAA	REVERSE PRIMER 244 20 60.32 50.00 AACCAGAGCCGTCATGCAAT	3 PRODUCT SIZE: 205	FORWARD PRIMER 58 20 58.92 50.00 AAGTGTGGGGGAATGCCTTA	REVERSE PRIMER 243 20 60.32 50.00 ACCAGAGCCGTCATGCAATT	4 PRODUCT SIZE: 206	FORWARD PRIMER 58 20 58.92 50.00 AAGTGTGGGGGAATGCCTTA	REVERSE PRIMER 244 20 60.32 50.00 AACCAGAGCCGTCATGCAAT	5 PRODUCT SIZE: 206	FORWARD PRIMER 57 20 58.92 50.00 TAAGTGTGGGGGAATGCCTT	REVERSE PRIMER 243 20 60.32 50.00 ACCAGAGCCGTCATGCAATT
>BPScaffold_474	>BPScaffold_1	474	p3	(TAA)5	15	3341986	3342000	1 PRODUCT SIZE: 193	FORWARD PRIMER 101 20 59.96 55.00 TCCCCTTTCCTCCGACTCAT	REVERSE PRIMER 274 20 59.96 60.00 TGTCTCCTCTCTGTCCCAGG	2 PRODUCT SIZE: 201	FORWARD PRIMER 116 20 60.11 60.00 CTCATCAAGTCGTCACCCCC	REVERSE PRIMER 297 20 59.53 60.00 CTCCCTAGCCGTCTACTCCT	3 PRODUCT SIZE: 202	FORWARD PRIMER 116 20 60.11 60.00 CTCATCAAGTCGTCACCCCC	REVERSE PRIMER 298 20 59.53 60.00 TCTCCCTAGCCGTCTACTCC	4 PRODUCT SIZE: 204	FORWARD PRIMER 116 20 60.11 60.00 CTCATCAAGTCGTCACCCCC	REVERSE PRIMER 300 20 59.53 60.00 CCTCTCCCTAGCCGTCTACT	5 PRODUCT SIZE: 205	FORWARD PRIMER 116 20 60.11 60.00 CTCATCAAGTCGTCACCCCC	REVERSE PRIMER 301 20 59.53 60.00 TCCTCTCCCTAGCCGTCTAC
>BPScaffold_475	>BPScaffold_1	475	p3	(AAT)5	15	3343076	3343090	1 PRODUCT SIZE: 200	FORWARD PRIMER 110 20 60.03 50.00 ACCCCAACACCAGCTTTTCA	REVERSE PRIMER 290 20 58.11 45.00 ACGAGGAAAAGCCAATTCGT	2 PRODUCT SIZE: 206	FORWARD PRIMER 104 20 59.90 55.00 GAAAACACCCCAACACCAGC	REVERSE PRIMER 290 20 58.11 45.00 ACGAGGAAAAGCCAATTCGT	3 PRODUCT SIZE: 202	FORWARD PRIMER 108 20 60.33 50.00 ACACCCCAACACCAGCTTTT	REVERSE PRIMER 290 20 58.11 45.00 ACGAGGAAAAGCCAATTCGT	4 PRODUCT SIZE: 199	FORWARD PRIMER 111 20 59.61 55.00 CCCCAACACCAGCTTTTCAC	REVERSE PRIMER 290 20 58.11 45.00 ACGAGGAAAAGCCAATTCGT	5 PRODUCT SIZE: 201	FORWARD PRIMER 109 20 59.61 55.00 CACCCCAACACCAGCTTTTC	REVERSE PRIMER 290 20 58.11 45.00 ACGAGGAAAAGCCAATTCGT
>BPScaffold_476	>BPScaffold_1	476	p3	(AAT)5	15	3350186	3350200	1 PRODUCT SIZE: 199	FORWARD PRIMER 110 20 60.11 50.00 ACCCCAACACCAGCATTTCA	REVERSE PRIMER 289 20 59.81 50.00 TGGAAAATGGGCTGGGTTGA	2 PRODUCT SIZE: 200	FORWARD PRIMER 109 20 59.68 55.00 CACCCCAACACCAGCATTTC	REVERSE PRIMER 289 20 59.81 50.00 TGGAAAATGGGCTGGGTTGA	3 PRODUCT SIZE: 205	FORWARD PRIMER 104 20 59.90 55.00 GAAAACACCCCAACACCAGC	REVERSE PRIMER 289 20 59.81 50.00 TGGAAAATGGGCTGGGTTGA	4 PRODUCT SIZE: 198	FORWARD PRIMER 111 20 59.68 55.00 CCCCAACACCAGCATTTCAC	REVERSE PRIMER 289 20 59.81 50.00 TGGAAAATGGGCTGGGTTGA	5 PRODUCT SIZE: 201	FORWARD PRIMER 108 20 60.40 50.00 ACACCCCAACACCAGCATTT	REVERSE PRIMER 289 20 59.81 50.00 TGGAAAATGGGCTGGGTTGA
>BPScaffold_477	>BPScaffold_1	477	c	(TA)18tctatatatataata(AT)16(TTAT)5	103	3350845	3350947	1 PRODUCT SIZE: 274	FORWARD PRIMER 74 24 57.12 33.33 AATTGTGTGTATGTGTATGTGTGT	REVERSE PRIMER 328 20 57.82 45.00 TGGCACACAAATCGAGACAT	2 PRODUCT SIZE: 275	FORWARD PRIMER 73 25 57.73 32.00 AAATTGTGTGTATGTGTATGTGTGT	REVERSE PRIMER 328 20 57.82 45.00 TGGCACACAAATCGAGACAT	3 PRODUCT SIZE: 274	FORWARD PRIMER 74 25 57.03 32.00 AATTGTGTGTATGTGTATGTGTGTA	REVERSE PRIMER 328 20 57.82 45.00 TGGCACACAAATCGAGACAT	4 PRODUCT SIZE: 274	FORWARD PRIMER 74 24 57.12 33.33 AATTGTGTGTATGTGTATGTGTGT	REVERSE PRIMER 327 21 57.67 42.86 TGGCACACAAATCGAGACATA	5 PRODUCT SIZE: 274	FORWARD PRIMER 74 24 57.12 33.33 AATTGTGTGTATGTGTATGTGTGT	REVERSE PRIMER 326 22 58.33 40.91 TGGCACACAAATCGAGACATAA
>BPScaffold_478	>BPScaffold_1	478	p2	(AT)6	12	3432420	3432431	1 PRODUCT SIZE: 215	FORWARD PRIMER 79 21 59.28 52.38 CGGTTTCGTTCGGAAAGGTAG	REVERSE PRIMER 274 20 60.04 50.00 AGCGTCTACCAATTTCGCCA	2 PRODUCT SIZE: 215	FORWARD PRIMER 79 20 58.22 50.00 CGGTTTCGTTCGGAAAGGTA	REVERSE PRIMER 274 20 60.04 50.00 AGCGTCTACCAATTTCGCCA	3 PRODUCT SIZE: 210	FORWARD PRIMER 84 20 57.79 50.00 TCGTTCGGAAAGGTAGGAGA	REVERSE PRIMER 274 20 60.04 50.00 AGCGTCTACCAATTTCGCCA	4 PRODUCT SIZE: 214	FORWARD PRIMER 80 21 58.93 52.38 GGTTTCGTTCGGAAAGGTAGG	REVERSE PRIMER 274 20 60.04 50.00 AGCGTCTACCAATTTCGCCA	5 PRODUCT SIZE: 205	FORWARD PRIMER 89 22 59.45 54.54 CGGAAAGGTAGGAGATAGGACG	REVERSE PRIMER 274 20 60.04 50.00 AGCGTCTACCAATTTCGCCA
>BPScaffold_479	>BPScaffold_1	479	p2	(AT)10	20	3443347	3443366	1 PRODUCT SIZE: 149	FORWARD PRIMER 83 21 58.28 47.62 ACCCATCCTGTATATTGCCCT	REVERSE PRIMER 211 21 58.45 47.62 TGCCTAGGACTTGATCTTGGT	2 PRODUCT SIZE: 167	FORWARD PRIMER 65 23 59.34 43.48 AGGGTCACAATTTCTTCTACCCA	REVERSE PRIMER 211 21 58.45 47.62 TGCCTAGGACTTGATCTTGGT	3 PRODUCT SIZE: 134	FORWARD PRIMER 98 22 60.22 45.46 TGCCCTTTTCATTCTGTGTTGC	REVERSE PRIMER 211 21 58.45 47.62 TGCCTAGGACTTGATCTTGGT	4 PRODUCT SIZE: 133	FORWARD PRIMER 99 22 60.22 45.46 GCCCTTTTCATTCTGTGTTGCA	REVERSE PRIMER 211 21 58.45 47.62 TGCCTAGGACTTGATCTTGGT	5 PRODUCT SIZE: 150	FORWARD PRIMER 83 21 58.28 47.62 ACCCATCCTGTATATTGCCCT	REVERSE PRIMER 211 22 59.09 45.46 TTGCCTAGGACTTGATCTTGGT
>BPScaffold_480	>BPScaffold_1	480	p2	(AT)6	12	3447980	3447991	1 PRODUCT SIZE: 197	FORWARD PRIMER 47 20 58.10 45.00 AGGCGACTTTCAAGCATTCA	REVERSE PRIMER 223 21 59.45 52.38 TGAAAGAGAGATCCACCACGG	2 PRODUCT SIZE: 196	FORWARD PRIMER 47 20 58.10 45.00 AGGCGACTTTCAAGCATTCA	REVERSE PRIMER 222 21 59.45 52.38 GAAAGAGAGATCCACCACGGT	3 PRODUCT SIZE: 195	FORWARD PRIMER 47 20 58.10 45.00 AGGCGACTTTCAAGCATTCA	REVERSE PRIMER 222 20 58.35 50.00 AAAGAGAGATCCACCACGGT	4 PRODUCT SIZE: 195	FORWARD PRIMER 49 22 59.91 45.46 GCGACTTTCAAGCATTCATCGA	REVERSE PRIMER 223 21 59.45 52.38 TGAAAGAGAGATCCACCACGG	5 PRODUCT SIZE: 194	FORWARD PRIMER 49 22 59.91 45.46 GCGACTTTCAAGCATTCATCGA	REVERSE PRIMER 222 21 59.45 52.38 GAAAGAGAGATCCACCACGGT
>BPScaffold_481	>BPScaffold_1	481	p3	(ATA)5	15	3453888	3453902	1 PRODUCT SIZE: 241	FORWARD PRIMER 47 20 60.11 55.00 CTGCGCTACATCCCTTTCCA	REVERSE PRIMER 268 20 60.04 50.00 CGCATTGCAAAGCCTCCTTT	2 PRODUCT SIZE: 244	FORWARD PRIMER 44 20 60.03 50.00 AAGCTGCGCTACATCCCTTT	REVERSE PRIMER 268 20 60.04 50.00 CGCATTGCAAAGCCTCCTTT	3 PRODUCT SIZE: 240	FORWARD PRIMER 48 20 59.45 50.00 TGCGCTACATCCCTTTCCAT	REVERSE PRIMER 268 20 60.04 50.00 CGCATTGCAAAGCCTCCTTT	4 PRODUCT SIZE: 248	FORWARD PRIMER 40 20 60.18 55.00 TACCAAGCTGCGCTACATCC	REVERSE PRIMER 268 20 60.04 50.00 CGCATTGCAAAGCCTCCTTT	5 PRODUCT SIZE: 247	FORWARD PRIMER 47 20 60.11 55.00 CTGCGCTACATCCCTTTCCA	REVERSE PRIMER 274 20 59.83 50.00 ACATCTCGCATTGCAAAGCC
>BPScaffold_482	>BPScaffold_1	482	p2	(TA)9	18	3455001	3455018	1 PRODUCT SIZE: 254	FORWARD PRIMER 128 20 59.74 50.00 TCCGTGTTGTGTCCCCTTTT	REVERSE PRIMER 362 20 59.54 55.00 GCCGGCAGTTTTAGGGATTG	2 PRODUCT SIZE: 253	FORWARD PRIMER 129 20 59.62 55.00 CCGTGTTGTGTCCCCTTTTG	REVERSE PRIMER 362 20 59.54 55.00 GCCGGCAGTTTTAGGGATTG	3 PRODUCT SIZE: 260	FORWARD PRIMER 128 20 59.74 50.00 TCCGTGTTGTGTCCCCTTTT	REVERSE PRIMER 368 20 59.75 55.00 ACTAGGGCCGGCAGTTTTAG	4 PRODUCT SIZE: 259	FORWARD PRIMER 129 20 59.62 55.00 CCGTGTTGTGTCCCCTTTTG	REVERSE PRIMER 368 20 59.75 55.00 ACTAGGGCCGGCAGTTTTAG	5 PRODUCT SIZE: 259	FORWARD PRIMER 128 20 59.74 50.00 TCCGTGTTGTGTCCCCTTTT	REVERSE PRIMER 367 20 60.46 60.00 CTAGGGCCGGCAGTTTTAGG
>BPScaffold_483	>BPScaffold_1	483	c	(AT)18a(AT)25	87	3602104	3602190	1 PRODUCT SIZE: 216	FORWARD PRIMER 86 21 59.25 47.62 TGCGAGAAGAATTAGAGCGGA	REVERSE PRIMER 282 20 60.04 50.00 AGCGTCTACCAATTTCGCCA	2 PRODUCT SIZE: 217	FORWARD PRIMER 85 21 59.15 52.38 GTGCGAGAAGAATTAGAGCGG	REVERSE PRIMER 282 20 60.04 50.00 AGCGTCTACCAATTTCGCCA	3 PRODUCT SIZE: 181	FORWARD PRIMER 218 21 60.20 52.38 AGAGGAGGGTTGGATCACACT	REVERSE PRIMER 379 20 60.61 55.00 GGCTCAGGATTGCCCACTTT	4 PRODUCT SIZE: 181	FORWARD PRIMER 218 20 58.72 55.00 AGAGGAGGGTTGGATCACAC	REVERSE PRIMER 379 20 60.61 55.00 GGCTCAGGATTGCCCACTTT	5 PRODUCT SIZE: 180	FORWARD PRIMER 219 20 58.72 55.00 GAGGAGGGTTGGATCACACT	REVERSE PRIMER 379 20 60.61 55.00 GGCTCAGGATTGCCCACTTT
>BPScaffold_484	>BPScaffold_1	484	p3	(TTA)7	21	3605261	3605281	1 PRODUCT SIZE: 209	FORWARD PRIMER 163 20 59.68 50.00 TCCCACCGCGTCAAACTTAT	REVERSE PRIMER 352 20 59.61 60.00 GGACGCTAGGGAAGATGACC	2 PRODUCT SIZE: 210	FORWARD PRIMER 162 20 59.68 50.00 ATCCCACCGCGTCAAACTTA	REVERSE PRIMER 352 20 59.61 60.00 GGACGCTAGGGAAGATGACC	3 PRODUCT SIZE: 213	FORWARD PRIMER 163 20 59.68 50.00 TCCCACCGCGTCAAACTTAT	REVERSE PRIMER 356 20 59.74 55.00 TGGAGGACGCTAGGGAAGAT	4 PRODUCT SIZE: 214	FORWARD PRIMER 162 20 59.68 50.00 ATCCCACCGCGTCAAACTTA	REVERSE PRIMER 356 20 59.74 55.00 TGGAGGACGCTAGGGAAGAT	5 PRODUCT SIZE: 216	FORWARD PRIMER 163 20 59.68 50.00 TCCCACCGCGTCAAACTTAT	REVERSE PRIMER 359 20 60.25 55.00 AAGTGGAGGACGCTAGGGAA
>BPScaffold_485	>BPScaffold_1	485	p3	(TTA)7	21	3610149	3610169	1 PRODUCT SIZE: 198	FORWARD PRIMER 99 20 60.04 55.00 ACCGGGTAAACCAGCTAACG	REVERSE PRIMER 277 20 59.54 55.00 ACTATGGACGTTGGCTAGGC	2 PRODUCT SIZE: 202	FORWARD PRIMER 99 20 60.04 55.00 ACCGGGTAAACCAGCTAACG	REVERSE PRIMER 281 20 59.46 55.00 CTGGACTATGGACGTTGGCT	3 PRODUCT SIZE: 204	FORWARD PRIMER 99 20 60.04 55.00 ACCGGGTAAACCAGCTAACG	REVERSE PRIMER 283 20 60.46 60.00 GGCTGGACTATGGACGTTGG	4 PRODUCT SIZE: 213	FORWARD PRIMER 99 20 60.04 55.00 ACCGGGTAAACCAGCTAACG	REVERSE PRIMER 292 20 60.03 55.00 AGATGGTGGGGCTGGACTAT	5 PRODUCT SIZE: 212	FORWARD PRIMER 99 20 60.04 55.00 ACCGGGTAAACCAGCTAACG	REVERSE PRIMER 291 20 59.89 60.00 GATGGTGGGGCTGGACTATG
>BPScaffold_486	>BPScaffold_1	486	c	(TA)17(AT)6	46	3621135	3621180	1 PRODUCT SIZE: 172	FORWARD PRIMER 63 21 58.28 47.62 ACCCATCCTGTATATTGCCCT	REVERSE PRIMER 213 22 57.13 40.91 TTCTCATGGGAATCTGGAATGT	2 PRODUCT SIZE: 190	FORWARD PRIMER 45 23 59.34 43.48 AGGGTCACAATTTCTTCTACCCA	REVERSE PRIMER 213 22 57.13 40.91 TTCTCATGGGAATCTGGAATGT	3 PRODUCT SIZE: 171	FORWARD PRIMER 63 21 58.28 47.62 ACCCATCCTGTATATTGCCCT	REVERSE PRIMER 212 22 57.13 40.91 TCTCATGGGAATCTGGAATGTT	4 PRODUCT SIZE: 189	FORWARD PRIMER 45 23 59.34 43.48 AGGGTCACAATTTCTTCTACCCA	REVERSE PRIMER 212 22 57.13 40.91 TCTCATGGGAATCTGGAATGTT	5 PRODUCT SIZE: 157	FORWARD PRIMER 78 22 60.22 45.46 TGCCCTTTTCATTCTGTGTTGC	REVERSE PRIMER 213 22 57.13 40.91 TTCTCATGGGAATCTGGAATGT
>BPScaffold_487	>BPScaffold_1	487	p3	(CGC)5	15	3627184	3627198	1 PRODUCT SIZE: 195	FORWARD PRIMER 154 20 59.89 50.00 TTCTCCAAAAGCTCCGCCTT	REVERSE PRIMER 329 20 59.97 55.00 AAAGCAGACCGTTGAGGAGG	2 PRODUCT SIZE: 197	FORWARD PRIMER 152 20 60.32 55.00 TCTTCTCCAAAAGCTCCGCC	REVERSE PRIMER 329 20 59.97 55.00 AAAGCAGACCGTTGAGGAGG	3 PRODUCT SIZE: 197	FORWARD PRIMER 154 20 59.89 50.00 TTCTCCAAAAGCTCCGCCTT	REVERSE PRIMER 331 20 60.25 55.00 CCAAAGCAGACCGTTGAGGA	4 PRODUCT SIZE: 196	FORWARD PRIMER 153 20 60.32 55.00 CTTCTCCAAAAGCTCCGCCT	REVERSE PRIMER 329 20 59.97 55.00 AAAGCAGACCGTTGAGGAGG	5 PRODUCT SIZE: 199	FORWARD PRIMER 152 20 60.32 55.00 TCTTCTCCAAAAGCTCCGCC	REVERSE PRIMER 331 20 60.25 55.00 CCAAAGCAGACCGTTGAGGA
>BPScaffold_488	>BPScaffold_1	488	p3	(TTA)9	27	3628207	3628233	1 PRODUCT SIZE: 166	FORWARD PRIMER 141 20 59.55 55.00 TCTAACGTTCGATCCCACCG	REVERSE PRIMER 287 20 59.56 50.00 ACGAAGAAAAGCCGATTCGC	2 PRODUCT SIZE: 165	FORWARD PRIMER 141 20 59.55 55.00 TCTAACGTTCGATCCCACCG	REVERSE PRIMER 286 20 59.56 50.00 CGAAGAAAAGCCGATTCGCA	3 PRODUCT SIZE: 195	FORWARD PRIMER 141 20 59.55 55.00 TCTAACGTTCGATCCCACCG	REVERSE PRIMER 315 21 58.90 47.62 AGACTTAGAGCTGCAATCGGA	4 PRODUCT SIZE: 196	FORWARD PRIMER 141 20 59.55 55.00 TCTAACGTTCGATCCCACCG	REVERSE PRIMER 315 22 60.16 50.00 CAGACTTAGAGCTGCAATCGGA	5 PRODUCT SIZE: 196	FORWARD PRIMER 141 20 59.55 55.00 TCTAACGTTCGATCCCACCG	REVERSE PRIMER 316 21 58.80 52.38 CAGACTTAGAGCTGCAATCGG
>BPScaffold_489	>BPScaffold_1	489	p3	(TTA)6	18	3636110	3636127	1 PRODUCT SIZE: 159	FORWARD PRIMER 150 20 59.47 55.00 TCCAACGTTCTATCCCACCG	REVERSE PRIMER 287 22 59.49 45.46 TCCAATCAGCCCATGAATCTCA	2 PRODUCT SIZE: 158	FORWARD PRIMER 150 20 59.47 55.00 TCCAACGTTCTATCCCACCG	REVERSE PRIMER 287 21 58.06 47.62 CCAATCAGCCCATGAATCTCA	3 PRODUCT SIZE: 160	FORWARD PRIMER 149 21 60.07 52.38 TTCCAACGTTCTATCCCACCG	REVERSE PRIMER 287 22 59.49 45.46 TCCAATCAGCCCATGAATCTCA	4 PRODUCT SIZE: 160	FORWARD PRIMER 150 20 59.47 55.00 TCCAACGTTCTATCCCACCG	REVERSE PRIMER 287 23 60.05 43.48 TTCCAATCAGCCCATGAATCTCA	5 PRODUCT SIZE: 203	FORWARD PRIMER 165 20 58.74 50.00 CACCGCGTCGAACGTATTTA	REVERSE PRIMER 346 22 57.81 40.91 TGTTTGAAGGGGGAGAAAATCA
>BPScaffold_490	>BPScaffold_1	490	p3	(ATA)5	15	3637192	3637206	1 PRODUCT SIZE: 241	FORWARD PRIMER 47 20 60.11 55.00 CTGCGCTACATCCCTTTCCA	REVERSE PRIMER 268 20 60.04 50.00 CGCATTGCAAAGCCTCCTTT	2 PRODUCT SIZE: 244	FORWARD PRIMER 44 20 60.03 50.00 AAGCTGCGCTACATCCCTTT	REVERSE PRIMER 268 20 60.04 50.00 CGCATTGCAAAGCCTCCTTT	3 PRODUCT SIZE: 240	FORWARD PRIMER 48 20 59.45 50.00 TGCGCTACATCCCTTTCCAT	REVERSE PRIMER 268 20 60.04 50.00 CGCATTGCAAAGCCTCCTTT	4 PRODUCT SIZE: 248	FORWARD PRIMER 40 20 60.18 55.00 TACCAAGCTGCGCTACATCC	REVERSE PRIMER 268 20 60.04 50.00 CGCATTGCAAAGCCTCCTTT	5 PRODUCT SIZE: 247	FORWARD PRIMER 47 20 60.11 55.00 CTGCGCTACATCCCTTTCCA	REVERSE PRIMER 274 20 59.83 50.00 ACATCTCGCATTGCAAAGCC
>BPScaffold_491	>BPScaffold_1	491	p2	(TA)25	50	3638306	3638355	1 PRODUCT SIZE: 201	FORWARD PRIMER 96 20 60.18 55.00 TCCGTGTTGTGTCCCCTTTC	REVERSE PRIMER 275 22 58.33 40.91 ACTACGAGCTTGTTTTATGGCA	2 PRODUCT SIZE: 202	FORWARD PRIMER 95 20 59.52 50.00 ATCCGTGTTGTGTCCCCTTT	REVERSE PRIMER 275 22 58.33 40.91 ACTACGAGCTTGTTTTATGGCA	3 PRODUCT SIZE: 199	FORWARD PRIMER 98 20 60.53 55.00 CGTGTTGTGTCCCCTTTCGA	REVERSE PRIMER 275 22 58.33 40.91 ACTACGAGCTTGTTTTATGGCA	4 PRODUCT SIZE: 273	FORWARD PRIMER 96 20 60.18 55.00 TCCGTGTTGTGTCCCCTTTC	REVERSE PRIMER 349 20 59.54 55.00 GCCGGCAGTTTTAGGGATTG	5 PRODUCT SIZE: 201	FORWARD PRIMER 96 20 60.18 55.00 TCCGTGTTGTGTCCCCTTTC	REVERSE PRIMER 274 23 58.93 39.13 ACTACGAGCTTGTTTTATGGCAA
>BPScaffold_492	>BPScaffold_1	492	p3	(TTA)8	24	3647697	3647720	1 PRODUCT SIZE: 237	FORWARD PRIMER 162 20 59.63 50.00 CCGCGCGTCAAACGTTATTA	REVERSE PRIMER 379 20 59.55 55.00 GCACAACCCGCTATTCTTGG	2 PRODUCT SIZE: 191	FORWARD PRIMER 208 22 59.83 54.54 GGAACCCTTCCTTCTCTGATCC	REVERSE PRIMER 379 20 59.55 55.00 GCACAACCCGCTATTCTTGG	3 PRODUCT SIZE: 237	FORWARD PRIMER 162 21 60.01 47.62 CCGCGCGTCAAACGTTATTAT	REVERSE PRIMER 379 20 59.55 55.00 GCACAACCCGCTATTCTTGG	4 PRODUCT SIZE: 238	FORWARD PRIMER 162 20 59.63 50.00 CCGCGCGTCAAACGTTATTA	REVERSE PRIMER 380 20 58.84 50.00 TGCACAACCCGCTATTCTTG	5 PRODUCT SIZE: 237	FORWARD PRIMER 162 19 59.87 52.63 CCGCGCGTCAAACGTTATT	REVERSE PRIMER 379 20 59.55 55.00 GCACAACCCGCTATTCTTGG
>BPScaffold_493	>BPScaffold_1	493	c	(TA)16t(TA)6ttatataat(ATA)15	99	3671477	3671575	1 PRODUCT SIZE: 177	FORWARD PRIMER 207 21 59.61 52.38 GGAACGGTGATGATGTTGTCG	REVERSE PRIMER 364 20 60.18 50.00 ACAAAGTGGGCTGCAAGGAT	2 PRODUCT SIZE: 178	FORWARD PRIMER 207 21 59.61 52.38 GGAACGGTGATGATGTTGTCG	REVERSE PRIMER 365 20 59.52 50.00 TACAAAGTGGGCTGCAAGGA	3 PRODUCT SIZE: 179	FORWARD PRIMER 207 21 59.61 52.38 GGAACGGTGATGATGTTGTCG	REVERSE PRIMER 366 20 59.40 55.00 GTACAAAGTGGGCTGCAAGG	4 PRODUCT SIZE: 166	FORWARD PRIMER 207 21 59.61 52.38 GGAACGGTGATGATGTTGTCG	REVERSE PRIMER 353 20 60.10 50.00 TGCAAGGATTTGGGGTGGTT	5 PRODUCT SIZE: 176	FORWARD PRIMER 208 21 58.93 47.62 GAACGGTGATGATGTTGTCGT	REVERSE PRIMER 364 20 60.18 50.00 ACAAAGTGGGCTGCAAGGAT
>BPScaffold_494	>BPScaffold_1	494	p2	(AT)6	12	3676068	3676079	1 PRODUCT SIZE: 199	FORWARD PRIMER 27 20 60.83 55.00 TAGCCCGGACCAAGTGAGTT	REVERSE PRIMER 206 20 59.96 50.00 TGCAGCATTGGTGGATCACT	2 PRODUCT SIZE: 202	FORWARD PRIMER 24 20 60.83 55.00 AACTAGCCCGGACCAAGTGA	REVERSE PRIMER 206 20 59.96 50.00 TGCAGCATTGGTGGATCACT	3 PRODUCT SIZE: 197	FORWARD PRIMER 29 20 60.82 55.00 GCCCGGACCAAGTGAGTTTT	REVERSE PRIMER 206 20 59.96 50.00 TGCAGCATTGGTGGATCACT	4 PRODUCT SIZE: 203	FORWARD PRIMER 23 20 59.10 55.00 TAACTAGCCCGGACCAAGTG	REVERSE PRIMER 206 20 59.96 50.00 TGCAGCATTGGTGGATCACT	5 PRODUCT SIZE: 182	FORWARD PRIMER 44 20 60.25 55.00 GTTTTTCCCTGCCCTTTGCC	REVERSE PRIMER 206 20 59.96 50.00 TGCAGCATTGGTGGATCACT
>BPScaffold_495	>BPScaffold_1	495	p3	(TAA)5	15	3681035	3681049	1 PRODUCT SIZE: 200	FORWARD PRIMER 201 20 60.04 55.00 CTGTATGTGGACACGGGCTT	REVERSE PRIMER 381 20 59.96 50.00 ATTGCCACCACCACCATGAT	2 PRODUCT SIZE: 199	FORWARD PRIMER 202 20 60.32 55.00 TGTATGTGGACACGGGCTTG	REVERSE PRIMER 381 20 59.96 50.00 ATTGCCACCACCACCATGAT	3 PRODUCT SIZE: 202	FORWARD PRIMER 199 20 60.32 55.00 AACTGTATGTGGACACGGGC	REVERSE PRIMER 381 20 59.96 50.00 ATTGCCACCACCACCATGAT	4 PRODUCT SIZE: 196	FORWARD PRIMER 201 20 60.04 55.00 CTGTATGTGGACACGGGCTT	REVERSE PRIMER 377 20 59.67 55.00 CCACCACCACCATGATCCTT	5 PRODUCT SIZE: 199	FORWARD PRIMER 201 20 60.04 55.00 CTGTATGTGGACACGGGCTT	REVERSE PRIMER 380 20 60.61 55.00 TTGCCACCACCACCATGATC
>BPScaffold_496	>BPScaffold_1	496	p2	(AT)11	22	3683074	3683095	1 PRODUCT SIZE: 214	FORWARD PRIMER 20 20 60.03 55.00 GTAGCTGGGCCCATTTGTCT	REVERSE PRIMER 214 20 59.97 55.00 GGTTTCCTTTCCAAACGGCC	2 PRODUCT SIZE: 209	FORWARD PRIMER 25 20 59.52 50.00 TGGGCCCATTTGTCTTCTGT	REVERSE PRIMER 214 20 59.97 55.00 GGTTTCCTTTCCAAACGGCC	3 PRODUCT SIZE: 211	FORWARD PRIMER 23 20 60.61 55.00 GCTGGGCCCATTTGTCTTCT	REVERSE PRIMER 214 20 59.97 55.00 GGTTTCCTTTCCAAACGGCC	4 PRODUCT SIZE: 212	FORWARD PRIMER 22 20 60.61 55.00 AGCTGGGCCCATTTGTCTTC	REVERSE PRIMER 214 20 59.97 55.00 GGTTTCCTTTCCAAACGGCC	5 PRODUCT SIZE: 213	FORWARD PRIMER 21 20 59.30 50.00 TAGCTGGGCCCATTTGTCTT	REVERSE PRIMER 214 20 59.97 55.00 GGTTTCCTTTCCAAACGGCC
>BPScaffold_497	>BPScaffold_1	497	c	(TA)6(AT)9	30	3687590	3687619	1 PRODUCT SIZE: 270	FORWARD PRIMER 89 20 59.44 50.00 TTTGGGTTAAGTGGGCCTGT	REVERSE PRIMER 338 21 57.03 42.86 AGGCTTAGGGAAATAATGCCA	2 PRODUCT SIZE: 272	FORWARD PRIMER 89 20 59.44 50.00 TTTGGGTTAAGTGGGCCTGT	REVERSE PRIMER 338 23 59.04 43.48 CAAGGCTTAGGGAAATAATGCCA	3 PRODUCT SIZE: 227	FORWARD PRIMER 132 20 57.11 45.00 AGTTCATTAAGGTGCAGGCT	REVERSE PRIMER 338 21 57.03 42.86 AGGCTTAGGGAAATAATGCCA	4 PRODUCT SIZE: 229	FORWARD PRIMER 132 20 57.11 45.00 AGTTCATTAAGGTGCAGGCT	REVERSE PRIMER 338 23 59.04 43.48 CAAGGCTTAGGGAAATAATGCCA	5 PRODUCT SIZE: 271	FORWARD PRIMER 89 20 59.44 50.00 TTTGGGTTAAGTGGGCCTGT	REVERSE PRIMER 338 22 57.74 40.91 AAGGCTTAGGGAAATAATGCCA
>BPScaffold_498	>BPScaffold_1	498	p3	(TAA)5	15	3717767	3717781	1 PRODUCT SIZE: 195	FORWARD PRIMER 203 22 59.57 45.46 TCACTGAACTGAAGTTGGTCGA	REVERSE PRIMER 379 19 60.08 63.16 CCACGTTCTCCTCTGCCTG	2 PRODUCT SIZE: 193	FORWARD PRIMER 205 22 59.57 45.46 ACTGAACTGAAGTTGGTCGACT	REVERSE PRIMER 379 19 60.08 63.16 CCACGTTCTCCTCTGCCTG	3 PRODUCT SIZE: 194	FORWARD PRIMER 204 22 59.46 50.00 CACTGAACTGAAGTTGGTCGAC	REVERSE PRIMER 379 19 60.08 63.16 CCACGTTCTCCTCTGCCTG	4 PRODUCT SIZE: 191	FORWARD PRIMER 203 22 59.57 45.46 TCACTGAACTGAAGTTGGTCGA	REVERSE PRIMER 375 19 60.08 63.16 GTTCTCCTCTGCCTGCCTG	5 PRODUCT SIZE: 191	FORWARD PRIMER 207 22 59.57 45.46 TGAACTGAAGTTGGTCGACTGA	REVERSE PRIMER 379 19 60.08 63.16 CCACGTTCTCCTCTGCCTG
>BPScaffold_499	>BPScaffold_1	499	p2	(AT)29	58	3718780	3718837	1 PRODUCT SIZE: 206	FORWARD PRIMER 60 20 59.89 50.00 ACAGCTCTGATGTTGCCACA	REVERSE PRIMER 246 20 59.97 50.00 CCACAAATGTTGCATGGCCA	2 PRODUCT SIZE: 196	FORWARD PRIMER 204 20 59.75 55.00 CAACTCCGGCCTATGTTGGA	REVERSE PRIMER 380 20 59.89 55.00 AGGCCGCCTATGGAAAGATG	3 PRODUCT SIZE: 209	FORWARD PRIMER 60 20 59.89 50.00 ACAGCTCTGATGTTGCCACA	REVERSE PRIMER 249 20 59.97 50.00 TGGCCACAAATGTTGCATGG	4 PRODUCT SIZE: 195	FORWARD PRIMER 204 20 59.75 55.00 CAACTCCGGCCTATGTTGGA	REVERSE PRIMER 379 20 60.18 55.00 GGCCGCCTATGGAAAGATGT	5 PRODUCT SIZE: 192	FORWARD PRIMER 101 20 59.82 60.00 CAATCCGTGGACCTAGTGGG	REVERSE PRIMER 273 20 59.89 60.00 GCCTCCCTACCACATAAGGC
>BPScaffold_500	>BPScaffold_1	500	p2	(AT)29	58	3719772	3719829	1 PRODUCT SIZE: 155	FORWARD PRIMER 245 21 58.25 47.62 AGATCTACGCCTAAACCCTGT	REVERSE PRIMER 380 20 59.97 60.00 GGCCCAGATGACCGTATGAG	2 PRODUCT SIZE: 159	FORWARD PRIMER 241 23 60.12 47.83 ACCTAGATCTACGCCTAAACCCT	REVERSE PRIMER 380 20 59.97 60.00 GGCCCAGATGACCGTATGAG	3 PRODUCT SIZE: 160	FORWARD PRIMER 240 23 59.74 52.17 GACCTAGATCTACGCCTAAACCC	REVERSE PRIMER 380 20 59.97 60.00 GGCCCAGATGACCGTATGAG	4 PRODUCT SIZE: 159	FORWARD PRIMER 241 22 58.77 50.00 ACCTAGATCTACGCCTAAACCC	REVERSE PRIMER 380 20 59.97 60.00 GGCCCAGATGACCGTATGAG	5 PRODUCT SIZE: 207	FORWARD PRIMER 59 22 59.76 45.46 AGCCATCCTTGTAATCCAACGA	REVERSE PRIMER 245 21 58.25 47.62 ACAGGGTTTAGGCGTAGATCT
>BPScaffold_501	>BPScaffold_1	501	p2	(TA)12	24	3721542	3721565	1 PRODUCT SIZE: 204	FORWARD PRIMER 15 23 59.42 43.48 ACAACGTACCTAAATGGACCAGA	REVERSE PRIMER 199 20 60.04 55.00 GGACCCGAACGTAACCCAAT	2 PRODUCT SIZE: 216	FORWARD PRIMER 3 23 59.87 43.48 TGACTTCTGGAAACAACGTACCT	REVERSE PRIMER 199 20 60.04 55.00 GGACCCGAACGTAACCCAAT	3 PRODUCT SIZE: 204	FORWARD PRIMER 15 22 58.07 45.46 ACAACGTACCTAAATGGACCAG	REVERSE PRIMER 199 20 60.04 55.00 GGACCCGAACGTAACCCAAT	4 PRODUCT SIZE: 147	FORWARD PRIMER 87 21 59.72 52.38 GTTCGGGTCTCAAAGGATCCA	REVERSE PRIMER 214 20 59.68 55.00 AGTTTGCGTAGTGGAGGACC	5 PRODUCT SIZE: 216	FORWARD PRIMER 3 22 58.54 45.46 TGACTTCTGGAAACAACGTACC	REVERSE PRIMER 199 20 60.04 55.00 GGACCCGAACGTAACCCAAT
>BPScaffold_502	>BPScaffold_1	502	p2	(AT)7	14	3739413	3739426	1 PRODUCT SIZE: 245	FORWARD PRIMER 129 20 59.90 50.00 TTGTTGCCAGCTCAAAGTGC	REVERSE PRIMER 354 20 59.74 55.00 GCTTCTACCCTCATGGCCAA	2 PRODUCT SIZE: 243	FORWARD PRIMER 129 20 59.90 50.00 TTGTTGCCAGCTCAAAGTGC	REVERSE PRIMER 352 20 59.38 55.00 TTCTACCCTCATGGCCAACC	3 PRODUCT SIZE: 247	FORWARD PRIMER 129 20 59.90 50.00 TTGTTGCCAGCTCAAAGTGC	REVERSE PRIMER 356 20 59.45 55.00 AAGCTTCTACCCTCATGGCC	4 PRODUCT SIZE: 246	FORWARD PRIMER 129 20 59.90 50.00 TTGTTGCCAGCTCAAAGTGC	REVERSE PRIMER 355 20 60.62 55.00 AGCTTCTACCCTCATGGCCA	5 PRODUCT SIZE: 237	FORWARD PRIMER 30 20 59.59 55.00 TCGGGGACTAAGTTGAGGGA	REVERSE PRIMER 247 20 59.12 45.00 TCGCACACAAACACACACAA
>BPScaffold_503	>BPScaffold_1	503	p4	(TTAT)6	24	3739920	3739943	1 PRODUCT SIZE: 201	FORWARD PRIMER 107 20 59.97 55.00 AGAAGCAACGGGAGAAGGTG	REVERSE PRIMER 288 20 59.96 55.00 GCCCTTGTGACTAGCCTTGT	2 PRODUCT SIZE: 202	FORWARD PRIMER 106 20 59.68 55.00 GAGAAGCAACGGGAGAAGGT	REVERSE PRIMER 288 20 59.96 55.00 GCCCTTGTGACTAGCCTTGT	3 PRODUCT SIZE: 202	FORWARD PRIMER 107 20 59.97 55.00 AGAAGCAACGGGAGAAGGTG	REVERSE PRIMER 289 20 59.67 55.00 AGCCCTTGTGACTAGCCTTG	4 PRODUCT SIZE: 197	FORWARD PRIMER 111 20 60.32 55.00 GCAACGGGAGAAGGTGCTTA	REVERSE PRIMER 288 20 59.96 55.00 GCCCTTGTGACTAGCCTTGT	5 PRODUCT SIZE: 197	FORWARD PRIMER 97 20 59.75 55.00 TGGATGGGAGAGAAGCAACG	REVERSE PRIMER 274 20 60.25 55.00 CCTTGTGTCAAGAGCAGCCT
>BPScaffold_504	>BPScaffold_1	504	p2	(CA)18	36	3742139	3742174	1 PRODUCT SIZE: 193	FORWARD PRIMER 7 20 60.04 50.00 ACACCGACCAACGCCATAAT	REVERSE PRIMER 180 20 59.13 50.00 TGTGTGTGTGTGTGTGTGTG	2 PRODUCT SIZE: 195	FORWARD PRIMER 5 20 59.83 55.00 CTACACCGACCAACGCCATA	REVERSE PRIMER 180 20 59.13 50.00 TGTGTGTGTGTGTGTGTGTG	3 PRODUCT SIZE: 192	FORWARD PRIMER 7 20 60.04 50.00 ACACCGACCAACGCCATAAT	REVERSE PRIMER 179 20 59.13 50.00 GTGTGTGTGTGTGTGTGTGT	4 PRODUCT SIZE: 175	FORWARD PRIMER 7 20 60.04 50.00 ACACCGACCAACGCCATAAT	REVERSE PRIMER 162 20 59.97 50.00 TGTGTGTGTGTGTGTGTGGA	5 PRODUCT SIZE: 194	FORWARD PRIMER 5 20 59.83 55.00 CTACACCGACCAACGCCATA	REVERSE PRIMER 179 20 59.13 50.00 GTGTGTGTGTGTGTGTGTGT
>BPScaffold_505	>BPScaffold_1	505	p2	(TC)7	14	3744084	3744097	1 PRODUCT SIZE: 184	FORWARD PRIMER 167 22 60.09 45.46 TGAGGTTTTGCAGTGAGGTTCT	REVERSE PRIMER 331 20 59.38 50.00 TGGGCATACACATCGGACAA	2 PRODUCT SIZE: 210	FORWARD PRIMER 175 21 58.83 52.38 TGCAGTGAGGTTCTCTCTCTC	REVERSE PRIMER 364 21 60.00 52.38 GGGAAAGCACAAACCATCCAC	3 PRODUCT SIZE: 185	FORWARD PRIMER 167 22 60.09 45.46 TGAGGTTTTGCAGTGAGGTTCT	REVERSE PRIMER 332 20 59.16 50.00 ATGGGCATACACATCGGACA	4 PRODUCT SIZE: 182	FORWARD PRIMER 169 22 59.83 45.46 AGGTTTTGCAGTGAGGTTCTCT	REVERSE PRIMER 331 20 59.38 50.00 TGGGCATACACATCGGACAA	5 PRODUCT SIZE: 184	FORWARD PRIMER 167 21 58.70 47.62 TGAGGTTTTGCAGTGAGGTTC	REVERSE PRIMER 331 20 59.38 50.00 TGGGCATACACATCGGACAA
>BPScaffold_506	>BPScaffold_1	506	p2	(TG)6	12	3753976	3753987	1 PRODUCT SIZE: 197	FORWARD PRIMER 107 20 59.96 55.00 AGTACTGGGTAGCGGGTTCT	REVERSE PRIMER 284 20 60.03 55.00 AAGAGGGTGGCCGAAATGAG	2 PRODUCT SIZE: 195	FORWARD PRIMER 109 20 59.96 55.00 TACTGGGTAGCGGGTTCTGA	REVERSE PRIMER 284 20 60.03 55.00 AAGAGGGTGGCCGAAATGAG	3 PRODUCT SIZE: 196	FORWARD PRIMER 108 20 59.83 60.00 GTACTGGGTAGCGGGTTCTG	REVERSE PRIMER 284 20 60.03 55.00 AAGAGGGTGGCCGAAATGAG	4 PRODUCT SIZE: 198	FORWARD PRIMER 107 20 59.96 55.00 AGTACTGGGTAGCGGGTTCT	REVERSE PRIMER 285 20 60.32 55.00 CAAGAGGGTGGCCGAAATGA	5 PRODUCT SIZE: 196	FORWARD PRIMER 109 20 59.96 55.00 TACTGGGTAGCGGGTTCTGA	REVERSE PRIMER 285 20 60.32 55.00 CAAGAGGGTGGCCGAAATGA
>BPScaffold_507	>BPScaffold_1	507	p2	(AT)26	52	3754820	3754871	1 PRODUCT SIZE: 236	FORWARD PRIMER 128 22 57.25 40.91 AGGGCCATCCTATCAAATCAAT	REVERSE PRIMER 344 20 59.10 55.00 CCAGCTTGGACGAAGGAGTA	2 PRODUCT SIZE: 254	FORWARD PRIMER 110 24 60.08 45.83 TCCCCTAAAGTGTAATTAAGGGCC	REVERSE PRIMER 344 20 59.10 55.00 CCAGCTTGGACGAAGGAGTA	3 PRODUCT SIZE: 236	FORWARD PRIMER 128 22 57.25 40.91 AGGGCCATCCTATCAAATCAAT	REVERSE PRIMER 343 21 60.13 57.14 CCAGCTTGGACGAAGGAGTAG	4 PRODUCT SIZE: 253	FORWARD PRIMER 111 23 58.79 47.83 CCCCTAAAGTGTAATTAAGGGCC	REVERSE PRIMER 344 20 59.10 55.00 CCAGCTTGGACGAAGGAGTA	5 PRODUCT SIZE: 241	FORWARD PRIMER 128 22 57.25 40.91 AGGGCCATCCTATCAAATCAAT	REVERSE PRIMER 349 20 60.96 55.00 ATGTGCCAGCTTGGACGAAG
>BPScaffold_508	>BPScaffold_1	508	c	(TA)16g(AT)17	67	3758278	3758344	1 PRODUCT SIZE: 224	FORWARD PRIMER 97 20 59.60 50.00 TGCAATTGACTCGGGGAGTT	REVERSE PRIMER 301 20 60.25 55.00 AGGTGAACCGAAATGGGGTG	2 PRODUCT SIZE: 225	FORWARD PRIMER 97 20 59.60 50.00 TGCAATTGACTCGGGGAGTT	REVERSE PRIMER 302 20 60.25 55.00 CAGGTGAACCGAAATGGGGT	3 PRODUCT SIZE: 225	FORWARD PRIMER 96 20 59.60 50.00 TTGCAATTGACTCGGGGAGT	REVERSE PRIMER 301 20 60.25 55.00 AGGTGAACCGAAATGGGGTG	4 PRODUCT SIZE: 226	FORWARD PRIMER 97 20 59.60 50.00 TGCAATTGACTCGGGGAGTT	REVERSE PRIMER 303 20 60.25 55.00 ACAGGTGAACCGAAATGGGG	5 PRODUCT SIZE: 226	FORWARD PRIMER 96 20 59.60 50.00 TTGCAATTGACTCGGGGAGT	REVERSE PRIMER 302 20 60.25 55.00 CAGGTGAACCGAAATGGGGT
>BPScaffold_509	>BPScaffold_1	509	p2	(AT)12	24	3761488	3761511	1 PRODUCT SIZE: 178	FORWARD PRIMER 126 20 60.04 55.00 AGTGCGAGAAGGAGAACACG	REVERSE PRIMER 284 20 60.18 55.00 GCATTGGGCGTTTGGATGAG	2 PRODUCT SIZE: 177	FORWARD PRIMER 127 20 60.04 55.00 GTGCGAGAAGGAGAACACGA	REVERSE PRIMER 284 20 60.18 55.00 GCATTGGGCGTTTGGATGAG	3 PRODUCT SIZE: 183	FORWARD PRIMER 126 20 60.04 55.00 AGTGCGAGAAGGAGAACACG	REVERSE PRIMER 289 20 60.53 50.00 TTTTGGCATTGGGCGTTTGG	4 PRODUCT SIZE: 182	FORWARD PRIMER 127 20 60.04 55.00 GTGCGAGAAGGAGAACACGA	REVERSE PRIMER 289 20 60.53 50.00 TTTTGGCATTGGGCGTTTGG	5 PRODUCT SIZE: 176	FORWARD PRIMER 128 20 59.76 55.00 TGCGAGAAGGAGAACACGAG	REVERSE PRIMER 284 20 60.18 55.00 GCATTGGGCGTTTGGATGAG
>BPScaffold_510	>BPScaffold_1	510	c	(TA)15g(AT)13	57	3761733	3761789	1 PRODUCT SIZE: 164	FORWARD PRIMER 212 20 58.31 45.00 AACATTGCAGAAACGTGGGA	REVERSE PRIMER 356 20 59.19 55.00 TAGTCGCTCCTTGGTGTACG	2 PRODUCT SIZE: 159	FORWARD PRIMER 217 21 59.38 47.62 TGCAGAAACGTGGGATACAGA	REVERSE PRIMER 356 20 59.19 55.00 TAGTCGCTCCTTGGTGTACG	3 PRODUCT SIZE: 163	FORWARD PRIMER 213 20 58.09 45.00 ACATTGCAGAAACGTGGGAT	REVERSE PRIMER 356 20 59.19 55.00 TAGTCGCTCCTTGGTGTACG	4 PRODUCT SIZE: 165	FORWARD PRIMER 211 21 58.97 42.86 AAACATTGCAGAAACGTGGGA	REVERSE PRIMER 356 20 59.19 55.00 TAGTCGCTCCTTGGTGTACG	5 PRODUCT SIZE: 166	FORWARD PRIMER 210 21 58.87 47.62 CAAACATTGCAGAAACGTGGG	REVERSE PRIMER 356 20 59.19 55.00 TAGTCGCTCCTTGGTGTACG
>BPScaffold_511	>BPScaffold_1	511	p2	(AT)17	34	3764285	3764318	1 PRODUCT SIZE: 241	FORWARD PRIMER 122 20 60.11 60.00 CCCGGACCTTTCCTGATTCC	REVERSE PRIMER 343 20 60.04 50.00 TGTGCATGGCTCGACATCTT	2 PRODUCT SIZE: 242	FORWARD PRIMER 122 20 60.11 60.00 CCCGGACCTTTCCTGATTCC	REVERSE PRIMER 344 20 60.04 50.00 TTGTGCATGGCTCGACATCT	3 PRODUCT SIZE: 235	FORWARD PRIMER 122 20 60.11 60.00 CCCGGACCTTTCCTGATTCC	REVERSE PRIMER 337 20 59.54 55.00 TGGCTCGACATCTTGCCTAG	4 PRODUCT SIZE: 237	FORWARD PRIMER 122 20 60.11 60.00 CCCGGACCTTTCCTGATTCC	REVERSE PRIMER 339 20 60.46 55.00 CATGGCTCGACATCTTGCCT	5 PRODUCT SIZE: 240	FORWARD PRIMER 122 20 60.11 60.00 CCCGGACCTTTCCTGATTCC	REVERSE PRIMER 342 20 59.62 55.00 GTGCATGGCTCGACATCTTG
>BPScaffold_512	>BPScaffold_1	512	p2	(TA)29	58	3765492	3765549	1 PRODUCT SIZE: 200	FORWARD PRIMER 39 20 60.46 55.00 ATATGTGCAGGGACTTGGCG	REVERSE PRIMER 219 20 60.25 60.00 CGAGGCGACATAGTGTCCAG	2 PRODUCT SIZE: 208	FORWARD PRIMER 31 20 59.68 60.00 CCCCTACGATATGTGCAGGG	REVERSE PRIMER 219 20 60.25 60.00 CGAGGCGACATAGTGTCCAG	3 PRODUCT SIZE: 184	FORWARD PRIMER 196 20 59.82 55.00 TATACGTGCTTGGAGCCACC	REVERSE PRIMER 360 20 59.97 50.00 GCAGCTTGGAAATTGCACCA	4 PRODUCT SIZE: 199	FORWARD PRIMER 39 20 60.46 55.00 ATATGTGCAGGGACTTGGCG	REVERSE PRIMER 218 20 60.53 60.00 GAGGCGACATAGTGTCCAGC	5 PRODUCT SIZE: 205	FORWARD PRIMER 196 20 59.82 55.00 TATACGTGCTTGGAGCCACC	REVERSE PRIMER 381 20 60.69 60.00 TCTACCCTAAGGCAGCTGGG
>BPScaffold_513	>BPScaffold_1	513	p2	(TA)42	84	3776281	3776364	1 PRODUCT SIZE: 193	FORWARD PRIMER 47 20 58.10 50.00 GGCAATAAGCTTAGGCCGAT	REVERSE PRIMER 219 21 57.50 47.62 AACCCCCTACTTAAGCCTACT	2 PRODUCT SIZE: 194	FORWARD PRIMER 47 20 58.10 50.00 GGCAATAAGCTTAGGCCGAT	REVERSE PRIMER 219 22 58.19 45.46 AAACCCCCTACTTAAGCCTACT	3 PRODUCT SIZE: 197	FORWARD PRIMER 43 21 58.62 47.62 ACAAGGCAATAAGCTTAGGCC	REVERSE PRIMER 219 21 57.50 47.62 AACCCCCTACTTAAGCCTACT	4 PRODUCT SIZE: 198	FORWARD PRIMER 43 21 58.62 47.62 ACAAGGCAATAAGCTTAGGCC	REVERSE PRIMER 219 22 58.19 45.46 AAACCCCCTACTTAAGCCTACT	5 PRODUCT SIZE: 193	FORWARD PRIMER 47 20 58.10 50.00 GGCAATAAGCTTAGGCCGAT	REVERSE PRIMER 218 22 57.37 45.46 AACCCCCTACTTAAGCCTACTA
>BPScaffold_514	>BPScaffold_1	514	p2	(AT)34	68	3794616	3794683	1 PRODUCT SIZE: 212	FORWARD PRIMER 68 21 59.26 47.62 CCGTCAATATTGTTGCCAGCT	REVERSE PRIMER 260 20 59.97 50.00 TGCAACGTAACGGGCTAAGT	2 PRODUCT SIZE: 213	FORWARD PRIMER 67 21 59.26 47.62 TCCGTCAATATTGTTGCCAGC	REVERSE PRIMER 260 20 59.97 50.00 TGCAACGTAACGGGCTAAGT	3 PRODUCT SIZE: 214	FORWARD PRIMER 68 21 59.26 47.62 CCGTCAATATTGTTGCCAGCT	REVERSE PRIMER 262 20 59.97 50.00 AGTGCAACGTAACGGGCTAA	4 PRODUCT SIZE: 215	FORWARD PRIMER 67 21 59.26 47.62 TCCGTCAATATTGTTGCCAGC	REVERSE PRIMER 262 20 59.97 50.00 AGTGCAACGTAACGGGCTAA	5 PRODUCT SIZE: 215	FORWARD PRIMER 68 21 59.26 47.62 CCGTCAATATTGTTGCCAGCT	REVERSE PRIMER 263 20 59.97 50.00 AAGTGCAACGTAACGGGCTA
>BPScaffold_515	>BPScaffold_1	515	c	(ATA)15taa(TAT)6tgatttaccaagcaatagtaaaaattgccactttaagagatgaataataatcaataataataatagcaaca(TAT)6	155	3803037	3803191	1 PRODUCT SIZE: 110	FORWARD PRIMER 127 27 57.92 29.63 AGTAAAAATTGCCACTTTAAGAGATGA	REVERSE PRIMER 219 18 61.56 72.22 CAGGGCGGAGGGGTATGG	2 PRODUCT SIZE: 111	FORWARD PRIMER 127 27 57.92 29.63 AGTAAAAATTGCCACTTTAAGAGATGA	REVERSE PRIMER 220 18 62.26 72.22 GCAGGGCGGAGGGGTATG	3 PRODUCT SIZE: 109	FORWARD PRIMER 128 27 57.31 29.63 GTAAAAATTGCCACTTTAAGAGATGAA	REVERSE PRIMER 219 18 61.56 72.22 CAGGGCGGAGGGGTATGG	4 PRODUCT SIZE: 110	FORWARD PRIMER 128 27 57.31 29.63 GTAAAAATTGCCACTTTAAGAGATGAA	REVERSE PRIMER 220 18 62.26 72.22 GCAGGGCGGAGGGGTATG	5 PRODUCT SIZE: 109	FORWARD PRIMER 127 27 57.92 29.63 AGTAAAAATTGCCACTTTAAGAGATGA	REVERSE PRIMER 218 18 62.90 72.22 AGGGCGGAGGGGTATGGG
>BPScaffold_516	>BPScaffold_1	516	p2	(TA)19	38	3803809	3803846	1 PRODUCT SIZE: 240	FORWARD PRIMER 132 20 59.96 50.00 TGTGGCGCAGATAAGGGTTT	REVERSE PRIMER 352 20 59.26 50.00 CTCGCGGCCAACCATTTTAT	2 PRODUCT SIZE: 238	FORWARD PRIMER 134 20 60.39 55.00 TGGCGCAGATAAGGGTTTCC	REVERSE PRIMER 352 20 59.26 50.00 CTCGCGGCCAACCATTTTAT	3 PRODUCT SIZE: 254	FORWARD PRIMER 132 20 59.96 50.00 TGTGGCGCAGATAAGGGTTT	REVERSE PRIMER 366 20 60.39 55.00 AACAAGCTTCTACCCTCGCG	4 PRODUCT SIZE: 247	FORWARD PRIMER 125 20 59.82 55.00 GGAGAAGTGTGGCGCAGATA	REVERSE PRIMER 352 20 59.26 50.00 CTCGCGGCCAACCATTTTAT	5 PRODUCT SIZE: 243	FORWARD PRIMER 129 20 60.39 55.00 AAGTGTGGCGCAGATAAGGG	REVERSE PRIMER 352 20 59.26 50.00 CTCGCGGCCAACCATTTTAT
>BPScaffold_517	>BPScaffold_1	517	c	(AG)6(TG)6(AG)10	44	3806852	3806895	1 PRODUCT SIZE: 194	FORWARD PRIMER 158 22 59.64 50.00 AGAGAGAGAGTGTGTGTGTGTG	REVERSE PRIMER 332 20 60.54 55.00 AGTTTGCCTTGGTTCTCCGG	2 PRODUCT SIZE: 193	FORWARD PRIMER 159 22 59.64 50.00 GAGAGAGAGTGTGTGTGTGTGA	REVERSE PRIMER 332 20 60.54 55.00 AGTTTGCCTTGGTTCTCCGG	3 PRODUCT SIZE: 212	FORWARD PRIMER 89 22 59.63 50.00 ACACCATTAGCCATACCCTACG	REVERSE PRIMER 281 20 59.69 50.00 GTGTGGGCTGAATCGCAAAA	4 PRODUCT SIZE: 192	FORWARD PRIMER 160 22 59.64 50.00 AGAGAGAGTGTGTGTGTGTGAG	REVERSE PRIMER 332 20 60.54 55.00 AGTTTGCCTTGGTTCTCCGG	5 PRODUCT SIZE: 192	FORWARD PRIMER 160 21 58.62 47.62 AGAGAGAGTGTGTGTGTGTGA	REVERSE PRIMER 332 20 60.54 55.00 AGTTTGCCTTGGTTCTCCGG
>BPScaffold_518	>BPScaffold_1	518	p2	(AT)35	70	3810414	3810483	1 PRODUCT SIZE: 187	FORWARD PRIMER 54 20 60.25 55.00 ATGCACAGGTGGGTTGAGAC	REVERSE PRIMER 221 20 59.96 55.00 TAACCCGAACCCAACCCATG	2 PRODUCT SIZE: 189	FORWARD PRIMER 54 20 60.25 55.00 ATGCACAGGTGGGTTGAGAC	REVERSE PRIMER 223 20 60.18 55.00 GTTAACCCGAACCCAACCCA	3 PRODUCT SIZE: 190	FORWARD PRIMER 51 20 59.52 50.00 AGAATGCACAGGTGGGTTGA	REVERSE PRIMER 221 20 59.96 55.00 TAACCCGAACCCAACCCATG	4 PRODUCT SIZE: 192	FORWARD PRIMER 51 20 59.52 50.00 AGAATGCACAGGTGGGTTGA	REVERSE PRIMER 223 20 60.18 55.00 GTTAACCCGAACCCAACCCA	5 PRODUCT SIZE: 188	FORWARD PRIMER 53 20 59.52 50.00 AATGCACAGGTGGGTTGAGA	REVERSE PRIMER 221 20 59.96 55.00 TAACCCGAACCCAACCCATG
>BPScaffold_519	>BPScaffold_1	519	c	(TAT)6g(ATT)6	37	3811868	3811904	1 PRODUCT SIZE: 185	FORWARD PRIMER 213 24 57.64 33.33 ACCCAAAATGTTATTTCTGCATGA	REVERSE PRIMER 378 20 58.68 55.00 TCATCCCTCTCCTCCCTCTT	2 PRODUCT SIZE: 186	FORWARD PRIMER 213 24 57.64 33.33 ACCCAAAATGTTATTTCTGCATGA	REVERSE PRIMER 379 20 58.44 55.00 ATCATCCCTCTCCTCCCTCT	3 PRODUCT SIZE: 289	FORWARD PRIMER 109 22 59.02 45.46 ACTCCACACAATTCTACCCACT	REVERSE PRIMER 378 20 58.68 55.00 TCATCCCTCTCCTCCCTCTT	4 PRODUCT SIZE: 185	FORWARD PRIMER 213 24 57.64 33.33 ACCCAAAATGTTATTTCTGCATGA	REVERSE PRIMER 377 21 59.35 52.38 TCATCCCTCTCCTCCCTCTTT	5 PRODUCT SIZE: 185	FORWARD PRIMER 213 25 58.23 32.00 ACCCAAAATGTTATTTCTGCATGAA	REVERSE PRIMER 378 20 58.68 55.00 TCATCCCTCTCCTCCCTCTT
>BPScaffold_520	>BPScaffold_1	520	p3	(TAT)5	15	3819521	3819535	1 PRODUCT SIZE: 262	FORWARD PRIMER 131 22 59.02 45.46 ACTCCACACAATTCTACCCACT	REVERSE PRIMER 373 20 60.33 60.00 CGTCCCTCTCCTCCCTCTTT	2 PRODUCT SIZE: 132	FORWARD PRIMER 266 20 57.17 50.00 ATGATGAACAAGGAAGGGGG	REVERSE PRIMER 378 20 59.81 60.00 TGTATCGTCCCTCTCCTCCC	3 PRODUCT SIZE: 267	FORWARD PRIMER 131 22 59.02 45.46 ACTCCACACAATTCTACCCACT	REVERSE PRIMER 378 20 59.81 60.00 TGTATCGTCCCTCTCCTCCC	4 PRODUCT SIZE: 266	FORWARD PRIMER 131 22 59.02 45.46 ACTCCACACAATTCTACCCACT	REVERSE PRIMER 377 20 59.52 60.00 GTATCGTCCCTCTCCTCCCT	5 PRODUCT SIZE: 131	FORWARD PRIMER 266 20 57.17 50.00 ATGATGAACAAGGAAGGGGG	REVERSE PRIMER 377 20 59.52 60.00 GTATCGTCCCTCTCCTCCCT
>BPScaffold_521	>BPScaffold_1	521	c	(AT)8a(AT)12	41	3830438	3830478	1 PRODUCT SIZE: 179	FORWARD PRIMER 68 20 59.89 55.00 CCCAAAGGGCCCTACAGTTT	REVERSE PRIMER 227 20 59.76 55.00 GATTTGTTGGTCTGCTGGCC	2 PRODUCT SIZE: 173	FORWARD PRIMER 68 20 59.89 55.00 CCCAAAGGGCCCTACAGTTT	REVERSE PRIMER 221 20 60.11 50.00 TTGGTCTGCTGGCCAAGAAA	3 PRODUCT SIZE: 172	FORWARD PRIMER 68 20 59.89 55.00 CCCAAAGGGCCCTACAGTTT	REVERSE PRIMER 220 20 60.11 50.00 TGGTCTGCTGGCCAAGAAAA	4 PRODUCT SIZE: 174	FORWARD PRIMER 73 20 59.89 55.00 AGGGCCCTACAGTTTTGTGG	REVERSE PRIMER 227 20 59.76 55.00 GATTTGTTGGTCTGCTGGCC	5 PRODUCT SIZE: 178	FORWARD PRIMER 68 20 59.89 55.00 CCCAAAGGGCCCTACAGTTT	REVERSE PRIMER 226 20 60.47 50.00 ATTTGTTGGTCTGCTGGCCA
>BPScaffold_522	>BPScaffold_1	522	p2	(AG)7	14	3836396	3836409	1 PRODUCT SIZE: 194	FORWARD PRIMER 153 20 60.11 50.00 AAGCCTGTGAGCCAAACAGT	REVERSE PRIMER 327 20 58.94 50.00 TTGCCTTGGTTCTCCTAGCA	2 PRODUCT SIZE: 193	FORWARD PRIMER 153 20 60.11 50.00 AAGCCTGTGAGCCAAACAGT	REVERSE PRIMER 325 21 59.79 52.38 TGCCTTGGTTCTCCTAGCATC	3 PRODUCT SIZE: 193	FORWARD PRIMER 153 20 60.11 50.00 AAGCCTGTGAGCCAAACAGT	REVERSE PRIMER 326 20 58.71 50.00 TGCCTTGGTTCTCCTAGCAT	4 PRODUCT SIZE: 195	FORWARD PRIMER 153 20 60.11 50.00 AAGCCTGTGAGCCAAACAGT	REVERSE PRIMER 327 21 59.58 47.62 TTTGCCTTGGTTCTCCTAGCA	5 PRODUCT SIZE: 197	FORWARD PRIMER 150 20 59.25 50.00 ACAAAGCCTGTGAGCCAAAC	REVERSE PRIMER 327 20 58.94 50.00 TTGCCTTGGTTCTCCTAGCA
>BPScaffold_523	>BPScaffold_1	523	p3	(GCC)9	27	3854708	3854734	1 PRODUCT SIZE: 200	FORWARD PRIMER 127 20 59.89 60.00 CTCTCCATTCGCCCCTTCTC	REVERSE PRIMER 307 20 60.46 55.00 GGTCCGTGAATCAGCCGATT	2 PRODUCT SIZE: 192	FORWARD PRIMER 127 20 59.89 60.00 CTCTCCATTCGCCCCTTCTC	REVERSE PRIMER 299 20 60.11 50.00 AATCAGCCGATTTGAGCCGA	3 PRODUCT SIZE: 191	FORWARD PRIMER 127 20 59.89 60.00 CTCTCCATTCGCCCCTTCTC	REVERSE PRIMER 298 20 59.89 50.00 ATCAGCCGATTTGAGCCGAT	4 PRODUCT SIZE: 198	FORWARD PRIMER 129 20 59.89 60.00 CTCCATTCGCCCCTTCTCTC	REVERSE PRIMER 307 20 60.46 55.00 GGTCCGTGAATCAGCCGATT	5 PRODUCT SIZE: 202	FORWARD PRIMER 129 20 59.89 60.00 CTCCATTCGCCCCTTCTCTC	REVERSE PRIMER 311 20 60.46 55.00 AATCGGTCCGTGAATCAGCC
>BPScaffold_524	>BPScaffold_1	524	p2	(TA)10	20	3855420	3855439	1 PRODUCT SIZE: 178	FORWARD PRIMER 114 20 59.96 50.00 TTTGATCCAACGGCCCATGA	REVERSE PRIMER 272 20 59.30 50.00 TGGGGCCAAGTTCATCATGA	2 PRODUCT SIZE: 182	FORWARD PRIMER 110 20 59.54 55.00 GGATTTTGATCCAACGGCCC	REVERSE PRIMER 272 20 59.30 50.00 TGGGGCCAAGTTCATCATGA	3 PRODUCT SIZE: 176	FORWARD PRIMER 116 20 60.18 55.00 TGATCCAACGGCCCATGATC	REVERSE PRIMER 272 20 59.30 50.00 TGGGGCCAAGTTCATCATGA	4 PRODUCT SIZE: 177	FORWARD PRIMER 115 20 59.74 50.00 TTGATCCAACGGCCCATGAT	REVERSE PRIMER 272 20 59.30 50.00 TGGGGCCAAGTTCATCATGA	5 PRODUCT SIZE: 179	FORWARD PRIMER 114 20 59.96 50.00 TTTGATCCAACGGCCCATGA	REVERSE PRIMER 272 21 59.92 47.62 TTGGGGCCAAGTTCATCATGA
>BPScaffold_525	>BPScaffold_1	525	p2	(CT)6	12	3857092	3857103	1 PRODUCT SIZE: 204	FORWARD PRIMER 48 20 60.04 55.00 TATCAAGCCAGCCTATCGCG	REVERSE PRIMER 232 20 60.39 55.00 TTAATGTGCTCACCTCCGGC	2 PRODUCT SIZE: 195	FORWARD PRIMER 57 20 59.75 50.00 AGCCTATCGCGACTTTGGTT	REVERSE PRIMER 232 20 60.39 55.00 TTAATGTGCTCACCTCCGGC	3 PRODUCT SIZE: 209	FORWARD PRIMER 27 20 59.89 50.00 AACTAGAACGGCCAGTGCAA	REVERSE PRIMER 216 20 59.62 55.00 CGGCGGCTGGTAAGATTTTC	4 PRODUCT SIZE: 210	FORWARD PRIMER 26 20 59.89 50.00 AAACTAGAACGGCCAGTGCA	REVERSE PRIMER 216 20 59.62 55.00 CGGCGGCTGGTAAGATTTTC	5 PRODUCT SIZE: 188	FORWARD PRIMER 48 20 60.04 55.00 TATCAAGCCAGCCTATCGCG	REVERSE PRIMER 216 20 59.62 55.00 CGGCGGCTGGTAAGATTTTC
>BPScaffold_526	>BPScaffold_1	526	p2	(AT)8	16	3861942	3861957	1 PRODUCT SIZE: 203	FORWARD PRIMER 84 20 59.53 55.00 GCATCCGGTGGAGGTATTGA	REVERSE PRIMER 267 20 59.90 60.00 GGAGCTAACTCGGTCGACTG	2 PRODUCT SIZE: 204	FORWARD PRIMER 83 20 59.53 55.00 AGCATCCGGTGGAGGTATTG	REVERSE PRIMER 267 20 59.90 60.00 GGAGCTAACTCGGTCGACTG	3 PRODUCT SIZE: 206	FORWARD PRIMER 81 20 60.40 55.00 TCAGCATCCGGTGGAGGTAT	REVERSE PRIMER 267 20 59.90 60.00 GGAGCTAACTCGGTCGACTG	4 PRODUCT SIZE: 205	FORWARD PRIMER 82 20 59.53 55.00 CAGCATCCGGTGGAGGTATT	REVERSE PRIMER 267 20 59.90 60.00 GGAGCTAACTCGGTCGACTG	5 PRODUCT SIZE: 206	FORWARD PRIMER 84 20 59.53 55.00 GCATCCGGTGGAGGTATTGA	REVERSE PRIMER 270 20 60.46 55.00 ATCGGAGCTAACTCGGTCGA
>BPScaffold_527	>BPScaffold_1	527	p3	(CAT)5	15	3869112	3869126	1 PRODUCT SIZE: 202	FORWARD PRIMER 152 20 60.46 55.00 GCTCGCTCAGCTCTCCAAAT	REVERSE PRIMER 334 20 59.88 55.00 TCCTCCAAACCCTAGCTCCA	2 PRODUCT SIZE: 204	FORWARD PRIMER 152 20 60.46 55.00 GCTCGCTCAGCTCTCCAAAT	REVERSE PRIMER 336 20 59.82 60.00 CGTCCTCCAAACCCTAGCTC	3 PRODUCT SIZE: 211	FORWARD PRIMER 152 20 60.46 55.00 GCTCGCTCAGCTCTCCAAAT	REVERSE PRIMER 343 20 59.96 55.00 TAAGCACCGTCCTCCAAACC	4 PRODUCT SIZE: 207	FORWARD PRIMER 152 20 60.46 55.00 GCTCGCTCAGCTCTCCAAAT	REVERSE PRIMER 339 20 59.75 60.00 CACCGTCCTCCAAACCCTAG	5 PRODUCT SIZE: 203	FORWARD PRIMER 152 20 60.46 55.00 GCTCGCTCAGCTCTCCAAAT	REVERSE PRIMER 335 20 59.46 60.00 GTCCTCCAAACCCTAGCTCC
>BPScaffold_528	>BPScaffold_1	528	p2	(AT)23	46	3879623	3879668	1 PRODUCT SIZE: 159	FORWARD PRIMER 236 23 59.12 39.13 AGTTCGTGAAACAATTCAGCTCA	REVERSE PRIMER 375 20 59.90 60.00 CGGGCAGGACCAGTGTATAC	2 PRODUCT SIZE: 160	FORWARD PRIMER 236 23 59.12 39.13 AGTTCGTGAAACAATTCAGCTCA	REVERSE PRIMER 376 20 60.33 55.00 ACGGGCAGGACCAGTGTATA	3 PRODUCT SIZE: 170	FORWARD PRIMER 225 24 59.31 37.50 AGTGACTGAAAAGTTCGTGAAACA	REVERSE PRIMER 375 20 59.90 60.00 CGGGCAGGACCAGTGTATAC	4 PRODUCT SIZE: 158	FORWARD PRIMER 237 22 57.79 40.91 GTTCGTGAAACAATTCAGCTCA	REVERSE PRIMER 375 20 59.90 60.00 CGGGCAGGACCAGTGTATAC	5 PRODUCT SIZE: 160	FORWARD PRIMER 235 24 59.67 37.50 AAGTTCGTGAAACAATTCAGCTCA	REVERSE PRIMER 375 20 59.90 60.00 CGGGCAGGACCAGTGTATAC
>BPScaffold_529	>BPScaffold_1	529	p2	(TA)7	14	3888079	3888092	1 PRODUCT SIZE: 187	FORWARD PRIMER 195 20 60.47 55.00 ATATAGCCCTTGCCCGGAGT	REVERSE PRIMER 362 20 60.18 55.00 GGGTGGGTGGACAATTGGAA	2 PRODUCT SIZE: 186	FORWARD PRIMER 29 20 59.60 50.00 TTCCACACATTTCCGCCTCT	REVERSE PRIMER 195 20 60.47 55.00 ACTCCGGGCAAGGGCTATAT	3 PRODUCT SIZE: 185	FORWARD PRIMER 30 20 59.60 50.00 TCCACACATTTCCGCCTCTT	REVERSE PRIMER 195 20 60.47 55.00 ACTCCGGGCAAGGGCTATAT	4 PRODUCT SIZE: 187	FORWARD PRIMER 119 20 59.26 50.00 TGTGAGTCGTGAACGTCAGT	REVERSE PRIMER 286 20 59.67 60.00 CAAAAGGGGAGGGTGGAGAG	5 PRODUCT SIZE: 175	FORWARD PRIMER 195 20 60.47 55.00 ATATAGCCCTTGCCCGGAGT	REVERSE PRIMER 350 20 59.97 50.00 AATTGGAAAACACGTGGCGG
>BPScaffold_530	>BPScaffold_1	530	p2	(TA)42	84	3892073	3892156	1 PRODUCT SIZE: 187	FORWARD PRIMER 210 20 60.39 55.00 TCTTGTCGCATAACCAGCCC	REVERSE PRIMER 377 20 60.91 60.00 GAGGAGGTTGAGGTGGAGCT	2 PRODUCT SIZE: 169	FORWARD PRIMER 210 20 60.39 55.00 TCTTGTCGCATAACCAGCCC	REVERSE PRIMER 359 20 60.11 55.00 CTGGTGCATTGCCAATGTCC	3 PRODUCT SIZE: 189	FORWARD PRIMER 210 20 60.39 55.00 TCTTGTCGCATAACCAGCCC	REVERSE PRIMER 380 19 60.23 63.16 GGGAGGAGGTTGAGGTGGA	4 PRODUCT SIZE: 189	FORWARD PRIMER 210 20 60.39 55.00 TCTTGTCGCATAACCAGCCC	REVERSE PRIMER 379 20 61.27 65.00 GGGAGGAGGTTGAGGTGGAG	5 PRODUCT SIZE: 172	FORWARD PRIMER 210 20 60.39 55.00 TCTTGTCGCATAACCAGCCC	REVERSE PRIMER 362 20 60.46 55.00 GAGCTGGTGCATTGCCAATG
>BPScaffold_531	>BPScaffold_1	531	p2	(TA)12	24	3893647	3893670	1 PRODUCT SIZE: 202	FORWARD PRIMER 80 20 60.04 55.00 GGCGTCTTCCCCGTAAAAGA	REVERSE PRIMER 262 20 59.83 60.00 CTGCCGTCTACAGTCCAGTC	2 PRODUCT SIZE: 203	FORWARD PRIMER 79 20 60.32 55.00 TGGCGTCTTCCCCGTAAAAG	REVERSE PRIMER 262 20 59.83 60.00 CTGCCGTCTACAGTCCAGTC	3 PRODUCT SIZE: 204	FORWARD PRIMER 78 20 59.67 50.00 ATGGCGTCTTCCCCGTAAAA	REVERSE PRIMER 262 20 59.83 60.00 CTGCCGTCTACAGTCCAGTC	4 PRODUCT SIZE: 205	FORWARD PRIMER 77 20 59.67 50.00 AATGGCGTCTTCCCCGTAAA	REVERSE PRIMER 262 20 59.83 60.00 CTGCCGTCTACAGTCCAGTC	5 PRODUCT SIZE: 199	FORWARD PRIMER 145 20 59.97 55.00 TCGTTCCTTGAGCTTGACCC	REVERSE PRIMER 324 20 60.68 55.00 ATGAAAAGACGAGCCTGGGC
>BPScaffold_532	>BPScaffold_1	532	p4	(TTTA)5	20	3894783	3894802	1 PRODUCT SIZE: 216	FORWARD PRIMER 48 20 60.04 55.00 TCTTTCAGACGCCTCTGCTG	REVERSE PRIMER 244 20 58.93 50.00 AAGGAAGGGCATGTGGTACA	2 PRODUCT SIZE: 215	FORWARD PRIMER 48 20 60.04 55.00 TCTTTCAGACGCCTCTGCTG	REVERSE PRIMER 243 20 58.70 50.00 AGGAAGGGCATGTGGTACAT	3 PRODUCT SIZE: 215	FORWARD PRIMER 49 20 60.32 55.00 CTTTCAGACGCCTCTGCTGT	REVERSE PRIMER 244 20 58.93 50.00 AAGGAAGGGCATGTGGTACA	4 PRODUCT SIZE: 211	FORWARD PRIMER 53 20 59.47 55.00 CAGACGCCTCTGCTGTAAGA	REVERSE PRIMER 244 20 58.93 50.00 AAGGAAGGGCATGTGGTACA	5 PRODUCT SIZE: 217	FORWARD PRIMER 47 20 59.75 55.00 CTCTTTCAGACGCCTCTGCT	REVERSE PRIMER 244 20 58.93 50.00 AAGGAAGGGCATGTGGTACA
>BPScaffold_533	>BPScaffold_1	533	p3	(AGC)6	18	3896002	3896019	1 PRODUCT SIZE: 207	FORWARD PRIMER 137 20 60.04 55.00 GGCAAGTACAACGGCAAGTG	REVERSE PRIMER 324 20 60.11 60.00 GAGAAGGCGAAGGTCTGGTC	2 PRODUCT SIZE: 201	FORWARD PRIMER 153 20 60.18 50.00 AGTGCAACAGCAAGAGCAGA	REVERSE PRIMER 334 20 60.32 55.00 GCAGTCTTTGGAGAAGGCGA	3 PRODUCT SIZE: 199	FORWARD PRIMER 44 20 60.03 50.00 ACGGCATGAAAGACGGGATT	REVERSE PRIMER 223 20 59.52 50.00 AGAAAAGTCCCGGGCTTTGA	4 PRODUCT SIZE: 202	FORWARD PRIMER 142 20 59.62 50.00 GTACAACGGCAAGTGCAACA	REVERSE PRIMER 324 20 60.11 60.00 GAGAAGGCGAAGGTCTGGTC	5 PRODUCT SIZE: 200	FORWARD PRIMER 44 20 60.03 50.00 ACGGCATGAAAGACGGGATT	REVERSE PRIMER 224 20 59.40 55.00 CAGAAAAGTCCCGGGCTTTG
>BPScaffold_534	>BPScaffold_1	534	p3	(GCC)7	21	3896262	3896282	1 PRODUCT SIZE: 209	FORWARD PRIMER 50 20 60.04 60.00 CAGTTGAAGGAGACGTCCCC	REVERSE PRIMER 239 20 59.96 55.00 CCCCTTAACCTTGTCGCCTT	2 PRODUCT SIZE: 210	FORWARD PRIMER 49 20 60.04 60.00 CCAGTTGAAGGAGACGTCCC	REVERSE PRIMER 239 20 59.96 55.00 CCCCTTAACCTTGTCGCCTT	3 PRODUCT SIZE: 213	FORWARD PRIMER 50 20 60.04 60.00 CAGTTGAAGGAGACGTCCCC	REVERSE PRIMER 243 20 59.75 60.00 CCTCCCCCTTAACCTTGTCG	4 PRODUCT SIZE: 214	FORWARD PRIMER 49 20 60.04 60.00 CCAGTTGAAGGAGACGTCCC	REVERSE PRIMER 243 20 59.75 60.00 CCTCCCCCTTAACCTTGTCG	5 PRODUCT SIZE: 212	FORWARD PRIMER 50 20 60.04 60.00 CAGTTGAAGGAGACGTCCCC	REVERSE PRIMER 242 20 60.39 60.00 CTCCCCCTTAACCTTGTCGC
>BPScaffold_535	>BPScaffold_1	535	p2	(TA)13	26	3905234	3905259	1 PRODUCT SIZE: 208	FORWARD PRIMER 83 20 59.89 55.00 TCGACGATGAGATCCCTCGA	REVERSE PRIMER 271 20 60.11 55.00 ATCTCGGCCCTCTACGTCTT	2 PRODUCT SIZE: 212	FORWARD PRIMER 83 20 59.89 55.00 TCGACGATGAGATCCCTCGA	REVERSE PRIMER 275 20 59.97 60.00 GTTCATCTCGGCCCTCTACG	3 PRODUCT SIZE: 213	FORWARD PRIMER 83 20 59.89 55.00 TCGACGATGAGATCCCTCGA	REVERSE PRIMER 276 20 59.97 60.00 CGTTCATCTCGGCCCTCTAC	4 PRODUCT SIZE: 214	FORWARD PRIMER 83 20 59.89 55.00 TCGACGATGAGATCCCTCGA	REVERSE PRIMER 277 20 60.11 55.00 TCGTTCATCTCGGCCCTCTA	5 PRODUCT SIZE: 207	FORWARD PRIMER 84 20 59.49 60.00 CGACGATGAGATCCCTCGAG	REVERSE PRIMER 271 20 60.11 55.00 ATCTCGGCCCTCTACGTCTT
>BPScaffold_536	>BPScaffold_1	536	p2	(TA)9	18	3905780	3905797	1 PRODUCT SIZE: 209	FORWARD PRIMER 7 20 60.03 55.00 AATGAGAAGGAAAGGGGGCG	REVERSE PRIMER 196 20 60.25 55.00 GCCCGCCTGTGCAATCTATA	2 PRODUCT SIZE: 223	FORWARD PRIMER 7 20 60.03 55.00 AATGAGAAGGAAAGGGGGCG	REVERSE PRIMER 210 20 60.74 55.00 AAGTTTCGATCTCAGCCCGC	3 PRODUCT SIZE: 185	FORWARD PRIMER 45 20 59.55 55.00 GGCTCACGTTATTGCCCTTG	REVERSE PRIMER 210 20 60.74 55.00 AAGTTTCGATCTCAGCCCGC	4 PRODUCT SIZE: 209	FORWARD PRIMER 7 20 60.03 55.00 AATGAGAAGGAAAGGGGGCG	REVERSE PRIMER 197 19 60.53 57.90 GCCCGCCTGTGCAATCTAT	5 PRODUCT SIZE: 211	FORWARD PRIMER 5 21 59.71 52.38 AGAATGAGAAGGAAAGGGGGC	REVERSE PRIMER 196 20 60.25 55.00 GCCCGCCTGTGCAATCTATA
>BPScaffold_537	>BPScaffold_1	537	c	(TA)10(GA)10	40	3907311	3907350	1 PRODUCT SIZE: 195	FORWARD PRIMER 61 20 59.90 50.00 TGAGTTGCGTGGGTTTACGA	REVERSE PRIMER 236 20 59.68 50.00 TGAGCAATACCTTGACGCCA	2 PRODUCT SIZE: 196	FORWARD PRIMER 60 20 59.77 55.00 GTGAGTTGCGTGGGTTTACG	REVERSE PRIMER 236 20 59.68 50.00 TGAGCAATACCTTGACGCCA	3 PRODUCT SIZE: 193	FORWARD PRIMER 63 20 60.18 50.00 AGTTGCGTGGGTTTACGACA	REVERSE PRIMER 236 20 59.68 50.00 TGAGCAATACCTTGACGCCA	4 PRODUCT SIZE: 203	FORWARD PRIMER 53 20 59.55 55.00 GCCTAATGTGAGTTGCGTGG	REVERSE PRIMER 236 20 59.68 50.00 TGAGCAATACCTTGACGCCA	5 PRODUCT SIZE: 194	FORWARD PRIMER 62 20 59.49 55.00 GAGTTGCGTGGGTTTACGAC	REVERSE PRIMER 236 20 59.68 50.00 TGAGCAATACCTTGACGCCA
>BPScaffold_538	>BPScaffold_1	538	p2	(TA)19	38	3907459	3907496	1 PRODUCT SIZE: 199	FORWARD PRIMER 71 23 59.93 43.48 TGCCACAAGATAACTCACCTTGA	REVERSE PRIMER 249 21 59.86 57.14 GAGTTCGATGAAGGGACTCCC	2 PRODUCT SIZE: 198	FORWARD PRIMER 71 23 59.93 43.48 TGCCACAAGATAACTCACCTTGA	REVERSE PRIMER 249 20 58.80 55.00 AGTTCGATGAAGGGACTCCC	3 PRODUCT SIZE: 199	FORWARD PRIMER 71 22 58.59 45.46 TGCCACAAGATAACTCACCTTG	REVERSE PRIMER 249 21 59.86 57.14 GAGTTCGATGAAGGGACTCCC	4 PRODUCT SIZE: 198	FORWARD PRIMER 71 22 58.59 45.46 TGCCACAAGATAACTCACCTTG	REVERSE PRIMER 249 20 58.80 55.00 AGTTCGATGAAGGGACTCCC	5 PRODUCT SIZE: 179	FORWARD PRIMER 71 23 59.93 43.48 TGCCACAAGATAACTCACCTTGA	REVERSE PRIMER 230 20 59.33 50.00 CAGCTTGACGCCAAAGGAAA
>BPScaffold_539	>BPScaffold_1	539	p3	(GAG)5	15	3922194	3922208	1 PRODUCT SIZE: 201	FORWARD PRIMER 181 20 60.11 65.00 GGAAGAGGAGGAGGAGGAGG	REVERSE PRIMER 362 20 60.04 55.00 CCACCAAACGGCCAAATCAG	2 PRODUCT SIZE: 202	FORWARD PRIMER 180 20 60.11 65.00 GGGAAGAGGAGGAGGAGGAG	REVERSE PRIMER 362 20 60.04 55.00 CCACCAAACGGCCAAATCAG	3 PRODUCT SIZE: 201	FORWARD PRIMER 64 20 60.11 50.00 TGGCGCCAAGATAGCAATGA	REVERSE PRIMER 245 20 60.11 55.00 GTCGATTGGAATCCTGGCCA	4 PRODUCT SIZE: 200	FORWARD PRIMER 64 20 60.11 50.00 TGGCGCCAAGATAGCAATGA	REVERSE PRIMER 244 20 59.82 55.00 TCGATTGGAATCCTGGCCAG	5 PRODUCT SIZE: 202	FORWARD PRIMER 64 20 60.11 50.00 TGGCGCCAAGATAGCAATGA	REVERSE PRIMER 246 20 60.11 55.00 TGTCGATTGGAATCCTGGCC
>BPScaffold_540	>BPScaffold_1	540	p3	(AAT)15	45	3932295	3932339	1 PRODUCT SIZE: 156	FORWARD PRIMER 245 20 60.11 55.00 AAGGATGAAGCTCGCCTGTC	REVERSE PRIMER 381 20 58.80 50.00 ATGCCCTTAGACACGACCAT	2 PRODUCT SIZE: 157	FORWARD PRIMER 244 20 59.67 50.00 AAAGGATGAAGCTCGCCTGT	REVERSE PRIMER 381 20 58.80 50.00 ATGCCCTTAGACACGACCAT	3 PRODUCT SIZE: 155	FORWARD PRIMER 245 20 60.11 55.00 AAGGATGAAGCTCGCCTGTC	REVERSE PRIMER 379 21 59.52 52.38 TGCCCTTAGACACGACCATAC	4 PRODUCT SIZE: 154	FORWARD PRIMER 245 20 60.11 55.00 AAGGATGAAGCTCGCCTGTC	REVERSE PRIMER 378 21 59.52 52.38 GCCCTTAGACACGACCATACA	5 PRODUCT SIZE: 154	FORWARD PRIMER 247 20 60.39 55.00 GGATGAAGCTCGCCTGTCAA	REVERSE PRIMER 381 20 58.80 50.00 ATGCCCTTAGACACGACCAT
>BPScaffold_541	>BPScaffold_1	541	p3	(AAT)8	24	3932495	3932518	1 PRODUCT SIZE: 222	FORWARD PRIMER 79 21 59.71 47.62 AGTGGACCAGAACCAAAACCA	REVERSE PRIMER 281 20 60.39 55.00 GCTGCACGCTTTGGAAGAAG	2 PRODUCT SIZE: 220	FORWARD PRIMER 81 21 59.43 47.62 TGGACCAGAACCAAAACCAGA	REVERSE PRIMER 281 20 60.39 55.00 GCTGCACGCTTTGGAAGAAG	3 PRODUCT SIZE: 221	FORWARD PRIMER 80 21 59.32 52.38 GTGGACCAGAACCAAAACCAG	REVERSE PRIMER 281 20 60.39 55.00 GCTGCACGCTTTGGAAGAAG	4 PRODUCT SIZE: 221	FORWARD PRIMER 80 20 58.23 50.00 GTGGACCAGAACCAAAACCA	REVERSE PRIMER 281 20 60.39 55.00 GCTGCACGCTTTGGAAGAAG	5 PRODUCT SIZE: 205	FORWARD PRIMER 96 22 59.37 45.46 ACCAGAATCAACCACTACGTGA	REVERSE PRIMER 281 20 60.39 55.00 GCTGCACGCTTTGGAAGAAG
>BPScaffold_542	>BPScaffold_1	542	p3	(ATT)5	15	3936379	3936393	1 PRODUCT SIZE: 210	FORWARD PRIMER 49 24 59.29 41.67 TGAGCCCGTAAAACTATTACTCCT	REVERSE PRIMER 239 20 58.82 50.00 ACGGATGAGAGAAAGAGCGT	2 PRODUCT SIZE: 211	FORWARD PRIMER 49 24 59.29 41.67 TGAGCCCGTAAAACTATTACTCCT	REVERSE PRIMER 239 21 59.87 52.38 GACGGATGAGAGAAAGAGCGT	3 PRODUCT SIZE: 210	FORWARD PRIMER 49 23 57.99 43.48 TGAGCCCGTAAAACTATTACTCC	REVERSE PRIMER 239 20 58.82 50.00 ACGGATGAGAGAAAGAGCGT	4 PRODUCT SIZE: 211	FORWARD PRIMER 49 23 57.99 43.48 TGAGCCCGTAAAACTATTACTCC	REVERSE PRIMER 239 21 59.87 52.38 GACGGATGAGAGAAAGAGCGT	5 PRODUCT SIZE: 212	FORWARD PRIMER 49 24 59.29 41.67 TGAGCCCGTAAAACTATTACTCCT	REVERSE PRIMER 240 21 59.60 52.38 AGACGGATGAGAGAAAGAGCG
>BPScaffold_543	>BPScaffold_1	543	c	(CT)10(AT)6	32	3940370	3940401	1 PRODUCT SIZE: 141	FORWARD PRIMER 212 20 60.11 60.00 GCCCCATTCTCTCCAACCTC	REVERSE PRIMER 333 20 59.52 55.00 ATAGGAGGCTTGGATGCACC	2 PRODUCT SIZE: 144	FORWARD PRIMER 209 20 59.74 55.00 ATGGCCCCATTCTCTCCAAC	REVERSE PRIMER 333 20 59.52 55.00 ATAGGAGGCTTGGATGCACC	3 PRODUCT SIZE: 153	FORWARD PRIMER 212 20 60.11 60.00 GCCCCATTCTCTCCAACCTC	REVERSE PRIMER 344 21 60.13 52.38 AGGCGAAACTTGATAGGAGGC	4 PRODUCT SIZE: 156	FORWARD PRIMER 209 20 59.74 55.00 ATGGCCCCATTCTCTCCAAC	REVERSE PRIMER 344 21 60.13 52.38 AGGCGAAACTTGATAGGAGGC	5 PRODUCT SIZE: 152	FORWARD PRIMER 212 20 60.11 60.00 GCCCCATTCTCTCCAACCTC	REVERSE PRIMER 343 21 60.13 52.38 GGCGAAACTTGATAGGAGGCT
>BPScaffold_544	>BPScaffold_1	544	p2	(AT)30	60	3945302	3945361	1 PRODUCT SIZE: 164	FORWARD PRIMER 92 20 59.89 55.00 GAGTCTCCCCCAAAAGTGCA	REVERSE PRIMER 236 20 60.11 60.00 GAGTGTTGTCGGGACTACGG	2 PRODUCT SIZE: 174	FORWARD PRIMER 82 20 59.31 55.00 AAAACGGACAGAGTCTCCCC	REVERSE PRIMER 236 20 60.11 60.00 GAGTGTTGTCGGGACTACGG	3 PRODUCT SIZE: 162	FORWARD PRIMER 92 20 59.89 55.00 GAGTCTCCCCCAAAAGTGCA	REVERSE PRIMER 234 20 60.11 60.00 GTGTTGTCGGGACTACGGAG	4 PRODUCT SIZE: 172	FORWARD PRIMER 82 20 59.31 55.00 AAAACGGACAGAGTCTCCCC	REVERSE PRIMER 234 20 60.11 60.00 GTGTTGTCGGGACTACGGAG	5 PRODUCT SIZE: 165	FORWARD PRIMER 91 20 59.60 55.00 AGAGTCTCCCCCAAAAGTGC	REVERSE PRIMER 236 20 60.11 60.00 GAGTGTTGTCGGGACTACGG
>BPScaffold_545	>BPScaffold_1	545	p2	(TA)21	42	3955150	3955191	1 PRODUCT SIZE: 239	FORWARD PRIMER 94 20 59.24 50.00 TTGCACTTTAGGTCGGGTCA	REVERSE PRIMER 313 20 59.89 60.00 GGCTAGGCTGGGGATGTAAC	2 PRODUCT SIZE: 238	FORWARD PRIMER 95 20 59.02 50.00 TGCACTTTAGGTCGGGTCAT	REVERSE PRIMER 313 20 59.89 60.00 GGCTAGGCTGGGGATGTAAC	3 PRODUCT SIZE: 235	FORWARD PRIMER 94 20 59.24 50.00 TTGCACTTTAGGTCGGGTCA	REVERSE PRIMER 309 20 60.55 55.00 AGGCTGGGGATGTAACACCT	4 PRODUCT SIZE: 240	FORWARD PRIMER 94 20 59.24 50.00 TTGCACTTTAGGTCGGGTCA	REVERSE PRIMER 314 20 60.33 55.00 TGGCTAGGCTGGGGATGTAA	5 PRODUCT SIZE: 234	FORWARD PRIMER 95 20 59.02 50.00 TGCACTTTAGGTCGGGTCAT	REVERSE PRIMER 309 20 60.55 55.00 AGGCTGGGGATGTAACACCT
>BPScaffold_546	>BPScaffold_1	546	p3	(AAG)6	18	3963564	3963581	1 PRODUCT SIZE: 123	FORWARD PRIMER 1 20 60.18 60.00 GGGTTAATGGAGTCGAGGGC	REVERSE PRIMER 104 20 58.87 60.00 GTCTGGGACCTGGGATAAGG	2 PRODUCT SIZE: 109	FORWARD PRIMER 1 20 60.18 60.00 GGGTTAATGGAGTCGAGGGC	REVERSE PRIMER 90 20 59.53 55.00 ATAAGGTTGGCTCATCCGGG	3 PRODUCT SIZE: 115	FORWARD PRIMER 1 20 60.18 60.00 GGGTTAATGGAGTCGAGGGC	REVERSE PRIMER 96 20 59.08 55.00 CCTGGGATAAGGTTGGCTCA	4 PRODUCT SIZE: 108	FORWARD PRIMER 1 20 60.18 60.00 GGGTTAATGGAGTCGAGGGC	REVERSE PRIMER 89 20 60.62 55.00 TAAGGTTGGCTCATCCGGGA	5 PRODUCT SIZE: 122	FORWARD PRIMER 2 20 60.53 60.00 GGTTAATGGAGTCGAGGGCG	REVERSE PRIMER 104 20 58.87 60.00 GTCTGGGACCTGGGATAAGG
>BPScaffold_547	>BPScaffold_1	547	p2	(AT)9	18	4011550	4011567	1 PRODUCT SIZE: 137	FORWARD PRIMER 129 26 57.07 30.77 AATTAGAAGATACGTGAAAATCTCGT	REVERSE PRIMER 244 22 59.96 45.46 TGATCAGGCCAAGCAGTTTACT	2 PRODUCT SIZE: 140	FORWARD PRIMER 129 26 57.07 30.77 AATTAGAAGATACGTGAAAATCTCGT	REVERSE PRIMER 249 20 57.77 45.00 AAATGATCAGGCCAAGCAGT	3 PRODUCT SIZE: 139	FORWARD PRIMER 129 26 57.07 30.77 AATTAGAAGATACGTGAAAATCTCGT	REVERSE PRIMER 248 20 57.77 45.00 AATGATCAGGCCAAGCAGTT	4 PRODUCT SIZE: 138	FORWARD PRIMER 129 26 57.07 30.77 AATTAGAAGATACGTGAAAATCTCGT	REVERSE PRIMER 247 20 57.77 45.00 ATGATCAGGCCAAGCAGTTT	5 PRODUCT SIZE: 126	FORWARD PRIMER 140 26 57.47 30.77 ACGTGAAAATCTCGTATTAAAAGTCT	REVERSE PRIMER 244 22 59.96 45.46 TGATCAGGCCAAGCAGTTTACT
>BPScaffold_548	>BPScaffold_1	548	p2	(TA)17	34	4025301	4025334	1 PRODUCT SIZE: 202	FORWARD PRIMER 26 20 60.11 50.00 AAACTGCAAGGTCGAACCCA	REVERSE PRIMER 208 20 59.27 55.00 GGGTGTTAATTGAGCGAGCC	2 PRODUCT SIZE: 203	FORWARD PRIMER 26 20 60.11 50.00 AAACTGCAAGGTCGAACCCA	REVERSE PRIMER 209 20 59.27 55.00 GGGGTGTTAATTGAGCGAGC	3 PRODUCT SIZE: 199	FORWARD PRIMER 26 20 60.11 50.00 AAACTGCAAGGTCGAACCCA	REVERSE PRIMER 205 20 58.91 50.00 TGTTAATTGAGCGAGCCAGC	4 PRODUCT SIZE: 200	FORWARD PRIMER 26 20 60.11 50.00 AAACTGCAAGGTCGAACCCA	REVERSE PRIMER 205 21 60.20 52.38 GTGTTAATTGAGCGAGCCAGC	5 PRODUCT SIZE: 201	FORWARD PRIMER 27 20 60.53 55.00 AACTGCAAGGTCGAACCCAG	REVERSE PRIMER 208 20 59.27 55.00 GGGTGTTAATTGAGCGAGCC
>BPScaffold_549	>BPScaffold_1	549	p3	(CCG)6	18	4026612	4026629	1 PRODUCT SIZE: 191	FORWARD PRIMER 23 18 60.13 66.67 GAACCCGTCACGGCCTAC	REVERSE PRIMER 194 20 59.08 55.00 CTAAACGATAACACCGGCGG	2 PRODUCT SIZE: 190	FORWARD PRIMER 23 18 60.13 66.67 GAACCCGTCACGGCCTAC	REVERSE PRIMER 193 20 61.08 55.00 TAAACGATAACACCGGCGGC	3 PRODUCT SIZE: 192	FORWARD PRIMER 23 18 60.13 66.67 GAACCCGTCACGGCCTAC	REVERSE PRIMER 195 20 58.37 50.00 ACTAAACGATAACACCGGCG	4 PRODUCT SIZE: 192	FORWARD PRIMER 23 18 60.13 66.67 GAACCCGTCACGGCCTAC	REVERSE PRIMER 194 21 60.74 52.38 ACTAAACGATAACACCGGCGG	5 PRODUCT SIZE: 192	FORWARD PRIMER 22 18 61.38 66.67 GGAACCCGTCACGGCCTA	REVERSE PRIMER 194 20 59.08 55.00 CTAAACGATAACACCGGCGG
>BPScaffold_550	>BPScaffold_1	550	p2	(AT)8	16	4028106	4028121	1 PRODUCT SIZE: 175	FORWARD PRIMER 38 21 59.39 47.62 TCTGACGTTGACAAAATGGCC	REVERSE PRIMER 193 20 59.62 55.00 CGGGCGGCGCTGTATATATA	2 PRODUCT SIZE: 174	FORWARD PRIMER 39 21 59.39 47.62 CTGACGTTGACAAAATGGCCT	REVERSE PRIMER 193 20 59.62 55.00 CGGGCGGCGCTGTATATATA	3 PRODUCT SIZE: 173	FORWARD PRIMER 40 20 58.31 45.00 TGACGTTGACAAAATGGCCT	REVERSE PRIMER 193 20 59.62 55.00 CGGGCGGCGCTGTATATATA	4 PRODUCT SIZE: 176	FORWARD PRIMER 37 22 59.97 45.46 TTCTGACGTTGACAAAATGGCC	REVERSE PRIMER 193 20 59.62 55.00 CGGGCGGCGCTGTATATATA	5 PRODUCT SIZE: 174	FORWARD PRIMER 39 22 59.97 45.46 CTGACGTTGACAAAATGGCCTT	REVERSE PRIMER 193 20 59.62 55.00 CGGGCGGCGCTGTATATATA
>BPScaffold_551	>BPScaffold_1	551	p2	(AT)42	84	4044021	4044104	1 PRODUCT SIZE: 189	FORWARD PRIMER 41 20 60.18 55.00 TCCTCACAAAGGGGGTCGTA	REVERSE PRIMER 210 20 60.04 50.00 AAATCTTTGACCGCCAACGC	2 PRODUCT SIZE: 188	FORWARD PRIMER 42 20 59.75 60.00 CCTCACAAAGGGGGTCGTAG	REVERSE PRIMER 210 20 60.04 50.00 AAATCTTTGACCGCCAACGC	3 PRODUCT SIZE: 207	FORWARD PRIMER 41 20 60.18 55.00 TCCTCACAAAGGGGGTCGTA	REVERSE PRIMER 228 20 60.89 55.00 CCCCACGTCAGCCATTTGAA	4 PRODUCT SIZE: 186	FORWARD PRIMER 44 20 59.32 55.00 TCACAAAGGGGGTCGTAGTG	REVERSE PRIMER 210 20 60.04 50.00 AAATCTTTGACCGCCAACGC	5 PRODUCT SIZE: 206	FORWARD PRIMER 41 20 60.18 55.00 TCCTCACAAAGGGGGTCGTA	REVERSE PRIMER 227 20 59.04 50.00 CCCACGTCAGCCATTTGAAA
>BPScaffold_552	>BPScaffold_1	552	p3	(AAG)5	15	4056254	4056268	1 PRODUCT SIZE: 186	FORWARD PRIMER 140 20 59.89 55.00 TGACCCTAACACCACCTTGC	REVERSE PRIMER 304 22 57.16 40.91 TTTGAGAGACAACGTAGCTACA	2 PRODUCT SIZE: 192	FORWARD PRIMER 140 20 59.89 55.00 TGACCCTAACACCACCTTGC	REVERSE PRIMER 307 25 59.81 40.00 TCCTATTTTGAGAGACAACGTAGCT	3 PRODUCT SIZE: 192	FORWARD PRIMER 140 20 59.89 55.00 TGACCCTAACACCACCTTGC	REVERSE PRIMER 308 24 58.59 41.67 TCCTATTTTGAGAGACAACGTAGC	4 PRODUCT SIZE: 187	FORWARD PRIMER 140 20 59.89 55.00 TGACCCTAACACCACCTTGC	REVERSE PRIMER 304 23 57.81 39.13 TTTTGAGAGACAACGTAGCTACA	5 PRODUCT SIZE: 191	FORWARD PRIMER 140 20 59.89 55.00 TGACCCTAACACCACCTTGC	REVERSE PRIMER 307 24 58.59 41.67 CCTATTTTGAGAGACAACGTAGCT
>BPScaffold_553	>BPScaffold_1	553	p3	(GAA)9	27	4056481	4056507	1 PRODUCT SIZE: 200	FORWARD PRIMER 82 20 59.00 50.00 AGGATCCATGACCCTTTGCA	REVERSE PRIMER 261 21 59.40 52.38 GCCCTCACATTATCTTTCCGC	2 PRODUCT SIZE: 207	FORWARD PRIMER 139 20 59.14 50.00 TCCATGTTCCCAACACCCTT	REVERSE PRIMER 325 21 59.22 47.62 AGAAGGGTAGTTTTGTGGCCT	3 PRODUCT SIZE: 200	FORWARD PRIMER 82 21 59.43 47.62 AGGATCCATGACCCTTTGCAT	REVERSE PRIMER 261 21 59.40 52.38 GCCCTCACATTATCTTTCCGC	4 PRODUCT SIZE: 209	FORWARD PRIMER 137 21 59.99 52.38 GATCCATGTTCCCAACACCCT	REVERSE PRIMER 325 21 59.22 47.62 AGAAGGGTAGTTTTGTGGCCT	5 PRODUCT SIZE: 208	FORWARD PRIMER 138 20 58.92 50.00 ATCCATGTTCCCAACACCCT	REVERSE PRIMER 325 21 59.22 47.62 AGAAGGGTAGTTTTGTGGCCT
>BPScaffold_554	>BPScaffold_1	554	p4	(TTAA)5	20	4058411	4058430	1 PRODUCT SIZE: 213	FORWARD PRIMER 122 21 59.17 52.38 CCGATGGGAAAGAGAAGAGGT	REVERSE PRIMER 315 20 60.18 55.00 GCCTCACCCGTGCTATTCAT	2 PRODUCT SIZE: 238	FORWARD PRIMER 97 20 60.80 55.00 GAAAAGGCGGCGAAATTCGG	REVERSE PRIMER 315 20 60.18 55.00 GCCTCACCCGTGCTATTCAT	3 PRODUCT SIZE: 239	FORWARD PRIMER 96 20 60.80 55.00 GGAAAAGGCGGCGAAATTCG	REVERSE PRIMER 315 20 60.18 55.00 GCCTCACCCGTGCTATTCAT	4 PRODUCT SIZE: 240	FORWARD PRIMER 95 20 60.80 55.00 CGGAAAAGGCGGCGAAATTC	REVERSE PRIMER 315 20 60.18 55.00 GCCTCACCCGTGCTATTCAT	5 PRODUCT SIZE: 214	FORWARD PRIMER 121 21 58.89 52.38 TCCGATGGGAAAGAGAAGAGG	REVERSE PRIMER 315 20 60.18 55.00 GCCTCACCCGTGCTATTCAT
>BPScaffold_555	>BPScaffold_1	555	c	(TTA)6ttg(TTA)8	45	4065935	4065979	1 PRODUCT SIZE: 232	FORWARD PRIMER 98 22 58.30 45.46 TCAGACATGTAGCTGGAGAAGA	REVERSE PRIMER 310 20 60.18 55.00 TTCCTAGGAGCCAACACCCT	2 PRODUCT SIZE: 233	FORWARD PRIMER 98 22 58.30 45.46 TCAGACATGTAGCTGGAGAAGA	REVERSE PRIMER 311 20 59.75 60.00 CTTCCTAGGAGCCAACACCC	3 PRODUCT SIZE: 226	FORWARD PRIMER 98 22 58.30 45.46 TCAGACATGTAGCTGGAGAAGA	REVERSE PRIMER 304 20 59.38 55.00 GGAGCCAACACCCTCCAATA	4 PRODUCT SIZE: 209	FORWARD PRIMER 121 24 58.93 37.50 AGAGAACAAAGATGTAAGCTTGCA	REVERSE PRIMER 310 20 60.18 55.00 TTCCTAGGAGCCAACACCCT	5 PRODUCT SIZE: 210	FORWARD PRIMER 121 24 58.93 37.50 AGAGAACAAAGATGTAAGCTTGCA	REVERSE PRIMER 311 20 59.75 60.00 CTTCCTAGGAGCCAACACCC
>BPScaffold_556	>BPScaffold_1	556	p2	(TC)11	22	4083554	4083575	1 PRODUCT SIZE: 215	FORWARD PRIMER 162 20 60.18 60.00 GCTCCCCCAATGGTGATCTC	REVERSE PRIMER 357 20 60.04 55.00 CCGACCAGCAGAAATGAGGT	2 PRODUCT SIZE: 216	FORWARD PRIMER 162 20 60.18 60.00 GCTCCCCCAATGGTGATCTC	REVERSE PRIMER 358 20 60.04 55.00 ACCGACCAGCAGAAATGAGG	3 PRODUCT SIZE: 222	FORWARD PRIMER 155 20 60.03 55.00 ATCAACTGCTCCCCCAATGG	REVERSE PRIMER 357 20 60.04 55.00 CCGACCAGCAGAAATGAGGT	4 PRODUCT SIZE: 223	FORWARD PRIMER 155 20 60.03 55.00 ATCAACTGCTCCCCCAATGG	REVERSE PRIMER 358 20 60.04 55.00 ACCGACCAGCAGAAATGAGG	5 PRODUCT SIZE: 217	FORWARD PRIMER 160 20 60.47 60.00 CTGCTCCCCCAATGGTGATC	REVERSE PRIMER 357 20 60.04 55.00 CCGACCAGCAGAAATGAGGT
>BPScaffold_557	>BPScaffold_1	557	p2	(TA)14	28	4091763	4091790	1 PRODUCT SIZE: 201	FORWARD PRIMER 131 20 59.13 50.00 GCACGAGATTTTGCTGTGGA	REVERSE PRIMER 312 20 59.60 50.00 AGCTTGAGTTGCCCTTGCTA	2 PRODUCT SIZE: 200	FORWARD PRIMER 131 20 59.13 50.00 GCACGAGATTTTGCTGTGGA	REVERSE PRIMER 311 20 59.48 55.00 GCTTGAGTTGCCCTTGCTAC	3 PRODUCT SIZE: 203	FORWARD PRIMER 131 20 59.13 50.00 GCACGAGATTTTGCTGTGGA	REVERSE PRIMER 314 20 59.61 50.00 AAAGCTTGAGTTGCCCTTGC	4 PRODUCT SIZE: 214	FORWARD PRIMER 118 20 59.68 55.00 TTCCTTCTCCACAGCACGAG	REVERSE PRIMER 312 20 59.60 50.00 AGCTTGAGTTGCCCTTGCTA	5 PRODUCT SIZE: 202	FORWARD PRIMER 131 20 59.13 50.00 GCACGAGATTTTGCTGTGGA	REVERSE PRIMER 313 20 60.47 50.00 AAGCTTGAGTTGCCCTTGCT
[truncated: 68,569 more rows]
